# Supplementary material for: Prostaglandins and calprotectin are genetically and functionally linked to the Inflammatory Bowel Diseases
Source: PLoS Genet. 2022 Sep 26;18(9):e1010189. doi: 10.1371/journal.pgen.1010189 (PMC9536535; doi:10.1371/journal.pgen.1010189)
Supplement: S1 Table — (XLSX) [file pgen.1010189.s001.xlsx]

## Sheet: Table legend
S1 Table	Selection of genes to include in expression screen
	GWAS Index SNP	IBD-associated variant tagging the genomic region under study (based on Jostins et al.)
	Definition (LD/250kb)	LD, An LD-based approach (r2>0.8) was used to identify all genes in associated region; closest genes, when the LD approach failed to identify genes in the region, the closest IBD gene candidates within 500Kb surrounding the associated SNP (250Kb each side) were selected.
	Region	Genomic region used to identify gene candidates
	Gene_symbol	List of genes captured by genomic region; yellow highlights indicate known causal IBD gene(s) in region
	Gene_name	The name of the gene
	Samples used for expression profiling	Log2 expression profiling of the different IBD gene candidates was performed using a custom designed Agilent expression microarray. RNA samples from different tissue samples were purchased from commercial source; RNA samples from different cell lines were generated in the lab (n=3); RNA samples for primary immune cells were obtained from FACS-sorted PBMCs obtained from healthy volunteers (n=6)

## Sheet: S1 Table
S1 Table	Selection of genes to include in expression screen
GWAS Index SNP	Region	Definition (LD/closest gene)	Gene Symbol	Gene name	Small intestine	Colon	Bone Marrow	Spleen	Thymus	Neutrophiles	Monocytes	Gamma delta T cells	B cells	NK cells	CD4 T cells	CD8+ T cells	Macrophages	Macrophages_LPS	Caco	HCT15	HT29	HL60	JURKAT	K562	THP-1	HEK	Thyroid	Uterus	Prostate	Sk.Muscle	Brain	Heart	Kidney	Liver	Lung
rs6679677	chr1:114173410-114303808	LD	PHTF1	putative homeodomain transcription factor 1	5.82033	6.15858	6.85333	6.10447	5.971	8.03494	5.95549	6.07505	5.68888	6.81839	5.21245	5.32982	6.64899	6.56996	6.60701	7.79948	6.55456	7.7924	4.27483	8.34318	8.44577	8.52037	6.42405	6.69022	6.33022	5.14253	8.00475	5.99714	6.28415	5.93832	6.43902
rs3897478	chr1:120437884-120578116	LD	NOTCH2	notch 2	7.81847	7.86748	8.40015	8.91591	8.08407	10.7634	9.76439	7.52542	8.57466	7.86203	7.62439	7.511	8.43096	8.75225	8.25467	8.78691	8.23311	8.71326	8.19931	5.34953	9.38555	9.2828	8.90434	9.09624	8.82156	6.98678	7.5704	7.96488	8.37102	8.07259	8.67117
rs12994997	chr2:234143048-234208258	LD	ATG16L1	autophagy related 16-like 1 (S. cerevisiae)	6.58678	6.42715	6.32621	6.98986	7.24387	6.31483	5.52827	6.80404	6.11695	6.42399	6.71279	6.71297	5.24454	5.53054	6.91853	7.02761	6.81619	7.33344	6.79517	7.07571	6.77797	6.73331	6.89885	6.85302	6.95131	6.2017	7.01392	6.42007	6.22441	6.40435	6.37502
rs13126505	chr4:102865304-102921704	LD	BANK1	B-cell scaffold protein with ankyrin repeats 1	4.93979	5.91045	6.44641	8.23486	6.42235	4.09698	5.00388	3.86783	10.908	3.88727	3.89868	3.83796	3.45111	3.66996	5.65595	4.04782	4.93407	6.38378	3.94036	3.58265	7.89603	3.39268	7.0522	4.25408	6.40667	4.34385	4.18988	4.19471	4.7533	4.52402	5.69197
rs212388	chr6:159240436-159740434	closest gene	TAGAP	T-cell activation RhoGTPase activating protein	6.40779	6.08412	8.44918	8.32847	7.9891	12.5768	9.60703	9.84236	10.1548	9.72126	10.0223	9.65071	6.09982	6.86863	3.93982	4.00348	3.94009	8.29404	6.37467	4.01158	6.58879	3.74161	5.49912	6.63265	5.19965	5.23086	5.16242	5.08143	4.9631	5.84949	7.24419
rs10486483	chr7:26698194-26911904	LD	SKAP2	src kinase associated phosphoprotein 2	7.38565	7.89776	8.50453	8.18394	7.17905	11.0735	8.82047	7.21122	8.24491	7.96014	6.01748	6.53682	9.03028	8.1748	8.23767	6.96801	8.33786	8.69052	4.32473	7.21417	9.01933	8.77886	6.72267	6.58281	7.15709	7.26438	7.20219	6.21751	7.53604	6.86321	7.96548
rs6651252	chr8:129317181-129817181	closest gene	FAM49B	family with sequence similarity 49, member B	7.04397	6.84087	8.61498	7.91618	8.28332	10.9603	8.45322	8.07937	7.52826	8.95885	7.46438	7.6701	8.48612	8.49953	8.7675	8.80588	9.3043	8.87428	9.33917	8.99453	9.62498	8.6642	7.26913	6.29458	6.35823	6.26495	7.85588	6.21682	6.49789	5.79438	7.02131
rs2066847	chr16:49287730-49316350	LD	NOD2	nucleotide-binding oligomerization domain containing 2	5.10015	4.69922	5.78773	5.80734	4.51675	7.92513	7.48122	4.0068	4.19634	4.24089	4.74781	4.32775	5.31843	6.25775	4.32539	5.2549	4.36165	4.74746	4.39334	4.22802	5.34232	4.46949	4.5687	4.95233	4.66347	4.94769	4.43481	4.83315	4.62619	5.28973	5.79591
rs2945412	chr17:25843643-25856486	LD	KSR1	kinase suppressor of ras 1	6.7439	6.36891	6.72109	7.25412	6.92594	7.91029	7.25849	6.30568	6.3174	6.37392	6.25598	6.22556	5.35277	6.13205	8.31643	6.39195	6.69798	7.53046	6.89301	8.21779	6.40387	7.06336	7.43659	7.53303	6.54856	7.79578	7.40577	7.04101	7.32642	6.85689	7.33162
rs2024092	chr19:1123378-1127981	LD	SBNO2	strawberry notch homolog 2 (Drosophila)	7.39991	7.31687	7.50676	8.03375	7.30323	9.6721	7.47703	6.91386	6.92426	6.85592	7.11897	7.01408	6.73388	7.92282	7.66217	7.91175	7.96032	8.04081	7.82393	7.82764	8.05267	7.46605	7.40095	7.57546	7.44876	7.6575	6.85823	7.85225	7.43655	7.79382	7.78139
rs516246	chr19:49206108-49211969	LD	FUT2	fucosyltransferase 2 (secretor status included)	6.88788	7.33438	3.34413	2.6582	3.36035	3.60715	2.79111	3.04607	3.00329	3.06265	3.37374	3.12757	2.5433	2.54464	6.31352	7.60537	5.7104	4.41886	3.51965	3.00985	3.7075	2.94334	4.50214	4.22261	4.43584	3.90924	4.42875	4.01023	3.62148	4.2512	4.01718
rs1016883	chr2:198494782-198954831	LD	MARS2	methionyl-tRNA synthetase 2, mitochondrial	4.38904	4.9226	3.3165	3.99182	4.99386	2.85291	3.6983	5.57773	5.14547	5.33201	5.05907	5.56794	4.0899	2.9503	6.17403	7.40667	5.7008	7.70343	6.71961	7.20987	6.62071	6.75804	3.65953	3.9034	2.87322	4.30031	4.91989	5.02693	4.82088	4.25302	3.2264
rs17229285	chr2:199273122-199773122	closest gene	SATB2	SATB homeobox 2	6.18328	9.50192	7.42239	4.40118	3.80028	4.15817	4.20244	3.96934	3.77631	4.09454	3.87307	3.99835	4.07588	3.90286	4.16004	8.50699	4.29663	8.1695	7.08669	8.68622	9.84268	8.37149	4.72895	5.58997	5.81022	5.12456	8.66353	5.2688	6.74059	5.89986	4.5097
rs3774959	chr4:103399049-103534560	LD	NFKB1	nuclear factor of kappa light polypeptide gene enhancer in B-cells 1	7.62795	8.05572	7.84281	8.32633	8.49462	8.84382	8.26392	7.59388	7.90953	7.43228	8.18063	8.26827	7.65666	9.13662	7.86043	8.45977	8.09965	8.46938	8.54509	7.79556	8.05234	7.39999	7.87308	7.96693	7.76479	7.41151	6.72314	7.45462	7.15296	7.47448	7.92317
rs4728142	chr7:128573967-128579666	LD	IRF5	interferon regulatory factor 5	7.50021	7.34439	7.62343	8.0158	6.78171	7.88545	8.94388	6.77672	8.07355	7.37765	7.10114	6.94634	8.5132	8.44389	7.38802	8.51303	8.28877	8.52573	7.32301	7.12438	9.58476	6.99613	6.97204	7.25842	7.08233	7.70541	7.2391	7.64756	7.72234	8.14304	7.61925
rs11150589	chr16:30469919-30495412	LD	ITGAL	integrin, alpha L (antigen CD11A (p180), lymphocyte function-associated antigen 1; alpha polypeptide)	7.15157	7.10275	7.72973	9.17513	9.32905	9.86999	9.20367	9.62839	7.49621	10.211	8.79366	9.08557	7.65049	8.05615	5.60844	6.07272	5.87297	9.21636	8.67511	5.92806	8.72727	5.61394	6.2831	6.54608	6.21818	6.48727	5.88118	6.57053	6.49644	7.6946	8.25734
rs7210086	chr17:70636944-70642923	LD	SLC39A11	solute carrier family 39 (metal ion transporter), member 11	7.95922	7.78304	8.13351	7.69647	7.33149	7.03709	7.98749	6.95071	7.08296	7.34208	7.0288	6.97426	8.86293	8.78298	8.39085	8.20532	8.21391	9.50829	8.63379	8.41317	9.26291	8.06633	8.36468	7.32733	7.30286	7.32279	7.54088	7.28841	8.26922	8.67915	7.77083
rs1126510	chr19:47119910-47131957	LD	PTGIR	prostaglandin I2 (prostacyclin) receptor (IP)	7.82793	7.15787	7.58537	7.38707	6.98138	6.41605	8.55752	6.26171	6.83207	6.29549	7.35084	6.62786	7.84846	9.33484	6.18265	6.81844	6.41542	6.8804	6.88398	6.40672	8.07742	6.19765	7.60151	7.63261	6.53056	7.52441	6.25461	8.50933	7.91927	8.41778	8.53785
rs35675666	chr1:7989022-8150638	LD	TNFRSF9	tumor necrosis factor receptor superfamily, member 9	5.16839	5.43995	5.59758	6.60857	6.375	7.9532	5.45107	5.64738	4.54782	5.82026	5.06374	5.51167	7.42679	8.05874	7.37855	5.01089	5.22051	5.29164	4.94937	5.18873	4.8896	4.93372	4.79886	5.03185	4.64182	5.44108	4.39077	5.2721	4.76165	5.65065	5.63211
rs12568930	chr1:22452231-22952231	closest gene	ZBTB40	zinc finger and BTB domain containing 40	6.29508	6.24261	6.33805	6.97364	7.04844	4.82753	5.70787	5.91488	6.16671	5.95388	6.28915	6.14948	5.251	5.32113	6.67736	6.6795	6.88417	7.39077	7.13822	7.72215	7.11266	6.97635	6.77125	6.87236	6.74804	6.45076	6.29959	6.35947	5.86063	6.29293	6.4165
rs670523	chr1:155843935-156011444	LD	SYT11	synaptotagmin XI	6.40615	6.44881	5.77835	6.79863	5.13735	5.66494	6.55656	7.79078	5.48969	8.29945	6.47181	6.87199	6.71423	7.64391	3.25517	3.96476	3.45931	5.34399	4.04549	3.40611	3.98756	7.06906	5.28948	7.75465	6.44333	5.5524	11.4882	6.94177	5.672	5.09	7.05258
rs2488389	chr1:197342380-197781198	LD	DENND1B	DENN/MADD domain containing 1B	7.19766	7.23552	7.01008	6.4171	7.47173	6.06666	5.62896	6.45872	5.90955	6.88948	6.46184	6.09927	6.48999	6.53823	5.87504	6.69774	7.35061	7.72086	7.77005	6.78362	8.35672	6.67215	7.34936	5.81084	6.97778	6.69039	5.92488	6.65874	6.51109	5.83978	6.36655
rs10495903	chr2:43652398-43850357	LD	THADA	thyroid adenoma associated	6.43055	6.37282	6.88006	6.93266	7.56585	6.28941	5.93039	6.25519	6.65529	6.27133	6.71073	6.52712	5.71667	4.47804	6.9552	7.23658	7.16877	7.86271	6.89818	8.00714	7.33952	7.41513	7.37222	7.3658	7.14576	5.98608	6.0838	6.28878	6.0965	6.04051	6.56065
rs2111485	chr2:162860536-163360536	closest gene	IFIH1	interferon induced with helicase C domain 1	6.14437	7.3762	7.45578	7.21662	7.70346	9.43921	7.70674	6.94953	7.8759	6.7206	7.06438	6.88687	7.69735	10.5148	5.5555	8.1179	7.70623	7.67693	6.81041	4.70819	7.47603	5.95633	6.90317	5.93068	6.96952	5.00488	4.57399	4.74571	5.90471	6.21005	6.05806
rs2382817	chr2:219121663-219192755	LD	GPBAR1	G protein-coupled bile acid receptor 1	6.27867	6.24054	6.19906	6.66761	5.62764	6.42003	8.27564	5.27982	6.17589	5.29258	5.39482	5.39634	6.33242	5.46789	5.70265	5.85621	6.0641	6.06282	5.88588	5.9808	6.16665	5.80868	5.71094	5.94907	5.67187	6.45808	5.7699	6.41517	6.31908	6.52076	6.01913
rs3749171	chr2:241563739-241569692	LD	GPR35	G protein-coupled receptor 35	8.36637	8.09596	6.56867	7.52631	6.89382	6.58146	7.16031	6.2952	6.39046	6.16697	6.39217	6.43029	6.68119	6.56807	8.54042	8.65172	9.49056	7.3963	6.95156	6.82991	7.1916	6.73418	6.51564	6.90662	6.75941	7.62571	6.76455	7.06578	7.19039	7.30207	6.9083
rs11742570	chr5:40160584-40660584	closest gene	PTGER4	prostaglandin E receptor 4 (subtype EP4)	8.09752	8.71711	8.08386	8.4409	7.99573	10.3947	9.41889	9.88157	8.31952	9.4609	9.4018	9.51486	8.49338	10.2204	4.312	5.5905	4.35131	8.66814	9.28553	4.51787	9.89253	6.08076	6.5271	6.91388	6.34552	7.39459	5.46303	7.28512	7.76626	6.31213	8.34365
rs4836519	chr5:129767287-130267287	closest gene	CHSY3	chondroitin sulfate synthase 3	4.62043	3.81611	5.91503	5.0594	3.80065	4.39735	3.63623	3.65009	3.41759	4.09472	3.30479	3.46358	3.04849	3.3268	3.74757	3.91497	3.95505	3.98849	3.82464	3.57177	6.42433	7.16809	4.79982	6.00163	4.27168	4.74785	6.39589	4.14883	3.46033	4.38946	5.45304
rs2188962	chr5:131607300-131820997	LD	PDLIM4	PDZ and LIM domain 4	7.43471	7.55437	6.43514	6.35483	6.63736	5.91825	5.16636	5.29516	5.46892	5.38381	5.50217	5.55897	6.59944	6.17492	5.70414	5.89134	6.31996	6.17437	5.9707	8.9219	7.51455	6.82257	6.59029	8.51869	7.89096	6.9228	6.67722	7.53202	7.06217	6.57441	7.02875
			SLC22A4	solute carrier family 22 (organic cation/ergothioneine transporter), member 4	6.60774	5.49901	7.90159	4.96522	4.59024	9.71805	6.52382	3.96342	4.19849	3.78537	4.19303	4.22314	4.84935	6.26656	4.77364	5.07693	5.33371	7.45225	4.80269	8.5411	7.56369	5.19591	4.67403	5.22241	6.54932	6.27986	5.83749	5.66486	7.65611	5.44433	6.3215
			SLC22A5	solute carrier family 22 (organic cation/carnitine transporter), member 5	7.8627	8.00331	6.19587	6.00212	6.14852	6.01791	5.73057	5.08525	5.22227	4.83301	5.54683	5.33082	5.48105	4.91539	7.34201	7.56704	7.09369	5.95321	7.23748	8.20406	7.03275	7.75058	6.87613	6.86149	7.78466	8.2502	6.75233	7.56602	8.85265	6.86614	6.38576
			IRF1	interferon regulatory factor 1	8.64512	8.63562	8.28241	9.57238	8.50808	12.5964	9.88968	9.72084	9.12038	9.83547	8.9296	8.93775	7.24462	9.50158	7.3402	7.39726	8.73513	7.92331	9.06595	6.94519	7.61545	6.18867	7.32123	7.40778	7.27327	6.61929	5.84216	7.32846	8.3107	8.48865	9.49119
rs6568421	chr6:106185025-106685025	closest gene	PRDM1	PR domain containing 1, with ZNF domain	8.15086	6.87134	7.38786	7.58912	6.17854	8.91581	6.22768	7.74895	6.18437	7.06377	7.17762	6.83046	6.49013	7.20233	4.93641	4.22523	5.27588	5.32733	4.92886	4.08482	6.10594	4.27691	6.86139	7.64138	5.87634	4.80647	5.60006	5.08973	5.41481	5.42311	7.22088
rs3851228	chr6:111426965-112213778	LD	KIAA1919	KIAA1919	7.40273	6.2155	5.99606	6.72432	7.22195	4.98672	5.65338	5.35475	6.02697	5.72887	5.71552	5.73285	5.32026	5.04965	7.34476	7.01129	6.84083	7.13058	7.80658	7.34483	7.58715	7.36805	6.92245	6.68688	6.43831	5.61422	6.02463	5.82986	7.4874	6.35652	6.07773
		LD	TRAF3IP2	TRAF3 interacting protein 2	8.24331	8.66162	7.2863	7.56954	7.85196	7.64562	6.70816	7.29575	7.73989	7.01742	7.68313	7.56322	7.40257	9.13852	7.97122	8.80794	8.16692	8.54815	7.31222	8.12228	8.63018	8.05935	8.0716	8.53843	8.42558	7.85057	7.351	8.52362	8.44786	7.96652	8.09338
rs12199775	chr6:143648894-144148894	closest gene	PHACTR2	phosphatase and actin regulator 2	7.46318	7.94424	8.01855	7.65389	6.96981	6.37978	7.50684	8.09735	5.69861	7.19196	7.68912	7.15011	7.4087	7.68426	9.22272	8.6525	8.04984	6.98005	6.4948	8.26952	9.01871	9.0185	8.51007	7.88086	8.42107	7.85483	7.04847	7.63595	7.12562	7.15187	8.01135
rs38904	chr7:116642846-117142846	closest gene	ST7	suppression of tumorigenicity 7	6.21935	5.99781	6.37379	5.68066	5.56553	4.16478	4.79145	4.89963	4.51486	5.16538	4.63825	4.69933	5.9085	5.49092	6.98019	7.0085	6.92488	7.13365	6.16223	8.12922	7.19979	7.32823	6.91338	6.42319	6.35969	6.25736	6.8495	6.76362	6.79563	7.06596	6.49768
rs10758669	chr9:4731602-5231602	closest gene	RCL1	RNA terminal phosphate cyclase-like 1	8.35151	8.16747	9.02776	8.35202	8.34609	6.43683	7.08183	8.31491	8.37386	7.90312	8.28519	8.37564	7.59927	7.09561	9.03257	9.77334	9.34927	9.83387	9.93265	11.0301	10.3515	9.46559	8.33561	8.7869	8.0322	9.11093	8.22	8.29173	8.75528	9.35935	8.5711
			JAK2	Janus kinase 2	6.47917	7.21961	8.57606	7.14159	7.38528	9.18294	9.12946	6.70595	7.40927	7.14413	6.52546	6.46377	6.70658	7.29003	4.50272	5.8203	5.31592	7.46607	6.58115	8.59463	8.45	5.6529	6.95465	7.02905	6.97011	7.58705	6.50051	6.5903	6.21303	5.57787	6.61167
rs4743820	chr9:93678416-94178416	closest gene	AUH	AU RNA binding protein/enoyl-CoA hydratase	7.65386	7.96346	7.02757	6.64033	7.8779	7.62309	6.34402	6.87544	6.6337	7.04289	6.78727	6.8373	6.11796	6.12002	7.23452	9.30326	8.63466	8.05651	8.88699	8.20812	7.34691	8.73195	8.35886	7.66949	9.20438	8.27581	8.10253	8.01891	9.17217	7.58224	7.23433
rs2227564	chr10:75673101-75693932	LD	C10orf55	chromosome 10 open reading frame 55	5.29125	5.25312	5.11727	5.59683	4.33718	5.42385	4.56923	4.63517	4.72535	4.39438	4.7113	4.783	6.21683	5.37754	4.73422	6.19489	5.03228	7.07128	4.9884	5.10053	6.12225	4.53821	5.19131	5.05858	4.8061	5.44076	4.37882	5.04756	6.24253	5.25999	5.30234
rs7911264	chr10:94429467-94460687	LD	HHEX	hematopoietically expressed homeobox	7.05579	7.42434	8.2476	8.96314	6.37546	9.66414	9.48583	5.59662	9.70652	6.59474	5.34857	5.43837	8.18844	5.85645	8.35911	8.19492	6.63017	10.3902	6.00877	10.7542	8.33024	8.67166	11.019	7.74133	6.41647	7.47777	6.32522	7.39991	7.0461	9.76295	8.14075
rs2231884	chr11:65577516-65662985	LD	SNX32	sorting nexin 32	5.93799	5.80656	5.37425	5.28942	4.9739	5.76964	5.16037	5.34273	5.32407	5.0544	5.60372	5.50236	4.76229	4.8473	5.17558	5.67753	5.60357	5.71642	5.44902	5.22595	6.49016	5.05769	5.23203	5.57122	5.10558	5.96551	7.44583	5.8731	5.31058	6.20169	5.24858
rs2155219	chr11:76049194-76549194	closest gene	LRRC32	leucine rich repeat containing 32	7.60683	6.49257	7.04942	7.7059	6.06506	5.28007	5.00874	4.93276	5.25719	4.79047	5.28466	4.9821	4.73707	5.63541	5.29109	5.64442	5.27113	5.80781	5.52803	5.48097	5.7505	5.30085	7.15344	7.92093	6.83554	7.08732	6.6047	8.16762	7.73832	7.10502	9.14712
rs6592362	chr11:86875438-87375438	closest gene	TMEM135	transmembrane protein 135	7.31259	6.67593	6.28266	6.32582	7.14173	4.16531	4.69184	5.826	5.07847	6.02518	5.53709	5.57159	5.24636	5.39894	7.89673	7.17825	7.6996	6.80347	7.85649	7.13511	6.44824	7.22283	7.36694	6.91953	7.19748	6.27248	6.57827	6.58008	6.79426	7.00387	6.45568
rs630923	chr11:118504353-119004353	closest gene	DDX6	DEAD (Asp-Glu-Ala-Asp) box helicase 6	8.5419	9.13411	9.51956	9.22651	9.90136	10.3	8.58911	10.0015	9.76602	10.1241	9.90048	9.91814	8.80768	8.71521	10.0632	9.87624	10.7072	10.2309	10.8048	10.0943	10.5481	10.1057	9.50044	9.12973	9.2814	9.02702	9.12459	8.46658	8.49443	7.92877	8.47186
rs11564258	chr12:40480027-40820403	LD	SLC2A13	solute carrier family 2 (facilitated glucose transporter), member 13	5.93131	6.55401	5.46332	5.10275	5.22568	4.14924	4.67715	4.44305	4.05204	4.73586	4.06856	4.40727	5.02312	4.71383	4.50158	5.77461	4.46965	5.91451	5.72958	6.48804	6.28852	6.59978	5.09333	6.30445	5.23281	4.74266	7.39712	6.09291	6.07894	5.64719	5.35987
			LRRK2	leucine-rich repeat kinase 2	4.97343	5.30918	8.38383	6.57716	5.23949	12.2221	9.08346	2.9549	6.92163	2.93396	3.04016	3.09353	5.74581	7.06753	2.44968	3.22445	3.05075	4.17391	2.98372	3.02149	4.83458	4.46592	6.11331	6.29183	5.50668	5.60588	5.78823	4.34652	6.22096	5.38454	8.33319
rs9557195	chr13:99783668-100047504	LD	GPR18	G protein-coupled receptor 18	4.38313	5.53941	5.46793	6.37522	6.28315	4.87578	4.86785	6.93334	8.36222	7.17106	6.97621	7.22617	3.59488	3.41787	3.34369	4.19245	3.86522	7.26217	5.30088	3.94775	7.53898	3.42618	4.57455	4.01261	4.81103	4.56432	3.63615	4.0706	4.58464	4.76775	4.31687
			GPR183	G protein-coupled receptor 183	5.55394	5.88983	6.67542	6.60266	5.66454	4.30255	7.58545	6.72394	8.1527	6.18887	8.27327	6.9035	7.28718	7.49656	3.47858	4.17571	4.57863	7.3547	4.02037	4.40947	5.72562	3.51573	5.18646	4.99481	4.83422	4.58929	4.37491	4.99456	5.05642	5.23174	5.58315
rs8005161	chr14:88404343-88488821	LD	GALC	galactosylceramidase	7.33491	6.74704	7.41685	7.02102	6.65778	7.89588	7.26759	6.96829	5.51968	7.64737	6.4371	6.52214	8.02554	7.68929	7.17031	7.31098	4.37498	6.19097	4.40087	6.59485	7.26715	5.86345	7.53808	6.82725	7.12927	6.30943	7.30227	7.09338	7.03011	6.52847	7.52402
rs7404095	chr16:23853521-23865170	LD	PRKCB	protein kinase C, beta	7.02143	7.15601	8.5453	9.2244	9.41247	11.1522	9.49324	9.24494	10.3158	9.43889	8.66394	8.99956	7.34722	6.15186	4.43797	4.79076	4.76583	9.05277	8.96381	11.0286	9.45769	7.57671	5.64034	6.39687	6.59467	5.59496	10.2399	5.51996	5.58778	6.25925	7.17642
rs10521318	chr16:85761337-86261337	closest gene	IRF8	interferon regulatory factor 8	9.2334	8.46388	8.76464	10.0078	8.56767	5.81213	9.42806	6.70968	10.5879	8.4566	6.39236	6.50912	8.81105	8.04023	8.64089	6.23506	6.49868	9.39403	7.30994	5.96651	11.6594	6.89906	7.56542	7.49942	7.45997	7.03231	7.12836	7.45163	7.52622	8.35866	8.47688
rs12942547	chr17:40514201-40527544	LD	STAT3	signal transducer and activator of transcription 3 (acute-phase response factor)	9.48223	9.36312	9.48182	9.88335	9.28563	11.8837	9.50749	9.13451	8.59759	9.34717	8.91632	8.98277	9.00157	9.94424	9.67119	9.29597	9.31445	9.12193	9.56888	9.7764	9.54566	9.17299	9.61696	9.81813	10.0148	9.62951	8.63449	11.0753	10.2436	9.69904	10.0872
rs1292053	chr17:57815608-58046076	LD	RNFT1	ring finger protein, transmembrane 1	6.48475	6.50551	7.14072	6.30268	7.35045	7.15667	6.94954	6.39386	6.49726	6.66159	6.15442	6.14217	7.1425	7.49423	7.23214	7.65731	7.24044	8.01898	6.9109	7.61168	8.11123	7.76875	6.62353	5.86796	6.48883	6.32768	6.28673	5.87966	5.65319	7.1079	6.51424
rs1893217	chr18:12774326-12809340	LD	PTPN2	protein tyrosine phosphatase, non-receptor type 2	7.46293	8.05716	8.36878	7.77959	10.7518	8.22154	9.07144	8.67166	8.6847	9.01709	8.387	8.30972	7.6297	10.1457	9.50881	10.4956	10.0994	10.3706	10.8454	10.3327	9.67388	9.12666	8.2106	7.44065	7.92346	6.76911	7.37995	6.39606	7.47592	6.65653	7.80738
rs11879191	chr19:10475760-10573816	LD	TYK2	tyrosine kinase 2	7.66054	7.38155	7.84036	8.07799	8.23827	9.69601	8.29299	7.23679	7.35885	7.50495	7.20275	7.20744	7.32623	7.52993	7.71372	8.60105	7.29768	8.46897	8.41632	8.76911	8.50307	8.38192	7.40637	7.58387	7.38661	7.78798	7.52248	7.73162	7.55899	7.98197	7.83987
			CDC37	cell division cycle 37 homolog (S. cerevisiae)	9.39599	9.82563	9.50916	9.416	9.70038	9.66799	9.99056	9.62245	8.96808	9.58735	9.24523	9.28093	10.2091	10.2995	10.8556	11.9613	10.1783	11.1655	11.0829	11.8285	11.4545	11.3667	9.3257	9.61676	9.50141	10.7673	9.74693	9.99722	9.3894	9.11211	9.88733
rs17694108	chr19:33481551-33981551	closest gene	SLC7A10	solute carrier family 7 (neutral amino acid transporter light chain, asc system), member 10	6.73611	7.01773	7.02161	5.89172	5.99993	6.16443	5.49624	5.55929	5.75066	5.34581	5.68543	5.75724	5.19332	5.20734	5.85511	6.31331	6.01438	6.71794	6.06152	6.10406	6.54112	6.02122	6.115	6.08892	5.81513	6.9096	7.67513	6.77791	6.38922	6.62159	5.61745
rs6062504	chr20:62301795-62372706	LD	RTEL1	regulator of telomere elongation helicase 1	6.77138	6.37036	6.49747	6.77813	6.97368	6.43889	5.95	5.76953	5.84214	5.78683	5.98921	5.93696	5.61792	5.62403	7.63637	7.40682	6.79858	7.73667	7.27108	7.92051	7.36907	7.32498	6.66592	7.02163	6.64128	6.87215	6.90298	6.77523	6.52844	6.93173	6.65564
rs2836878	chr21:40215534-40715534	closest gene	ETS2	v-ets erythroblastosis virus E26 oncogene homolog 2 (avian)	9.37692	8.8461	7.8011	9.80553	7.73722	9.27709	8.49576	6.16488	5.0771	5.68429	6.11225	6.14997	7.54328	8.81062	8.49453	10.2476	10.7132	8.95327	9.31673	8.35129	8.33622	7.59165	7.97879	8.8565	8.51939	8.49107	8.41592	9.06399	8.61212	9.10862	9.30912
rs7282490	chr21:45365741-45865741	closest gene	C21orf33	chromosome 21 open reading frame 33	8.55726	8.94219	8.06973	8.41356	8.29486	6.79863	8.48782	7.98013	8.24984	8.11272	8.04656	8.01926	8.7188	7.98038	9.54169	10.9847	9.37052	10.4491	10.0916	10.4843	9.9272	10.4406	8.75071	8.41713	8.58634	10.4127	9.04692	10.3099	10.4631	10.2424	8.41141
			AIRE	autoimmune regulator	7.55788	7.6217	7.36029	7.65667	7.60144	7.48212	7.02998	7.01609	7.2258	6.89623	7.27173	7.19923	6.76922	6.83334	7.84021	8.04033	7.87821	8.21699	8.00255	8.03186	7.9175	7.86188	7.47087	7.58382	7.34225	8.41935	7.43904	7.91347	7.68374	8.24312	7.28497
rs10781499	chr9:139259349-139300547	LD	CARD9	caspase recruitment domain family, member 9	7.25864	7.08855	7.66272	7.86295	6.91938	7.2848	8.82034	6.57647	6.64091	6.76248	6.67508	6.62059	8.41825	7.42093	7.32442	7.34964	9.74446	10.5502	7.34615	9.17711	10.453	7.26302	6.70098	7.11418	6.96559	7.31903	7.34399	7.49916	7.11391	7.6993	7.67281
											6	8	10	12	14	16
											<4	8	10	12	14	16	:log(2) expression values
