# Supplementary material for: Prostaglandins and calprotectin are genetically and functionally linked to the Inflammatory Bowel Diseases
Source: PLoS Genet. 2022 Sep 26;18(9):e1010189. doi: 10.1371/journal.pgen.1010189 (PMC9536535; doi:10.1371/journal.pgen.1010189)
Supplement: S2 Table — (XLSX) [file pgen.1010189.s002.xlsx]

## Sheet: Table legend
S2 Table	Induction level of the ORFs and the number of the regulated HITS
	Fold_induction (log2(fold))	The fold induction of each ORF was evaluated in post-QC transcriptomic dataset;
	HITS_total	Total number of HITS
	HITS_up	Total number of upregulated HITS
	HITS_down	Total number of downregulated HITS

## Sheet: S2 Table
S2 Table	Induction level of the ORFs and the number of the regulated HITS
Gene Symbol	Fold induction	Total HITS	HITS UP	HITS Down
PHTF1	137.133	33	5	28
ATG16L1	8.45976	77	59	18
BANK1	181.416	35	7	28
TAGAP	14.7075	9	2	7
FAM49B	2.38561	10	0	10
NOD2	181.398	41	27	14
FUT2	65.3747	11	4	7
NFKB1	3.25461	51	42	10
IRF5	2.97395	215	186	29
ITGAL	25.9041	8	2	6
SLC39A11	5.64473	105	21	84
PTGIR	12.948	16	4	12
TNFRSF9	105.444	9	1	8
ZBTB40	29.0206	223	94	129
SYT11	17.0234	13	10	3
THADA	22.3473	7	3	4
IFIH1	55.4457	59	55	4
GPR35	15.3312	10	0	10
CHSY3	144.204	13	2	11
SLC22A4	29.6608	41	4	37
SLC22A5	11.9996	1	1	0
KIAA1919	15.236	9	0	9
RCL1	4.60362	8	2	6
JAK2	4.12866	10	2	8
AUH	10.9401	12	6	6
C10orf55	205.092	17	2	15
SNX32	13.9184	8	2	6
LRRC32	100.263	3	1	2
TMEM135	2.66638	38	1	37
SLC2A13	182.83	23	3	20
GPR18	8.53969	17	12	5
PRKCB	6.51827	8	2	6
STAT3	3.43964	17	7	10
RNFT1	6.2599	19	10	9
PTPN2	8.4125	11	0	11
TYK2	117.245	14	2	12
CDC37	2.60167	10	2	8
SLC7A10	39.0172	140	19	121
RTEL1	191.101	8	2	6
ETS2	3.84681	52	22	30
C21orf33	32.4653	11	2	9
AIRE	51.3948	26	15	11
