# Supplementary material for: Prostaglandins and calprotectin are genetically and functionally linked to the Inflammatory Bowel Diseases
Source: PLoS Genet. 2022 Sep 26;18(9):e1010189. doi: 10.1371/journal.pgen.1010189 (PMC9536535; doi:10.1371/journal.pgen.1010189)
Supplement: S3 Table — S3A Table: Total HITS Up/Down regulated by each ORF in THP-1 cells. S3B Table: Heatmap of HITS of all ORFs in THP-1 cells. (XLSX) [file pgen.1010189.s003.xlsx]

## Sheet: Table legends
S3A table	Total HITS Up/Down regulated by each ORF in THP-1 cells
	ORF	Name of ORF expressed in THP-1
	HIT	genes affected by ORF expression in THP-1
	Log2 FC	Log2 fold change of each HIT
	Z	Z value indicates the significance. Z=(x ̅-b)√n/MAD, where n is the number of replicates (n=3), x ̅ is the average from the replicates and (x ̅-b) is the difference from the baseline.
	TF	YES, if the HIT is a transcription factor
	Causal gene	YES, if the HIT is a known IBD causal gene
	IBD associted gene	YES, if the HIT is an IBD associated gene (Located in one of the 167 IBD-associated loci )
S3B table	Heatmap of HITS of all ORFs in THP-1 cells
	ORF	Name of ORF expressed in THP-1
	HIT	genes affected by ORF expression in THP-1
	Log2 FC	Log2 fold change of each HIT: Blue: Downregulated, Red: Upregulated

## Sheet: S3A Table
S3A table	Total HITS Up/Down regulated by each ORF in THP-1 cells
ORF	HIT	Log2 FC	Z	TF	Causal gene	IBD associated gene
AIRE	RNA5-8S5	1.86486	5.23867
AIRE	VCAN	1.70679	4.98834
AIRE	RAB27B	1.62602	4.46578
AIRE	DLX3	1.545	3.5375	YES
AIRE	FIGN	1.47911	4.69977
AIRE	KRT17	1.40024	3.07894
AIRE	TP53INP2	1.23622	7.34948
AIRE	EPB41L3	1.20381	4.56218
AIRE	VAT1L	1.19905	4.30244
AIRE	GABBR2	1.14604	3.05219
AIRE	OLFML3	1.08049	4.14454
AIRE	ZNF366	1.05883	3.47879	YES
AIRE	KCNN1	1.03682	3.73705
AIRE	MDFI	1.03396	3.17165
AIRE	PCDH20	1.03087	5.60593
AIRE	MRPL45P2	-1.08559	-3.5878
AIRE	SLC16A9	-1.09287	-3.77388
AIRE	ARRDC3	-1.10282	-3.1961
AIRE	NIM1K	-1.10709	-3.71308
AIRE	PDPN	-1.15789	-3.16261
AIRE	RP11-305E17.6	-1.21735	-3.71143
AIRE	NUDT4P1	-1.30087	-6.01728
AIRE	TMEM119	-1.7545	-4.07526
AIRE	C21orf33	-1.96209	-3.74805			YES
AIRE	SAPCD1	-2.07892	-5.08406
AIRE	FAM27B	-3.0551	-7.91931
ATG16L1	IFI27	4.48681	3.9414
ATG16L1	IFI44L	2.7043	3.89782
ATG16L1	IFI44	2.23324	3.79573
ATG16L1	IFIT1	2.17374	4.27289
ATG16L1	ENPP2	2.15694	3.28855
ATG16L1	MX1	2.13685	3.90954
ATG16L1	C6orf223	2.04931	5.31502
ATG16L1	EPSTI1	2.04905	3.79601
ATG16L1	TRIM22	2.03211	4.08988
ATG16L1	OASL	1.94286	4.09478
ATG16L1	IFIT3	1.86585	5.27519
ATG16L1	IFIT2	1.80783	4.95721
ATG16L1	LINC01088	1.80218	4.52099
ATG16L1	OAS2	1.7512	4.11171
ATG16L1	GPNMB	1.69695	4.1857
ATG16L1	ISG15	1.63905	4.25815
ATG16L1	TRPM8	1.62081	4.17056
ATG16L1	TTC39B	1.57158	3.37181
ATG16L1	IFITM1	1.52662	3.92104
ATG16L1	USP18	1.51936	4.38926
ATG16L1	OAS3	1.46553	3.97878
ATG16L1	SIGLEC1	1.44783	3.31858
ATG16L1	OAS1	1.44678	3.41044
ATG16L1	IFI6	1.44674	3.70531
ATG16L1	IL4I1	1.3996	3.05266
ATG16L1	AXL	1.39907	3.5661
ATG16L1	ORM1	1.39038	3.04201
ATG16L1	DDIT4	1.3432	3.03051
ATG16L1	CMPK2	1.32551	5.24642
ATG16L1	PTGDS	1.32019	5.07752
ATG16L1	RP11-15I11.3	1.30752	3.45999
ATG16L1	PARP9	1.2685	4.63098
ATG16L1	IFIT5	1.24705	4.20078
ATG16L1	IRF7	1.24425	3.4737	YES
ATG16L1	RSAD2	1.2335	3.73531
ATG16L1	HERC6	1.22006	4.55783
ATG16L1	ITGB1BP2	1.2052	4.16757
ATG16L1	TCEA3	1.1918	3.69603
ATG16L1	GRM1	1.19005	3.22957
ATG16L1	PCK2	1.17613	3.61544
ATG16L1	PTX3	1.16171	3.19331
ATG16L1	TRIB3	1.1427	3.56613
ATG16L1	DDX58	1.13953	5.28087
ATG16L1	TMEM45A	1.12014	3.19221
ATG16L1	LY6E	1.09463	3.7816
ATG16L1	LGALS3BP	1.09004	3.5944
ATG16L1	IFI16	1.08607	4.06271
ATG16L1	XAF1	1.0806	4.15541
ATG16L1	SAMD9L	1.06288	4.95454
ATG16L1	MX2	1.06166	4.59946
ATG16L1	HERC5	1.05675	5.01898
ATG16L1	TMEM71	1.04519	3.22393
ATG16L1	DDX60	1.04421	5.00204
ATG16L1	STAT1	1.03863	5.04882	YES
ATG16L1	SELM	1.03683	3.50059
ATG16L1	DHX58	1.01529	5.02602
ATG16L1	PEX5L	1.0104	3.19644
ATG16L1	UBE2L6	1.00807	4.33325
ATG16L1	ODF3B	1.00059	3.46839
ATG16L1	FLJ46906	-1.01861	-3.74003
ATG16L1	RASSF1-AS1	-1.04678	-3.30868
ATG16L1	MSH5-SAPCD1	-1.06904	-3.10042
ATG16L1	ADM5	-1.10322	-3.8747
ATG16L1	PANO	-1.14658	-4.05682
ATG16L1	MTRNR2L8	-1.20338	-3.79135
ATG16L1	RBP7	-1.32579	-3.31698
ATG16L1	DLK2	-1.42994	-5.63046
ATG16L1	ZHX1-C8ORF76	-1.48156	-4.04055
ATG16L1	SMKR1	-1.48428	-3.72758
ATG16L1	CITED1	-1.57864	-3.57798
ATG16L1	PLA2G4B	-1.6813	-6.15434
ATG16L1	NSFP1	-1.73133	-4.98905
ATG16L1	GPRASP2	-1.86012	-3.66282
ATG16L1	ULK4P3	-1.91534	-3.95018
ATG16L1	UPK3A	-2.00714	-3.58894
ATG16L1	XAGE1B	-2.9964	-9.15722
ATG16L1	HIST1H2BC	-3.20232	-4.38646
AUH	GDF15	1.88586	3.58034
AUH	RNA5-8S5	1.67455	4.70407
AUH	RP11-93B14.5	1.30762	3.26572
AUH	TRIB3	1.2343	3.85199
AUH	OSCAR	1.10838	3.08883
AUH	PCK2	1.05289	3.23659
AUH	TFPI	-1.18268	-3.86788
AUH	CAHM	-1.28064	-3.83247
AUH	ULK4P3	-2.1307	-4.39435
AUH	TGIF2-C20orf24	-2.16884	-4.02095
AUH	GNLY	-2.40299	-3.99271
AUH	POLR2J2	-3.84148	-6.74401
BANK1	ULK4P2	2.91359	4.61502
BANK1	DDIT4	1.57321	3.54944
BANK1	PPP1R3C	1.51428	3.41218
BANK1	PCOLCE2	1.45547	3.17038
BANK1	LRRC3B	1.15886	3.7805
BANK1	FLJ38122	1.0613	4.62765
BANK1	MAP1B	1.0241	3.65699
BANK1	GSDMB	-1.00818	-3.66811			YES
BANK1	GPR183	-1.01511	-3.30884			YES
BANK1	AMT	-1.02406	-3.06661
BANK1	LRRC24	-1.04693	-3.6449
BANK1	HSF4	-1.06132	-3.33515	YES
BANK1	MSH5-SAPCD1	-1.06708	-3.09476
BANK1	TTC32	-1.07392	-5.06243
BANK1	CBR3	-1.1107	-3.46529
BANK1	NIM1K	-1.13298	-3.7999
BANK1	TRIB1	-1.13472	-3.34463			YES
BANK1	RNASE6	-1.16224	-3.39323
BANK1	PAQR6	-1.17663	-4.1915
BANK1	LINC00278	-1.17688	-3.53235
BANK1	LINC00920	-1.21108	-3.45835
BANK1	AGER	-1.21254	-5.13942
BANK1	PRAC2	-1.21913	-3.27932
BANK1	PLSCR3	-1.31929	-5.04738
BANK1	LAMTOR5-AS1	-1.32023	-3.69575
BANK1	PCDH7	-1.37851	-5.44419
BANK1	TMEM119	-1.40518	-3.26388
BANK1	AC002116.7	-1.40754	-3.68388
BANK1	GPR3	-1.43352	-3.43841
BANK1	RMRP	-1.6604	-3.12706
BANK1	NPFF	-1.68775	-5.49373
BANK1	DLGAP1-AS3	-1.73477	-4.00937
BANK1	TNFRSF6B	-1.7504	-4.01433			YES
BANK1	FAM27C	-1.88892	-4.6748
BANK1	SAPCD1	-1.89059	-4.62349
C10orf55	CKLF-CMTM1	3.30309	8.56936
C10orf55	SLC22A4	1.11067	4.04622		YES	YES
C10orf55	NBL1	-1.00163	-4.44676
C10orf55	C1orf192	-1.07101	-3.18744
C10orf55	ATP6AP1L	-1.08525	-3.29228
C10orf55	LHPP	-1.11445	-3.33207
C10orf55	URAHP	-1.20816	-3.12866
C10orf55	ZNF790-AS1	-1.22154	-4.1315
C10orf55	RPL13AP20	-1.31703	-3.47616
C10orf55	UCN	-1.48298	-4.0059
C10orf55	TGIF2-C20orf24	-1.63012	-3.02218
C10orf55	CCL24	-2.27577	-4.10873
C10orf55	GNLY	-2.3291	-3.86994
C10orf55	MANEA-AS1	-2.34973	-4.30882
C10orf55	FAM27C	-2.36831	-5.86123
C10orf55	PGA4	-2.46519	-3.85947
C10orf55	C6orf52	-2.56261	-5.3314
C21orf33	ULK4P2	3.63271	5.75408
C21orf33	GFP	1.50469	3.43601
C21orf33	PHTF1	-1.00879	-4.67721			YES
C21orf33	C7orf61	-1.07558	-4.31387
C21orf33	GSDMB	-1.16823	-4.25042			YES
C21orf33	SIGLEC16	-1.18164	-4.18722
C21orf33	RP11-37N22.1	-1.53506	-4.43047
C21orf33	AC104653.1	-1.59836	-3.95687
C21orf33	SAPCD1	-1.66998	-4.08397
C21orf33	CCL24	-1.92538	-3.47612
C21orf33	RP11-418J17.1	-2.75922	-5.06449
CDC37	RNA5-8S5	2.23135	6.26821
CDC37	TMEM71	1.0565	3.25881
CDC37	ARHGAP22	-1.00355	-3.95039
CDC37	PRR7	-1.08429	-3.07843
CDC37	SLC16A9	-1.09983	-3.79791
CDC37	NFKBIZ	-1.11048	-3.57384
CDC37	RBM14-RBM4	-1.1363	-3.79898
CDC37	ANKRD37	-1.19537	-3.20773
CDC37	FAM27B	-2.55133	-6.61346
CDC37	EGR3	-2.64177	-3.85596	YES
CHSY3	TMEM256-PLSCR3	5.24518	15.3937
CHSY3	CAHM	1.14424	3.42427
CHSY3	LINC00278	-1.05209	-3.1578
CHSY3	TUBB3	-1.09419	-3.59248
CHSY3	KIT	-1.11125	-3.00055
CHSY3	PHTF1	-1.15048	-5.33412			YES
CHSY3	C15orf38-AP3S2	-1.17689	-3.80909
CHSY3	RPS26P11	-1.63189	-4.00115
CHSY3	XAGE1B	-1.66837	-5.09867
CHSY3	RP11-330A16.1	-1.92117	-3.55373
CHSY3	HIST1H2BC	-2.6701	-3.65744
CHSY3	PLSCR3	-3.04964	-11.6674
CHSY3	RPS10-NUDT3	-3.24039	-3.91253
ETS2	RNU4-2	4.12126	4.96625
ETS2	RNA5-8S5	3.40117	9.55439
ETS2	RNU1-2	2.3264	3.0864
ETS2	RNU1-27P	2.3264	3.0864
ETS2	RNU1-4	2.3264	3.0864
ETS2	UNCX	1.70175	3.75439	YES
ETS2	AK5	1.56732	4.48484
ETS2	DLX3	1.49938	3.43304	YES
ETS2	FAM135B	1.45622	5.53602
ETS2	RN7SK	1.4373	5.92814
ETS2	KIT	1.4245	3.84636
ETS2	ENHO	1.32946	3.05167
ETS2	DPEP1	1.32235	4.08451
ETS2	CKAP4	1.25095	5.85362
ETS2	RASGRP3	1.25022	3.51318
ETS2	SLAMF8	1.23008	3.69424
ETS2	MST1	1.22095	5.71667		YES
ETS2	RNA18S5	1.20619	4.08631
ETS2	TBC1D10C	1.20554	3.45928
ETS2	PLEKHG5	1.12588	4.8095
ETS2	MEOX2	1.10534	3.17034	YES
ETS2	AQP3	1.04834	3.72769
ETS2	PRLR	-1.03318	-3.44956
ETS2	NXPH4	-1.04391	-3.44609
ETS2	PPARG	-1.05695	-7.88727	YES
ETS2	AIM1	-1.09875	-5.87091
ETS2	TMEM176B	-1.10279	-6.16527
ETS2	TMEM255B	-1.14746	-3.86858
ETS2	CD209	-1.15923	-3.11196
ETS2	TLE6	-1.16109	-4.0306
ETS2	C8orf31	-1.22814	-3.13098
ETS2	OR2W3	-1.23933	-3.73299
ETS2	PITPNC1	-1.25361	-3.96948
ETS2	PPAP2C	-1.26327	-3.55518
ETS2	AC104653.1	-1.27144	-3.14755
ETS2	MPEG1	-1.30278	-4.1913
ETS2	SPOCK1	-1.33019	-3.25327
ETS2	HLA-DPB1	-1.34826	-5.04398
ETS2	ADAMDEC1	-1.38148	-3.07259
ETS2	CLEC2L	-1.3999	-3.94354
ETS2	CSRP2	-1.41353	-3.55227
ETS2	LY75-CD302	-1.47082	-3.07116
ETS2	GPNMB	-1.49452	-3.68638
ETS2	PTGER1	-1.50193	-4.2871
ETS2	ETV4	-1.52129	-4.51919	YES
ETS2	ULK4P1	-1.57565	-3.00459
ETS2	RPL13P5	-1.68889	-3.19547
ETS2	SLAMF9	-1.69515	-3.69848
ETS2	SIGLEC6	-1.759	-4.48727
ETS2	TGIF2-C20orf24	-1.81276	-3.36079
ETS2	MMP9	-1.83193	-3.12129
ETS2	FCER2	-2.53218	-3.39964
FAM49B	ZNF321P	-1.09705	-5.3497
FAM49B	CCDC109B	-1.11346	-3.16841
FAM49B	ZHX1-C8ORF76	-1.1353	-3.09621
FAM49B	BEX5	-1.15944	-5.80062
FAM49B	RPL17-C18orf32	-1.17331	-3.38663
FAM49B	PHTF1	-1.19266	-5.52971			YES
FAM49B	C6orf99	-1.23466	-3.64011
FAM49B	FAM27C	-1.42728	-3.53231
FAM49B	BCYRN1	-1.54505	-3.41736
FAM49B	ECSCR	-2.53565	-4.55633
FUT2	RNU4-2	6.54018	7.88112
FUT2	ULK4P2	3.04094	4.81675
FUT2	RNA5-8S5	2.38668	6.70453
FUT2	TSLP	1.10231	3.03028
FUT2	VIM	-1.04835	-3.87443
FUT2	LINC00278	-1.06447	-3.19496
FUT2	TCF15	-1.10291	-3.96492	YES
FUT2	BCYRN1	-1.53096	-3.3862
FUT2	RP11-418J17.1	-1.78871	-3.28314
FUT2	RP11-330A16.1	-1.93413	-3.57771
FUT2	ATP5J2-PTCD1	-2.03453	-3.95573
GPR18	RNU4-2	4.48283	5.40195
GPR18	RNA5-8S5	3.66804	10.3041
GPR18	RNU1-2	2.95349	3.91835
GPR18	RNU1-27P	2.95349	3.91835
GPR18	RNU1-4	2.95349	3.91835
GPR18	HIST1H1B	2.44665	3.17363
GPR18	RPPH1	2.33518	4.06658
GPR18	RMRP	2.12795	4.0076
GPR18	RNA18S5	1.86363	6.31358
GPR18	RN7SK	1.64629	6.79012
GPR18	RN7SL2	1.46302	3.68802
GPR18	RN7SL1	1.24051	5.1655
GPR18	FAM27C	-1.4064	-3.48065
GPR18	RNASE4	-1.45321	-3.76541
GPR18	TGIF2-C20orf24	-1.87527	-3.47668
GPR18	PGA4	-2.11455	-3.31051
GPR18	TAL2	-2.44795	-5.47073	YES
GPR35	C8orf44-SGK3	-1.00959	-3.48102
GPR35	C1orf186	-1.01991	-3.27718
GPR35	SEMG1	-1.02403	-3.97966
GPR35	PTCRA	-1.04721	-3.36747
GPR35	KCNE1	-1.43094	-3.42149
GPR35	RP11-326F20.5	-1.51213	-3.28822
GPR35	BIVM-ERCC5	-1.57527	-4.77363
GPR35	ECSCR-2	-1.59143	-3.61503
GPR35	VEGFC	-1.73079	-4.59917
GPR35	LINC00035	-1.89018	-4.924
IFIH1	IFI27	4.5485	3.99558
IFIH1	IFI44L	3.35241	4.83197
IFIH1	IFI44	2.71308	4.61131
IFIH1	MX1	2.54937	4.66427
IFIH1	TRIM22	2.48566	5.00273
IFIH1	IFIT1	2.45169	4.81925
IFIH1	EPSTI1	2.29968	4.26032
IFIH1	OASL	2.04657	4.31336
IFIH1	ISG15	2.02621	5.26397
IFIH1	OAS2	2.00519	4.70806
IFIH1	IFI6	1.99338	5.10533
IFIH1	IFITM1	1.97296	5.06743
IFIH1	IFIT3	1.94444	5.49737
IFIH1	IFIT2	1.92217	5.27072
IFIH1	SIGLEC1	1.8993	4.3534
IFIH1	CXCL11	1.89672	3.69754
IFIH1	OAS3	1.882	5.10946
IFIH1	RNA5-8S5	1.83542	5.15596
IFIH1	USP18	1.78474	5.15593
IFIH1	OAS1	1.65922	3.91121
IFIH1	HERC5	1.57862	7.49754
IFIH1	CMPK2	1.56586	6.19772
IFIH1	LY6E	1.50091	5.1852
IFIH1	PARP9	1.48489	5.42096
IFIH1	STAP1	1.47	3.02162
IFIH1	GMPR	1.46975	4.11359
IFIH1	ETV7	1.46958	4.07133	YES
IFIH1	IFIT5	1.44266	4.85973
IFIH1	ISG20	1.38783	3.13385
IFIH1	HERC6	1.36025	5.08154
IFIH1	SEPT4	1.35856	3.51524
IFIH1	LGALS3BP	1.35005	4.45179
IFIH1	RSAD2	1.34683	4.07852
IFIH1	IRF7	1.32633	3.70286	YES
IFIH1	DDX58	1.30699	6.05694
IFIH1	MAFB	1.28996	3.11474	YES
IFIH1	IFITM3	1.28498	5.94733
IFIH1	UBE2L6	1.26714	5.44691
IFIH1	AC074289.1	1.24759	3.10879
IFIH1	IFI16	1.24175	4.64506
IFIH1	PARP14	1.23715	5.96044
IFIH1	BTC	1.22579	3.37734
IFIH1	DDX60	1.18917	5.69643
IFIH1	MX2	1.18392	5.12913
IFIH1	C8orf31	1.18258	3.01483
IFIH1	SAMD9L	1.18111	5.50563
IFIH1	DHX58	1.18014	5.84209
IFIH1	STAT1	1.17161	5.69525	YES
IFIH1	HELZ2	1.14619	4.18213
IFIH1	ODF3B	1.14475	3.9681
IFIH1	SP110	1.10628	5.09294	YES
IFIH1	PAX5	1.09619	4.29201	YES
IFIH1	HESX1	1.09345	4.86026	YES
IFIH1	EIF2AK2	1.07592	5.12931
IFIH1	XAF1	1.03045	3.96257
IFIH1	NPTX1	-1.01586	-3.29462
IFIH1	GHRL	-1.04434	-3.87206
IFIH1	C19orf83	-1.15677	-3.74003
IFIH1	FAM27B	-1.18172	-3.0632
IRF5	CCL4	4.07095	5.23316
IRF5	IL18RAP	4.06734	8.33374			YES
IRF5	CCL4L1	3.86515	4.45159
IRF5	CCL8	3.74429	10.4531
IRF5	CCL3	3.3412	3.93243
IRF5	IL18R1	3.2558	9.06348			YES
IRF5	IFI44L	3.16226	4.55789
IRF5	CXCL10	3.09822	5.62375
IRF5	CCL2	3.0602	4.79412			YES
IRF5	IFI44	2.96411	5.03796
IRF5	TRIM22	2.79646	5.62825
IRF5	MMP9	2.75854	4.70005
IRF5	CCL13	2.7365	3.32396
IRF5	BCL2A1	2.59273	4.74946
IRF5	PTCHD4	2.55541	5.77447
IRF5	RGS1	2.5469	3.73864
IRF5	TNFAIP6	2.53883	4.4541
IRF5	C1QC	2.44681	4.24268
IRF5	IFIT1	2.42896	4.77457
IRF5	IL32	2.34719	5.16899
IRF5	ADAMDEC1	2.34575	5.21726
IRF5	GBP1	2.34281	5.16027
IRF5	MAFB	2.33584	5.64011	YES
IRF5	CD14	2.30243	4.81082
IRF5	IL4I1	2.29823	5.01265
IRF5	PLA2G7	2.28502	4.98338
IRF5	C5AR1	2.23229	3.29026
IRF5	MX1	2.19432	4.01468
IRF5	GDF15	2.17331	4.12606
IRF5	EGR2	2.17221	3.92261	YES
IRF5	LILRB3	2.12448	3.65936
IRF5	ISG15	2.11423	5.49263
IRF5	IFIT3	2.10325	5.94637
IRF5	EPSTI1	2.07592	3.84578
IRF5	IGFBP3	2.03541	3.98546
IRF5	TLR8	2.03416	4.48938
IRF5	ISG20	2.01613	4.55261
IRF5	SLAMF8	2.00751	6.02907
IRF5	CCL3L3	2.00239	3.06334
IRF5	HLA-DQA1	2.00164	3.13274			YES
IRF5	ICAM1	2.00029	5.68638
IRF5	LY96	1.98965	3.33687
IRF5	IFITM1	1.98179	5.0901
IRF5	EMP1	1.96344	3.47253
IRF5	SGK1	1.96314	5.71845
IRF5	C1QA	1.95497	3.70033
IRF5	CLEC10A	1.94061	3.61101
IRF5	IFIT2	1.93642	5.30982
IRF5	EBI3	1.92323	5.19029
IRF5	CYBB	1.91725	4.90723
IRF5	OASL	1.90112	4.00681
IRF5	OAS3	1.88987	5.13082
IRF5	HMOX1	1.889	5.25681
IRF5	GMPR	1.86564	5.22164
IRF5	GRIA3	1.83803	4.3974
IRF5	CMPK2	1.79046	7.08672
IRF5	OAS2	1.77602	4.16998
IRF5	CXCL11	1.7745	3.45929
IRF5	USP18	1.74976	5.05485
IRF5	CSF1	1.73076	5.16067
IRF5	CYP19A1	1.72181	4.14922
IRF5	IFIT5	1.69774	5.71898
IRF5	TMCC3	1.69702	3.56677
IRF5	ZFP36L1	1.69138	3.23772			YES
IRF5	ETV7	1.68985	4.68159	YES
IRF5	IFI6	1.67518	4.29038
IRF5	HLA-DPA1	1.66862	6.39748
IRF5	CD209	1.64567	4.4178
IRF5	GPR35	1.641	4.70402		YES	YES
IRF5	IL1B	1.63619	4.49633
IRF5	SEPT4	1.63244	4.22389
IRF5	FCAR	1.62335	3.63333
IRF5	HLA-DPB1	1.61468	6.04069
IRF5	CFB	1.60868	4.11848
IRF5	PDCD1LG2	1.60207	3.68369
IRF5	GPR84	1.60024	6.0102
IRF5	OLAH	1.59186	3.34425
IRF5	PARP9	1.58426	5.78374
IRF5	ADAM28	1.58031	4.18014
IRF5	RND3	1.57848	4.13996
IRF5	SIGLEC1	1.54329	3.53739
IRF5	HLA-DRA	1.54138	7.05861			YES
IRF5	OAS1	1.52397	3.59239
IRF5	BCL3	1.5226	3.31694
IRF5	KCNE1	1.52103	3.63691
IRF5	P2RX7	1.52048	5.51854
IRF5	DUSP4	1.51752	6.52761
IRF5	CD83	1.5021	3.34115			YES
IRF5	DTX4	1.5016	6.67124
IRF5	MIR22HG	1.49185	4.55732
IRF5	DDX58	1.46472	6.78789
IRF5	TTC39B	1.46167	3.13601
IRF5	TLR7	1.45827	3.94681
IRF5	TDO2	1.44788	4.38026
IRF5	SERPINI1	1.43047	3.34732
IRF5	ABCG1	1.42869	4.57078
IRF5	CNTNAP1	1.42723	4.72962
IRF5	IFITM3	1.42503	6.59549
IRF5	GLDN	1.42169	3.16978
IRF5	HERC6	1.41306	5.2788
IRF5	MGLL	1.40789	5.71055
IRF5	MX2	1.39188	6.03011
IRF5	STRA6	1.39055	3.06601
IRF5	RGL1	1.38871	5.29486
IRF5	UBE2L6	1.38008	5.93238
IRF5	RCAN1	1.37683	5.71925
IRF5	IFI16	1.36891	5.12075
IRF5	IRAK2	1.36739	4.57457
IRF5	PLA2G4C	1.36652	6.32107
IRF5	KCNJ2	1.36189	3.50434
IRF5	PILRA	1.36038	4.14151
IRF5	ODF3B	1.35399	4.69338
IRF5	FXYD6	1.35275	4.58463
IRF5	NT5E	1.34606	3.76351
IRF5	DHX58	1.34337	6.65011
IRF5	PLA2G2D	1.33785	3.61096
IRF5	IFI30	1.33114	4.98135
IRF5	BIRC3	1.32991	4.40405
IRF5	ITGB2-AS1	1.32579	3.50726
IRF5	HLA-DMB	1.30949	3.37452
IRF5	PLEKHO1	1.30594	6.43408
IRF5	RSAD2	1.3057	3.95396
IRF5	IRF7	1.29288	3.60949	YES
IRF5	TYMP	1.28465	5.78093
IRF5	LGMN	1.27276	3.58223
IRF5	LY6E	1.26885	4.38349
IRF5	ANG	1.25313	3.17631
IRF5	LAMP3	1.25226	3.42879
IRF5	CIITA	1.24626	4.25654
IRF5	TRIM69	1.24535	4.31539
IRF5	PTGIR	1.24486	5.83367			YES
IRF5	FAM26F	1.24248	4.00608
IRF5	PARP14	1.24176	5.98265
IRF5	EPB41L3	1.23832	4.69299
IRF5	NKAIN1	1.23534	4.10805
IRF5	OSGIN1	1.22855	5.6732
IRF5	DDX60	1.22671	5.87628
IRF5	STAT1	1.22428	5.95128	YES
IRF5	MAML2	1.2143	3.51361			YES
IRF5	HELZ2	1.18642	4.3289
IRF5	HIVEP1	1.18108	3.05043	YES
IRF5	MTSS1	1.16897	3.99372
IRF5	ZC3H12C	1.16665	4.9847
IRF5	NFE2L3	1.16305	6.05748	YES
IRF5	EDNRB	1.16203	4.12407
IRF5	WIPI1	1.15707	6.43852
IRF5	C3	1.15456	4.8792
IRF5	HESX1	1.14461	5.08767	YES
IRF5	IFIH1	1.14308	4.60856		YES
IRF5	NCOA7	1.13648	4.26418
IRF5	PRR18	1.12672	4.35353
IRF5	CD40	1.11133	5.46637			YES
IRF5	APOL3	1.10803	4.23188
IRF5	CADM1	1.10797	3.6748
IRF5	SELM	1.09703	3.70384
IRF5	HERC5	1.08995	5.17664
IRF5	MSC	1.08371	3.8983	YES
IRF5	SLC2A3	1.07652	3.17678
IRF5	IFI35	1.07394	5.28346
IRF5	TNFAIP3	1.06714	4.66729			YES
IRF5	ARHGAP31	1.06225	3.3726
IRF5	DLL4	1.0616	5.38842
IRF5	RELB	1.06027	6.47253	YES
IRF5	SOGA3	1.05743	4.87175
IRF5	GAS7	1.05566	4.93096
IRF5	NFKB2	1.0538	5.20492	YES
IRF5	SRD5A1	1.05246	4.30304
IRF5	SP110	1.05236	4.84469	YES
IRF5	ACSL1	1.051	7.80068
IRF5	PIM1	1.05052	4.68456
IRF5	IL1RN	1.05049	3.84414
IRF5	CCPG1	1.04348	4.60996
IRF5	MPEG1	1.04265	3.3544
IRF5	SAMD9L	1.02543	4.77995
IRF5	CD274	1.02109	3.29276
IRF5	PHLDA1	1.02088	3.20195
IRF5	CRIM1	1.01906	4.21155
IRF5	MMP25	1.01796	3.78056
IRF5	PEX5L	1.01761	3.21924
IRF5	TRIM5	1.01686	5.64528
IRF5	SLC2A6	1.01645	5.43916
IRF5	EIF2AK2	1.0111	4.82032
IRF5	BATF2	1.0105	3.99097	YES
IRF5	NCF1C	1.0088	3.91317
IRF5	XAF1	1.0032	3.85778
IRF5	PARP12	1.00232	5.19425
IRF5	SESN3	-1.00412	-3.81137
IRF5	ONECUT2	-1.01194	-4.2907	YES
IRF5	OVOL2	-1.01759	-3.92961	YES
IRF5	EFHD1	-1.02813	-3.83304
IRF5	ZMYND10	-1.03306	-3.13908
IRF5	KCNA3	-1.03638	-3.60193
IRF5	TNIK	-1.03687	-4.47328
IRF5	C4orf36	-1.03857	-3.63507
IRF5	ABLIM2	-1.05897	-4.44652
IRF5	CD84	-1.08906	-6.83435
IRF5	WNT7B	-1.10445	-3.30158
IRF5	TCF23	-1.11678	-3.86397	YES
IRF5	BANK1	-1.13381	-5.80302			YES
IRF5	SLITRK5	-1.14765	-5.74686
IRF5	RNF5P1	-1.20278	-3.63111
IRF5	CLSTN2	-1.20371	-5.10031
IRF5	SIM1	-1.2188	-3.67416	YES
IRF5	HP	-1.23553	-4.1091
IRF5	SYNPO2	-1.27237	-7.03734
IRF5	UGT3A2	-1.35297	-5.3199
IRF5	ID1	-1.40049	-4.0265
IRF5	MYLK-AS1	-1.46462	-3.21188
IRF5	MSRB3	-1.47107	-4.39554
IRF5	LINC01088	-1.52489	-3.82538
IRF5	RASL11A	-1.55111	-3.74673
IRF5	GPRASP2	-1.59367	-3.13814
IRF5	NRG4	-1.60496	-5.18779
IRF5	SEPT5-GP1BB	-1.74378	-5.14123
IRF5	SMKR1	-1.82083	-4.57279
ITGAL	RNU4-2	3.91946	4.72307
ITGAL	RNA5-8S5	2.84966	8.00513
ITGAL	HLA-H	-1.05193	-3.03083
ITGAL	PLSCR3	-1.06337	-4.06827
ITGAL	C19orf73	-1.12957	-3.13523
ITGAL	FAM27C	-1.41983	-3.51387
ITGAL	C6orf52	-1.48711	-3.09388
ITGAL	RPS10-NUDT3	-3.42759	-4.13856
JAK2	RNU4-2	6.07078	7.31548
JAK2	RNA5-8S5	2.67286	7.50847
JAK2	HSF4	-1.01527	-3.19045	YES
JAK2	PLA2G4B	-1.01619	-3.71972
JAK2	C1orf51	-1.10779	-3.60852
JAK2	BRICD5	-1.12909	-3.50217
JAK2	FAM27C	-1.39167	-3.44419
JAK2	CMTM1	-1.41213	-5.55279
JAK2	RP11-37N22.1	-1.45671	-4.20433
JAK2	ECSCR	-1.80132	-3.2368
KIAA1919	PHTF1	-1.00759	-4.67164			YES
KIAA1919	NBL1	-1.14224	-5.07103
KIAA1919	ZNF321P	-1.20791	-5.89031
KIAA1919	FAM27C	-1.26184	-3.12288
KIAA1919	NUDT4P1	-1.29552	-5.99253
KIAA1919	NPW	-1.39659	-3.76052
KIAA1919	FAM27B	-1.47891	-3.83356
KIAA1919	HIST1H2AC	-1.83338	-4.03798
KIAA1919	S100A12	-3.28789	-3.08007
LRRC32	TBC1D30	1.9897	3.21196
LRRC32	TMEM171	-1.28039	-3.53461
LRRC32	HIST1H2AC	-1.61668	-3.5607
NFKB1	MMP9	2.71614	4.62781
NFKB1	HLA-DQA1	2.45735	3.84597			YES
NFKB1	ADAMDEC1	2.16577	4.81695
NFKB1	EBI3	1.91028	5.15535
NFKB1	S100A8	1.83984	3.51496
NFKB1	IL4I1	1.66279	3.62669
NFKB1	IL32	1.63804	3.60731
NFKB1	HTR7	1.60646	4.83716
NFKB1	BCL3	1.54805	3.37238
NFKB1	SLAMF8	1.52539	4.58114
NFKB1	PDCD1LG2	1.51691	3.48788
NFKB1	S100A9	1.51673	3.97093
NFKB1	KCNS3	1.43707	3.9923
NFKB1	HLA-DPA1	1.41622	5.42976
NFKB1	HLA-DPB1	1.41116	5.27929
NFKB1	HLA-DRA	1.38577	6.34603			YES
NFKB1	JUP	1.33025	5.86839
NFKB1	C6orf223	1.30067	3.37338
NFKB1	TP63	1.29802	4.23497	YES
NFKB1	IKZF3	1.26512	5.24079	YES		YES
NFKB1	ST8SIA6	1.25417	4.56782
NFKB1	MAML2	1.24135	3.59189			YES
NFKB1	PDGFRL	1.23949	3.92645
NFKB1	TNFAIP3	1.2242	5.35422			YES
NFKB1	GHRL	1.21773	4.5149
NFKB1	CACNA1A	1.21151	6.29052
NFKB1	IL2RG	1.20509	3.30417
NFKB1	DTX4	1.19932	5.3283
NFKB1	RP11-356I2.4	1.19424	3.19757
NFKB1	IL21R	1.16454	6.4703
NFKB1	PLEKHO1	1.14681	5.6501
NFKB1	TMEM176A	1.12618	3.98463
NFKB1	CSF1	1.10575	3.29705
NFKB1	CHST2	1.09059	4.74137
NFKB1	CBR3	1.08062	3.37144
NFKB1	CIITA	1.06556	3.6394
NFKB1	PRR18	1.06489	4.11461
NFKB1	NFE2L3	1.04891	5.46298	YES
NFKB1	NFKB2	1.03478	5.11102	YES
NFKB1	SLC45A3	1.03202	5.58577
NFKB1	SLC44A2	1.00808	3.14926
NFKB1	TMEM176B	1.00717	5.63073
NFKB1	TCN1	-1.0321	-3.23282
NFKB1	SEPP1	-1.04101	-3.4775
NFKB1	RPL17-C18orf32	-1.04363	-3.01233
NFKB1	NRG4	-1.1031	-3.56559
NFKB1	LINC01088	-1.23581	-3.10018
NFKB1	RP11-295M18.2	-1.38257	-3.39828
NFKB1	TAL2	-1.67092	-3.7342	YES
NFKB1	NSFP1	-1.72776	-4.97878
NFKB1	POLR2J2	-1.95141	-3.42585
NFKB1	OR2A1-AS1	-2.88988	-4.89392
NOD2	IFI27	3.58208	3.14664
NOD2	TBC1D30	2.92213	4.71718
NOD2	RNU4-2	2.62069	3.15802
NOD2	EGLN3	2.39926	3.18149
NOD2	ADAMDEC1	2.15755	4.79866
NOD2	RNA5-8S5	2.06685	5.80609
NOD2	FABP6	2.03808	3.14165
NOD2	MMP9	1.93514	3.29713
NOD2	SLC6A8	1.63379	4.30317
NOD2	IL4I1	1.45557	3.17472
NOD2	TMEM45A	1.41128	4.02192
NOD2	CHST2	1.36102	5.91705
NOD2	LIMS2	1.30315	3.20032
NOD2	BMPER	1.28557	3.31769
NOD2	PLA2G4C	1.2839	5.93888
NOD2	ALDH1A1	1.27695	3.23697
NOD2	TMEM176A	1.27555	4.51311
NOD2	GABBR2	1.24822	3.32433
NOD2	ALDOC	1.21818	3.36357
NOD2	SLAMF8	1.19566	3.59087
NOD2	MESP2	1.18496	3.38151	YES
NOD2	TMEM255A	1.10878	4.14542
NOD2	LGMN	1.08883	3.06456
NOD2	CACNA1A	1.06813	5.54607
NOD2	DUSP1	1.05027	3.02146
NOD2	ASB2	1.03396	4.74089
NOD2	IFIH1	1.01545	4.09399		YES
NOD2	TPTE2	-1.02887	-3.27206
NOD2	SNHG12	-1.03327	-3.91538
NOD2	PAQR6	-1.03557	-3.68902
NOD2	RASSF1-AS1	-1.04622	-3.30689
NOD2	HSPB7	-1.1029	-3.22845
NOD2	MTRNR2L2	-1.12454	-3.11078
NOD2	AMY2B	-1.12751	-3.36791
NOD2	BMS1P4	-1.13721	-4.73854
NOD2	ASMTL-AS1	-1.13989	-3.27462
NOD2	VSIG4	-1.26864	-3.17127
NOD2	SMKR1	-1.60971	-4.04259
NOD2	NPFF	-1.61365	-5.25254
NOD2	RP11-305E17.6	-1.69335	-5.16263
NOD2	COMMD3-BMI1	-1.85436	-6.44411
PHTF1	IFI6	1.30571	3.34412
PHTF1	LGALS3BP	1.16084	3.82788
PHTF1	SERPING1	1.15024	3.99991
PHTF1	KCNN1	1.10651	3.98823
PHTF1	HOXB13	1.00316	3.595	YES
PHTF1	SNHG12	-1.00181	-3.79614
PHTF1	F2RL3	-1.0239	-3.45178
PHTF1	SEPT5-GP1BB	-1.04874	-3.09203
PHTF1	AMT	-1.06601	-3.19224
PHTF1	ZNF790-AS1	-1.08285	-3.66244
PHTF1	NPIPA5	-1.09622	-3.83525
PHTF1	PAQR6	-1.10319	-3.92989
PHTF1	LHPP	-1.15847	-3.46369
PHTF1	CNTF	-1.16268	-3.71921			YES
PHTF1	MFI2-AS1	-1.16457	-3.01857
PHTF1	CLEC2L	-1.20735	-3.40113
PHTF1	RP11-160O5.1	-1.21072	-3.96884
PHTF1	HSF4	-1.24258	-3.90477	YES
PHTF1	SMG1P1	-1.31857	-3.75784
PHTF1	C1orf145	-1.32288	-3.58885
PHTF1	PTX3	-1.34764	-3.7044
PHTF1	RP11-326F20.5	-1.40889	-3.06372
PHTF1	CLEC4G	-1.4223	-3.72026
PHTF1	DHRS3	-1.4444	-3.87493
PHTF1	SAPCD1	-1.48181	-3.62381
PHTF1	ORM1	-1.56658	-3.42752
PHTF1	MAFF	-1.6331	-3.184	YES
PHTF1	TM6SF1	-1.65796	-3.63447
PHTF1	C6orf52	-1.73482	-3.60924
PHTF1	S100P	-2.03148	-3.27226
PHTF1	DUSP8	-2.09822	-3.29113
PHTF1	ULK4P3	-2.32577	-4.79666
PHTF1	TGIF2-C20orf24	-2.66623	-4.94308
PRKCB	RNA5-8S5	1.73693	4.87928
PRKCB	C6orf223	1.16567	3.02323
PRKCB	GDPD3	-1.011	-3.25976
PRKCB	ID1	-1.05135	-3.02268
PRKCB	ZDHHC19	-1.1471	-3.75512
PRKCB	C8orf31	-1.27624	-3.2536
PRKCB	URAHP	-1.64676	-4.26445
PRKCB	RPS10-NUDT3	-3.00478	-3.62804
PTGIR	S100A8	1.58856	3.09758
PTGIR	S100A9	1.30187	3.40842
PTGIR	NPTX1	1.11293	3.60943
PTGIR	STAT4	1.02431	3.13175	YES		YES
PTGIR	PHTF1	-1.03636	-4.80502			YES
PTGIR	VIM	-1.03974	-3.84262
PTGIR	TERT	-1.10245	-3.29573
PTGIR	C1orf186	-1.12043	-3.60019
PTGIR	INTS6-AS1	-1.14155	-3.54097
PTGIR	FAM27B	-1.16016	-3.00733
PTGIR	PLA2G4B	-1.23329	-4.51441
PTGIR	MSH5-SAPCD1	-1.30849	-3.7949
PTGIR	HERC2P10	-1.32205	-3.40917
PTGIR	RNU1-2	-2.771	-3.67625
PTGIR	RNU1-27P	-2.771	-3.67625
PTGIR	RNU1-4	-2.771	-3.67625
PTPN2	IPO9-AS1	-1.17574	-3.21961
PTPN2	AC002116.7	-1.35418	-3.5442
PTPN2	OAS2	-1.41345	-3.31869
PTPN2	IFI6	-1.45297	-3.72127
PTPN2	IFIT1	-1.60525	-3.15542
PTPN2	C15orf38-AP3S2	-1.7157	-5.55299
PTPN2	PLSCR3	-1.74684	-6.68311
PTPN2	MX1	-2.19578	-4.01735
PTPN2	IFI44L	-2.67421	-3.85445
PTPN2	CCL3	-2.76384	-3.2529
PTPN2	IFI27	-4.20141	-3.69069
RCL1	NR4A2	1.5876	3.84243	YES
RCL1	IL8	1.54783	3.47299
RCL1	CD79A	-1.08725	-3.28438
RCL1	LINC00035	-1.4849	-3.86823
RCL1	MT3	-1.49268	-3.74922
RCL1	ZNF321P	-1.53635	-7.49197
RCL1	AC104653.1	-1.68967	-4.18292
RCL1	FAM27C	-1.79132	-4.43326
RNFT1	NPIPA3	4.40717	7.46164
RNFT1	RNA5-8S5	2.25813	6.34343
RNFT1	CYTIP	1.33883	3.08078
RNFT1	SPOCK1	1.31294	3.21107
RNFT1	TMEM71	1.12632	3.47419
RNFT1	ARL4C	1.11905	3.86006
RNFT1	MYO1B	1.10986	3.14215
RNFT1	ABCG1	1.09517	3.50378
RNFT1	RNA18S5	1.09416	3.70677
RNFT1	DUSP16	1.02498	4.19252			YES
RNFT1	EFNA3	-1.00495	-4.09172
RNFT1	PANO	-1.01167	-3.57945
RNFT1	P2RY11	-1.21965	-4.23894
RNFT1	ELOVL3	-1.23192	-3.07044
RNFT1	BCYRN1	-1.39673	-3.08931
RNFT1	NPIPA2	-1.42144	-4.73839
RNFT1	LY75-CD302	-1.48977	-3.11073
RNFT1	PLA2G4B	-1.71392	-6.27372
RNFT1	LINC01127	-1.99193	-3.71011
RTEL1	IL8	1.37756	3.09093
RTEL1	NR4A2	1.24784	3.02012	YES
RTEL1	ACSM3	-1.047	-3.10421
RTEL1	MKLN1-AS	-1.07394	-3.04625
RTEL1	RP11-160O5.1	-1.21706	-3.98964
RTEL1	MNX1-AS1	-1.26668	-3.22475
RTEL1	RP11-295M18.2	-1.41186	-3.47027
RTEL1	PLSCR3	-2.2928	-8.77187
SLC22A4	RNA5-8S5	2.35626	6.61909
SLC22A4	PTGER2	1.46017	3.19919
SLC22A4	GAS6-AS2	1.22047	3.61193
SLC22A4	RPE65	1.05346	3.15567
SLC22A4	LILRB2	-1.01858	-3.13029
SLC22A4	LINC00526	-1.02263	-3.25901
SLC22A4	FPR2	-1.04718	-3.11594
SLC22A4	STAT4	-1.0613	-3.24483	YES		YES
SLC22A4	LFNG	-1.08367	-3.4459
SLC22A4	TCN1	-1.08611	-3.40199
SLC22A4	PPM1M	-1.08752	-3.34849
SLC22A4	CMAHP	-1.11696	-3.22684
SLC22A4	FCER1G	-1.13595	-3.17297
SLC22A4	TNFAIP8L3	-1.14297	-3.46077
SLC22A4	PDPN	-1.16669	-3.18668
SLC22A4	CTTN	-1.18509	-3.52003
SLC22A4	RP5-886K2.3	-1.20179	-3.04058
SLC22A4	SLC12A7	-1.20197	-3.55878
SLC22A4	NLRP1	-1.24688	-3.33446
SLC22A4	AXL	-1.25041	-3.18718
SLC22A4	RGS2	-1.25146	-3.1266
SLC22A4	SEPT4	-1.25553	-3.24864
SLC22A4	TBX15	-1.2733	-3.65496	YES
SLC22A4	SERPINI1	-1.28559	-3.00829
SLC22A4	NT5E	-1.28756	-3.59996
SLC22A4	ADAMTS15	-1.30451	-3.53652
SLC22A4	ABHD4	-1.33228	-3.96495
SLC22A4	IL7R	-1.4026	-3.81299
SLC22A4	HSPB7	-1.44087	-4.21775
SLC22A4	SYN3	-1.46129	-3.07871
SLC22A4	PDGFA	-1.48687	-3.30626
SLC22A4	TIMP3	-1.6044	-3.67318
SLC22A4	ZFP36L1	-1.73761	-3.32621			YES
SLC22A4	ADAMTS4	-1.74477	-3.01881
SLC22A4	C3AR1	-1.84447	-3.1463
SLC22A4	SLC37A2	-1.90602	-4.20885
SLC22A4	IGFBP3	-1.90855	-3.73707
SLC22A4	UST	-2.05959	-3.68895
SLC22A4	LSP1	-2.1739	-3.05408			YES
SLC22A4	ULK4P3	-2.35116	-4.84903
SLC22A4	AQP1	-2.83191	-4.26398
SLC22A5	RNA5-8S5	2.5309	7.10968
SLC2A13	RNA5-8S5	2.28651	6.42314
SLC2A13	TRPM8	1.27094	3.2703
SLC2A13	PNMA6A	1.00756	3.08652
SLC2A13	INTS6-AS1	-1.02729	-3.18656
SLC2A13	XAGE1B	-1.03471	-3.16216
SLC2A13	PCED1B-AS1	-1.04048	-4.4543
SLC2A13	CAHM	-1.06674	-3.19235
SLC2A13	PLSCR3	-1.08577	-4.15398
SLC2A13	S100A10	-1.09636	-3.69467
SLC2A13	SPAG4	-1.10213	-4.0863
SLC2A13	C19orf73	-1.13323	-3.14541
SLC2A13	CD53	-1.15426	-4.2432
SLC2A13	SAPCD1	-1.23014	-3.00833
SLC2A13	VIM	-1.36784	-5.05518
SLC2A13	UCN	-1.53628	-4.14988
SLC2A13	FAM27C	-1.55598	-3.85084
SLC2A13	AC159540.1	-1.5583	-3.02079
SLC2A13	ENHO	-1.70024	-3.90277
SLC2A13	ADIRF	-1.97473	-3.89548
SLC2A13	NPY	-2.01609	-3.92647
SLC2A13	GNLY	-2.14072	-3.55694
SLC2A13	ECSCR	-2.37356	-4.26506
SLC2A13	RPS10-NUDT3	-2.51805	-3.04036
SLC39A11	NPTX1	1.74623	5.66335
SLC39A11	S100A8	1.67661	3.26926
SLC39A11	TNFRSF12A	1.60461	4.57304
SLC39A11	PTGER2	1.52827	3.34838
SLC39A11	ARID5B	1.51727	4.97545	YES
SLC39A11	EGR4	1.41635	3.93579	YES
SLC39A11	GSG1L	1.35567	3.4804
SLC39A11	GLT1D1	1.33176	3.18232
SLC39A11	GABBR2	1.30776	3.4829
SLC39A11	SLC6A8	1.26665	3.33618
SLC39A11	OXCT2	1.23124	4.8198
SLC39A11	S100A9	1.22508	3.20738
SLC39A11	CMYA5	1.20282	4.80491
SLC39A11	TGFB2	1.16667	4.13802
SLC39A11	NAB2	1.12055	3.5126
SLC39A11	DYRK3	1.10927	3.18433
SLC39A11	RAB36	1.08121	4.60392
SLC39A11	EOMES	1.03352	3.77686	YES
SLC39A11	NTSR1	1.02129	3.12468
SLC39A11	TERT	1.00761	3.0122
SLC39A11	CAMKV	1.0041	3.70592
SLC39A11	MPEG1	-1.00181	-3.22303
SLC39A11	IL10RA	-1.00587	-3.44223
SLC39A11	C10orf128	-1.01131	-3.10809
SLC39A11	SERPING1	-1.01169	-3.51812
SLC39A11	RIN3	-1.01744	-4.45769
SLC39A11	BIRC3	-1.01776	-3.37034
SLC39A11	CD180	-1.02241	-3.70322
SLC39A11	RHOB	-1.03301	-3.54582
SLC39A11	AP1S2	-1.03621	-3.60681
SLC39A11	LGALS3BP	-1.0398	-3.42875
SLC39A11	NT5M	-1.05172	-4.06918
SLC39A11	PARP9	-1.05512	-3.852
SLC39A11	PPM1M	-1.06631	-3.28317
SLC39A11	SLC2A3	-1.07754	-3.17981
SLC39A11	GPR35	-1.08977	-3.12388		YES	YES
SLC39A11	IGF2BP3	-1.09322	-4.28781
SLC39A11	P2RX7	-1.10076	-3.99518
SLC39A11	MYO1G	-1.1051	-4.27687
SLC39A11	RNA18S5	-1.11152	-3.76558
SLC39A11	NLRC4	-1.11289	-3.42841
SLC39A11	C2	-1.12389	-4.75386
SLC39A11	RASGRP4	-1.13212	-4.2392
SLC39A11	C15orf38-AP3S2	-1.14206	-3.69635
SLC39A11	USP18	-1.14586	-3.31027
SLC39A11	MAML2	-1.14732	-3.31981			YES
SLC39A11	LILRB2	-1.15864	-3.5607
SLC39A11	PDE4B	-1.16022	-4.57997
SLC39A11	PPAP2A	-1.16278	-3.0474
SLC39A11	GDPD1	-1.16983	-4.1302
SLC39A11	ISG15	-1.17176	-3.04417
SLC39A11	XAGE1B	-1.1748	-3.59027
SLC39A11	RSAD2	-1.17591	-3.56091
SLC39A11	CD9	-1.19924	-3.6157
SLC39A11	LINC01088	-1.22239	-3.06651
SLC39A11	RNF144B	-1.22244	-5.48558
SLC39A11	PILRA	-1.22931	-3.74247
SLC39A11	OAS3	-1.24844	-3.38941
SLC39A11	CXCR3	-1.24855	-3.29948
SLC39A11	LDLRAD4	-1.28189	-5.11803
SLC39A11	ATP10A	-1.29558	-3.74719
SLC39A11	LTB	-1.3112	-4.03189
SLC39A11	LPO	-1.32232	-3.076
SLC39A11	PITPNC1	-1.32378	-4.19165
SLC39A11	PDK4	-1.32708	-5.02212
SLC39A11	VSIG4	-1.34502	-3.36222
SLC39A11	ICAM1	-1.35524	-3.85264
SLC39A11	LY6E	-1.36263	-4.70746
SLC39A11	SMAGP	-1.36507	-3.63674
SLC39A11	STAG3L1	-1.36559	-3.54372
SLC39A11	IRF7	-1.36561	-3.81252	YES
SLC39A11	GHRL	-1.36988	-5.07902
SLC39A11	GPNMB	-1.37147	-3.38286
SLC39A11	NPW	-1.42087	-3.82588
SLC39A11	AC002116.7	-1.42195	-3.72157
SLC39A11	TNNI2	-1.45825	-3.10776
SLC39A11	RHEBL1	-1.46208	-3.55865
SLC39A11	EBI3	-1.47935	-3.99237
SLC39A11	TBX15	-1.51858	-4.35902	YES
SLC39A11	SIGLEC1	-1.58973	-3.64383
SLC39A11	C7orf61	-1.62078	-6.50052
SLC39A11	KLF2	-1.66219	-3.66883	YES
SLC39A11	OAS1	-1.705	-4.01914
SLC39A11	EPSTI1	-1.70949	-3.16695
SLC39A11	IFITM1	-1.71171	-4.39642
SLC39A11	CFP	-1.73555	-3.9394
SLC39A11	IFIT1	-1.74111	-3.42247
SLC39A11	OAS2	-1.77924	-4.17753
SLC39A11	IFI6	-1.79859	-4.60647
SLC39A11	SIGLEC6	-1.80769	-4.61147
SLC39A11	CST7	-1.81149	-3.46133
SLC39A11	AXL	-1.91879	-4.89083
SLC39A11	MX1	-2.13086	-3.89857
SLC39A11	TGIF2-C20orf24	-2.14811	-3.98251
SLC39A11	C5AR1	-2.17278	-3.20255
SLC39A11	IL32	-2.19264	-4.82866
SLC39A11	S100A1	-2.2615	-4.61299
SLC39A11	FCER2	-2.34616	-3.14989
SLC39A11	S100P	-2.45263	-3.95063
SLC39A11	ORM1	-2.72104	-5.95337
SLC39A11	IFI44L	-2.93559	-4.23119
SLC39A11	MINOS1-NBL1	-3.23432	-3.04294
SLC39A11	RNU1-2	-3.49298	-4.63408
SLC39A11	RNU1-27P	-3.49298	-4.63408
SLC39A11	RNU1-4	-3.49298	-4.63408
SLC7A10	RNU4-2	4.75195	5.72625
SLC7A10	RNA5-8S5	1.8103	5.08541
SLC7A10	SLC3A2	1.72465	8.10068
SLC7A10	FGL2	1.51308	4.34379
SLC7A10	SELENBP1	1.50168	3.30972
SLC7A10	GAS6-AS2	1.47965	4.37897
SLC7A10	PCOLCE2	1.45455	3.16838
SLC7A10	UNC5C	1.43692	3.30453
SLC7A10	LINC00565	1.37542	3.07038
SLC7A10	ADAM28	1.31886	3.48858
SLC7A10	IGSF6	1.25973	4.24683
SLC7A10	TMEM71	1.24954	3.85426
SLC7A10	LINC01085	1.24262	3.95095
SLC7A10	NFE2	1.19287	3.58522	YES
SLC7A10	GPR141	1.18211	4.22053
SLC7A10	MSRB3	1.15245	3.44351
SLC7A10	SLC40A1	1.07749	4.38556
SLC7A10	MS4A3	1.04287	4.02592
SLC7A10	MARCH1	1.01796	4.61254
SLC7A10	INA	-1.00407	-3.76664
SLC7A10	AMOTL2	-1.01299	-3.80689
SLC7A10	COL27A1	-1.01351	-4.41145
SLC7A10	MIR155HG	-1.01528	-3.97037
SLC7A10	GOLGA8A	-1.01712	-4.05882
SLC7A10	PTPN6	-1.02749	-4.44942
SLC7A10	MSS51	-1.03052	-3.77761
SLC7A10	HNRNPU-AS1	-1.03359	-4.09615
SLC7A10	ZNF321P	-1.0365	-5.05446
SLC7A10	PRSS27	-1.04298	-4.39392
SLC7A10	ZNRF2P1	-1.04481	-3.54184
SLC7A10	FAM27E3	-1.05814	-3.48124
SLC7A10	LHPP	-1.05949	-3.16773
SLC7A10	GLUD1P3	-1.069	-4.24976
SLC7A10	TNFRSF12A	-1.07057	-3.05108
SLC7A10	MYO15B	-1.07532	-4.28564
SLC7A10	KCTD15	-1.08242	-3.99047
SLC7A10	EP400NL	-1.08568	-4.94714
SLC7A10	SLC12A7	-1.09097	-3.23014
SLC7A10	IL2RB	-1.09222	-5.07699
SLC7A10	HBEGF	-1.1012	-3.93709
SLC7A10	LRRC26	-1.10137	-3.62382
SLC7A10	STAG3L5P-PVRIG2P-PILRB	-1.10462	-4.14852
SLC7A10	USP18	-1.10929	-3.20461
SLC7A10	SLC2A3	-1.11303	-3.28452
SLC7A10	NAB2	-1.11784	-3.50412
SLC7A10	HELZ2	-1.12377	-4.10031
SLC7A10	ETV5	-1.1341	-4.58464	YES
SLC7A10	PDXDC2P	-1.14037	-5.48963
SLC7A10	NPIPA5	-1.14167	-3.99428
SLC7A10	ICAM1	-1.14483	-3.25451
SLC7A10	AGAP5	-1.15192	-4.56069
SLC7A10	CDC42EP1	-1.16158	-3.36489
SLC7A10	TBX15	-1.16197	-3.3354	YES
SLC7A10	IL7R	-1.17278	-3.18823
SLC7A10	PTCRA	-1.1749	-3.77809
SLC7A10	CTTN	-1.17647	-3.49442
SLC7A10	SNHG12	-1.17857	-4.46594
SLC7A10	WNT9A	-1.18668	-4.43078
SLC7A10	REC8	-1.18702	-3.37394
SLC7A10	CMAHP	-1.18791	-3.43181
SLC7A10	C1orf145	-1.19344	-3.23768
SLC7A10	MEF2B	-1.19415	-4.68973	YES
SLC7A10	XAGE1B	-1.20027	-3.66813
SLC7A10	CTGF	-1.20588	-3.28449
SLC7A10	LINC01089	-1.21373	-5.746
SLC7A10	AMY2B	-1.21496	-3.62915
SLC7A10	SDHAP2	-1.22043	-5.55651
SLC7A10	SEC31B	-1.23512	-4.20198
SLC7A10	AC092295.7	-1.24474	-3.0815
SLC7A10	ASMTL-AS1	-1.24673	-3.58157
SLC7A10	ZNF192P1	-1.25439	-4.58555
SLC7A10	CLDN7	-1.26441	-3.15602
SLC7A10	ZNF331	-1.284	-4.84309	YES
SLC7A10	GEM	-1.30317	-3.24659
SLC7A10	NPIPA1	-1.30434	-4.5667
SLC7A10	NPFF	-1.30725	-4.25519
SLC7A10	ADAMTS15	-1.30853	-3.54743
SLC7A10	PKD1P1	-1.30918	-5.70276
SLC7A10	LARP6	-1.32922	-3.49183
SLC7A10	PILRB	-1.34325	-5.24236
SLC7A10	SOCS3	-1.34433	-3.70637
SLC7A10	MIR17HG	-1.36423	-4.98723
SLC7A10	ATP10A	-1.36872	-3.95872
SLC7A10	CD83	-1.37231	-3.05246			YES
SLC7A10	KLF2	-1.38005	-3.04608	YES
SLC7A10	RASSF1-AS1	-1.38955	-4.3921
SLC7A10	SLC16A1-AS1	-1.39872	-4.09353
SLC7A10	GPR27	-1.39983	-4.94409
SLC7A10	PRR7	-1.3999	-3.97447
SLC7A10	ABCB4	-1.42185	-4.4909
SLC7A10	PDPN	-1.42211	-3.8843
SLC7A10	PTGER1	-1.42382	-4.06414
SLC7A10	HTR7	-1.42403	-4.28784
SLC7A10	HSPB7	-1.43077	-4.1882
SLC7A10	ARTN	-1.44499	-4.45801
SLC7A10	ETV4	-1.45536	-4.32335	YES
SLC7A10	RBM14-RBM4	-1.48686	-4.97101
SLC7A10	HIST2H2BF	-1.54654	-3.47016
SLC7A10	IFIT1	-1.54836	-3.04359
SLC7A10	AKR1C2	-1.56133	-3.33061
SLC7A10	OASL	-1.56681	-3.30222
SLC7A10	AKR1C1	-1.57587	-3.64163
SLC7A10	NIM1K	-1.57764	-5.29124
SLC7A10	FAM27B	-1.59336	-4.13024
SLC7A10	PLA2G4B	-1.61575	-5.9144
SLC7A10	NECAB2	-1.62727	-3.78513
SLC7A10	NRP2	-1.6303	-3.82371
SLC7A10	RBM5-AS1	-1.66177	-4.45923
SLC7A10	PIP5K1B	-1.66937	-3.44447
SLC7A10	GNMT	-1.67975	-4.82754
SLC7A10	TNFRSF6B	-1.68171	-3.85679			YES
SLC7A10	PABPC1L	-1.68548	-6.26201
SLC7A10	NPIPA2	-1.70494	-5.68346
SLC7A10	EGFL8	-1.71169	-3.8856
SLC7A10	POLR2J2	-1.72543	-3.02913
SLC7A10	TNNI2	-1.74331	-3.71528
SLC7A10	SYCE1L	-1.75934	-4.34567
SLC7A10	PDGFA	-1.76199	-3.91802
SLC7A10	AXL	-1.77284	-4.51882
SLC7A10	NPY	-1.86054	-3.62353
SLC7A10	TIMP3	-1.88507	-4.31577
SLC7A10	GPR3	-1.92901	-4.62689
SLC7A10	EGR1	-1.97127	-3.08161	YES
SLC7A10	P2RY11	-1.97931	-6.8792
SLC7A10	C3AR1	-2.06378	-3.52039
SLC7A10	DUSP8	-2.15351	-3.37784
SLC7A10	IFI44L	-2.19193	-3.15932
SLC7A10	ST6GALNAC3	-2.30614	-3.25129
SLC7A10	ZFP36L1	-2.31096	-4.42374			YES
SLC7A10	NR4A1	-2.34084	-3.88023	YES
SLC7A10	TNF	-2.34372	-3.47452
SLC7A10	SLC7A5P1	-2.37487	-6.60646
SLC7A10	MAFF	-2.37498	-4.63042	YES
SLC7A10	AC159540.1	-2.3782	-4.61019
SLC7A10	LINC00239	-2.50455	-4.7289
SLC7A10	EGR3	-2.70663	-3.95063	YES
SLC7A10	AQP1	-2.72752	-4.10681
SLC7A10	IGFBP3	-2.73506	-5.35541
SLC7A10	SLC6A9	-2.91235	-3.21453
SLC7A10	CCL3	-3.21845	-3.78796
SNX32	RNU4-2	3.36989	4.06082
SNX32	RNA5-8S5	1.86957	5.25191
SNX32	RP11-134P9.3	-1.28697	-3.11909
SNX32	SLC7A5P1	-1.29609	-3.60549
SNX32	AC002116.7	-1.3473	-3.5262
SNX32	FAM27C	-1.44881	-3.58559
SNX32	LAMTOR5-AS1	-1.53764	-4.30433
SNX32	S100A1	-1.76779	-3.60594
STAT3	ENHO	1.43914	3.30344
STAT3	PTGDS	1.32701	5.10376
STAT3	TMEM71	1.30809	4.03485
STAT3	YPEL3	1.1408	3.55248
STAT3	RNASE6	1.13954	3.32696
STAT3	TUBA1A	1.13496	3.09028
STAT3	FXYD1	1.1336	3.13481
STAT3	TWIST2	-1.03406	-3.49472	YES
STAT3	TP63	-1.04964	-3.4246	YES
STAT3	LRRC26	-1.06507	-3.50436
STAT3	OR2W3	-1.12848	-3.39909
STAT3	PLSCR3	-1.23312	-4.71772
STAT3	CLEC2L	-1.25524	-3.53605
STAT3	GFP	-1.33245	-3.0427
STAT3	C15orf65	-1.36059	-3.47593
STAT3	LY75-CD302	-1.82083	-3.80199
STAT3	FAM27C	-1.8829	-4.65992
SYT11	RNU4-2	3.0286	3.64956
SYT11	GFP	1.67651	3.82838
SYT11	RNA5-8S5	1.60338	4.50414
SYT11	KIT	1.26575	3.4177
SYT11	RNASE6	1.21045	3.53398
SYT11	FGL2	1.209	3.47083
SYT11	ITGAL	1.14607	6.524			YES
SYT11	TMEM71	1.11796	3.44839
SYT11	CEACAM6	1.08896	4.04656
SYT11	ARL4C	1.04964	3.62064
SYT11	LAMB2	-1.07573	-3.64397
SYT11	TLE6	-1.1042	-3.83309
SYT11	PLA2G4B	-1.19167	-4.36204
TAGAP	TMEM256-PLSCR3	3.49128	10.2463
TAGAP	TMEM110-MUSTN1	3.35291	5.66692
TAGAP	PCDH7	-1.04244	-4.11693
TAGAP	CMTM8	-1.10805	-3.0395
TAGAP	LARP6	-1.29967	-3.4142
TAGAP	TMEM119	-1.731	-4.02068
TAGAP	GNLY	-1.82016	-3.02431
TAGAP	CCL24	-2.21906	-4.00634
TAGAP	POLR2J2	-2.97294	-5.21923
THADA	RNA5-8S5	1.53257	4.30522
THADA	ITGAL	1.34877	7.67788			YES
THADA	SLC6A8	1.21326	3.19557
THADA	TNFRSF12A	-1.07101	-3.05233
THADA	BAMBI	-1.09728	-3.30364
THADA	FAM27C	-1.40904	-3.48719
THADA	POLR2J2	-2.48713	-4.36635
TMEM135	TMEM256-PLSCR3	3.69348	10.8397
TMEM135	LTB	-1.00624	-3.09414
TMEM135	PTPN6	-1.04538	-4.52691
TMEM135	LFNG	-1.0465	-3.32768
TMEM135	SLC12A7	-1.08917	-3.22481
TMEM135	NT5E	-1.10757	-3.09671
TMEM135	ATP10A	-1.13657	-3.28729
TMEM135	PDPN	-1.14212	-3.11955
TMEM135	HSPB7	-1.14213	-3.34327
TMEM135	ZNF321P	-1.14637	-5.59021
TMEM135	VEGFC	-1.17586	-3.12456
TMEM135	EBI3	-1.2278	-3.3135
TMEM135	ICAM1	-1.2431	-3.53387
TMEM135	AMY2B	-1.26207	-3.76985
TMEM135	SAPCD1	-1.29022	-3.15526
TMEM135	PDGFA	-1.35113	-3.00442
TMEM135	FAM27C	-1.36924	-3.38868
TMEM135	PTX3	-1.38231	-3.79968
TMEM135	SLC7A5P1	-1.40334	-3.90384
TMEM135	P2RY11	-1.47886	-5.13985
TMEM135	VEGFA	-1.51487	-3.11939
TMEM135	ORM1	-1.53139	-3.35053
TMEM135	BCL3	-1.55026	-3.37718
TMEM135	C19orf73	-1.57122	-4.36109
TMEM135	CD14	-1.57353	-3.28782
TMEM135	SYN3	-1.58893	-3.34761
TMEM135	SLC12A8	-1.69125	-3.10814
TMEM135	AXL	-1.72152	-4.38801
TMEM135	TIMP3	-1.82462	-4.17736
TMEM135	CCL2	-1.91736	-3.00374			YES
TMEM135	ULK4P1	-1.97957	-3.77481
TMEM135	IGFBP3	-2.12991	-4.1705
TMEM135	NR4A1	-2.18535	-3.6225	YES
TMEM135	C3AR1	-2.35836	-4.02289
TMEM135	RP11-418J17.1	-2.47069	-4.5349
TMEM135	TGIF2-C20orf24	-2.53747	-4.70437
TMEM135	AQP1	-2.57552	-3.87795
TMEM135	NBPF23P	-2.635	-3.00102
TNFRSF9	RNA5-8S5	1.93789	5.44382
TNFRSF9	VCAN	-1.11724	-3.2653
TNFRSF9	ITGB1BP2	-1.22039	-4.22009
TNFRSF9	PTX3	-1.22503	-3.36736
TNFRSF9	ANKRD37	-1.29144	-3.46552
TNFRSF9	BEND5	-1.30051	-4.17547
TNFRSF9	SIGLEC6	-1.31847	-3.36345
TNFRSF9	BCYRN1	-1.62944	-3.60402
TNFRSF9	CD86	-1.68257	-3.20537
TYK2	RNA5-8S5	1.93075	5.42377
TYK2	NCAM1	1.18498	3.23928
TYK2	PTCRA	-1.14199	-3.67226
TYK2	ANG	-1.18823	-3.01183
TYK2	PRAC2	-1.18828	-3.19634
TYK2	C15orf65	-1.19377	-3.04974
TYK2	EBI3	-1.19854	-3.23454
TYK2	NUDT4P1	-1.3143	-6.07939
TYK2	CCDC109B	-1.43002	-4.0692
TYK2	IZUMO2	-1.43748	-4.30381
TYK2	ISG20	-1.53659	-3.46976
TYK2	FAM27B	-1.69946	-4.40528
TYK2	RP11-330A16.1	-2.60606	-4.82063
TYK2	TICAM2	-3.01688	-4.31375
ZBTB40	PLA2G1B	5.6879	29.985
ZBTB40	CCK	3.43709	26.1212
ZBTB40	PRG2	3.03097	5.00577
ZBTB40	RNASE6	2.78471	8.13015
ZBTB40	QRFPR	2.18723	6.77584
ZBTB40	CLEC5A	2.14861	5.40794
ZBTB40	S100A8	2.10606	4.10667
ZBTB40	RNA5-8S5	2.04598	5.74747
ZBTB40	AKR1C2	2.0436	4.35939
ZBTB40	S100A9	1.99703	5.2284
ZBTB40	TMCC3	1.87763	3.94636
ZBTB40	EYA1	1.8737	5.4899
ZBTB40	ORM1	1.82148	3.98522
ZBTB40	SPRY1	1.79507	4.63732
ZBTB40	LINC01085	1.78609	5.67889
ZBTB40	IL18RAP	1.77711	3.64119			YES
ZBTB40	PROK2	1.75526	4.14409
ZBTB40	UPK3A	1.73817	3.108
ZBTB40	PCOLCE2	1.71383	3.73316
ZBTB40	AACSP1	1.68636	3.58654
ZBTB40	CEACAM6	1.66325	6.18059
ZBTB40	FGL2	1.6486	4.73283
ZBTB40	CCDC62	1.64827	4.89727
ZBTB40	HTR7	1.63343	4.91838
ZBTB40	TPD52L1	1.60063	6.73479
ZBTB40	TRIM22	1.58073	3.18143
ZBTB40	CYTIP	1.57439	3.62282
ZBTB40	LYZ	1.57154	6.95213
ZBTB40	OTOA	1.54876	5.49888
ZBTB40	PRRT4	1.52871	4.64762
ZBTB40	CPXM1	1.49849	4.56742
ZBTB40	SPRY4	1.49441	3.88317
ZBTB40	IGSF6	1.4929	5.0329
ZBTB40	PTCRA	1.49045	4.7928
ZBTB40	SLC22A4	1.47793	5.38414		YES	YES
ZBTB40	GLT1D1	1.46095	3.49104
ZBTB40	ALDH1A1	1.44685	3.66766
ZBTB40	NLRC4	1.44484	4.45103
ZBTB40	GRIA3	1.43386	3.43045
ZBTB40	TMEM71	1.43192	4.41682
ZBTB40	TAGAP	1.43055	7.43482			YES
ZBTB40	FAM229B	1.42631	6.46473
ZBTB40	SLCO4C1	1.42467	6.08476
ZBTB40	EMR1	1.42163	3.54193
ZBTB40	TBXAS1	1.40281	7.63093
ZBTB40	SLC47A1	1.39749	4.43115
ZBTB40	CD101	1.37084	4.25933
ZBTB40	IKZF3	1.35962	5.63226	YES		YES
ZBTB40	HK3	1.35531	5.18483
ZBTB40	SLAMF8	1.35336	4.0645
ZBTB40	PLXNC1	1.34385	6.85406
ZBTB40	IL16	1.31102	3.56469
ZBTB40	TMTC2	1.30703	5.49768
ZBTB40	ITGA1	1.29326	5.16552
ZBTB40	LPXN	1.29047	6.04301			YES
ZBTB40	CKAP4	1.26857	5.93608
ZBTB40	LDLRAD3	1.26844	5.56691
ZBTB40	DTX4	1.25862	5.59177
ZBTB40	SYT6	1.25803	3.60258
ZBTB40	AIM1	1.25305	6.69536
ZBTB40	MAML2	1.24469	3.60156			YES
ZBTB40	NRG4	1.2376	4.00034
ZBTB40	ADAMTS15	1.23281	3.34215
ZBTB40	CYBB	1.22974	3.14754
ZBTB40	PNOC	1.21116	4.73865
ZBTB40	KCND2	1.18784	3.92937
ZBTB40	SULT1B1	1.17575	3.06064
ZBTB40	CADM1	1.17369	3.89278
ZBTB40	PRAM1	1.17066	6.1854
ZBTB40	TMEM156	1.16236	3.71834
ZBTB40	IQGAP2	1.15796	6.1418
ZBTB40	ARID5B	1.15244	3.7791	YES
ZBTB40	FAM26F	1.11711	3.60186
ZBTB40	ARHGAP24	1.10145	4.17312
ZBTB40	SPATA31C1	1.09979	3.0086
ZBTB40	PLEKHA6	1.07667	4.75237
ZBTB40	SORT1	1.07089	6.71604
ZBTB40	EMR4P	1.06662	3.40176
ZBTB40	CLDN10	1.05658	3.23038
ZBTB40	SLC4A4	1.05629	5.05353
ZBTB40	MSRB3	1.04955	3.13603
ZBTB40	ARL4C	1.04815	3.6155
ZBTB40	RAPGEF4	1.04498	3.98867
ZBTB40	FAM163A	1.04326	5.10774
ZBTB40	CECR2	1.04314	4.9447
ZBTB40	SLC16A10	1.04285	3.52535			YES
ZBTB40	LOXHD1	1.03927	4.67598
ZBTB40	TLR1	1.03569	3.47637
ZBTB40	MYOF	1.03271	6.36015
ZBTB40	REPS2	1.02254	3.74903
ZBTB40	TLR6	1.02091	5.12894
ZBTB40	PLEKHG5	1.01824	4.34969
ZBTB40	F2R	1.01281	5.62522
ZBTB40	TGFB2	1.00988	3.5819
ZBTB40	C19orf44	-1.00268	-4.45209
ZBTB40	CBS	-1.00965	-3.2256
ZBTB40	KIRREL2	-1.01176	-4.99628
ZBTB40	COL27A1	-1.01229	-4.40612
ZBTB40	TBX6	-1.01241	-4.7229	YES
ZBTB40	SHC2	-1.01435	-8.67979
ZBTB40	ZEB1-AS1	-1.01965	-4.45077
ZBTB40	CDKN1A	-1.02088	-3.42818
ZBTB40	DMTN	-1.02148	-5.04267
ZBTB40	MUC1	-1.0322	-5.29252
ZBTB40	MT1L	-1.03356	-5.45598
ZBTB40	DOK4	-1.03986	-6.57664
ZBTB40	ACVRL1	-1.04391	-6.04321
ZBTB40	FLJ38122	-1.04794	-4.56937
ZBTB40	SEMA6A	-1.05093	-3.47115
ZBTB40	GPR18	-1.05238	-3.90918			YES
ZBTB40	PRTFDC1	-1.05973	-6.48345
ZBTB40	LINC00278	-1.06607	-3.19976
ZBTB40	DZANK1	-1.07238	-9.71637
ZBTB40	AADAT	-1.07314	-4.11031
ZBTB40	SLC25A41	-1.07589	-3.78136
ZBTB40	RP11-160O5.1	-1.07629	-3.52816
ZBTB40	PLD3	-1.0809	-7.69603
ZBTB40	SELM	-1.09099	-3.68344
ZBTB40	HTRA3	-1.09789	-4.34785
ZBTB40	SOCS2	-1.10622	-4.87288
ZBTB40	LRP1	-1.10671	-5.6749
ZBTB40	IL17RE	-1.10778	-4.11099
ZBTB40	LAMB3	-1.11485	-7.18691
ZBTB40	TENC1	-1.11658	-5.14502
ZBTB40	EFCAB4A	-1.11925	-5.90327
ZBTB40	IFIT5	-1.11929	-3.77041
ZBTB40	OSR2	-1.12048	-4.2152	YES
ZBTB40	EPS8L2	-1.12357	-6.4147
ZBTB40	PPM1N	-1.13303	-4.5551
ZBTB40	VIT	-1.13657	-3.8474
ZBTB40	LAG3	-1.13679	-3.93943
ZBTB40	DPEP1	-1.13924	-3.51892
ZBTB40	DLL1	-1.14085	-4.15959
ZBTB40	AP1S2	-1.14559	-3.98755
ZBTB40	CDC42EP1	-1.14565	-3.31872
ZBTB40	DTX3	-1.14703	-6.36163
ZBTB40	TP63	-1.14951	-3.75044	YES
ZBTB40	KCNH2	-1.15261	-6.44331
ZBTB40	SLC7A10	-1.15639	-3.08472			YES
ZBTB40	TSPAN10	-1.15679	-4.02251
ZBTB40	IFITM3	-1.1573	-5.35638
ZBTB40	NT5E	-1.15833	-3.23864
ZBTB40	SIX3-AS1	-1.15871	-4.5966
ZBTB40	SIX2	-1.16346	-6.79814	YES
ZBTB40	SLC17A7	-1.17156	-5.3743
ZBTB40	TCEA3	-1.18184	-3.66513
ZBTB40	DMPK	-1.18231	-5.32857
ZBTB40	TMPRSS9	-1.18375	-4.08263
ZBTB40	TNFSF12	-1.19258	-4.01754
ZBTB40	RGS22	-1.19581	-5.77444
ZBTB40	NXPH4	-1.20863	-3.98985
ZBTB40	ARHGEF35	-1.21216	-4.57205
ZBTB40	EPAS1	-1.21366	-7.62177	YES
ZBTB40	TNNI3	-1.21827	-5.2421
ZBTB40	OAS3	-1.22208	-3.31784
ZBTB40	DLEU7-AS1	-1.23084	-4.09565
ZBTB40	KALRN	-1.23237	-6.44844
ZBTB40	CCNO	-1.23865	-4.92289
ZBTB40	CXCR3	-1.24024	-3.27752
ZBTB40	SEC14L2	-1.24667	-5.9174
ZBTB40	SIM1	-1.25267	-3.77625	YES
ZBTB40	ADCY6	-1.25597	-4.39281
ZBTB40	LYPD5	-1.2598	-5.93417
ZBTB40	CHPF	-1.26023	-9.56188
ZBTB40	TWIST2	-1.26859	-4.28734	YES
ZBTB40	PLEKHA4	-1.27207	-6.49429
ZBTB40	FOXO6	-1.2943	-5.98568	YES
ZBTB40	RP4-694A7.4	-1.31272	-3.33187
ZBTB40	PAX5	-1.32073	-5.17117	YES
ZBTB40	RP11-53O19.1	-1.32466	-4.10807
ZBTB40	ZNF358	-1.32881	-6.6846	YES
ZBTB40	RNF208	-1.33343	-6.34422
ZBTB40	SOCS1	-1.34088	-3.44856
ZBTB40	UGT3A2	-1.34199	-5.27674
ZBTB40	CD9	-1.34232	-4.04706
ZBTB40	SULT2B1	-1.34476	-5.64879
ZBTB40	SLC22A18AS	-1.36538	-5.12666
ZBTB40	DBNDD1	-1.36631	-7.05783
ZBTB40	MAGI2-AS3	-1.36955	-4.05569
ZBTB40	TP53INP2	-1.37707	-8.18685
ZBTB40	HSPB7	-1.38655	-4.05874
ZBTB40	GPR158	-1.39406	-4.55444
ZBTB40	GALR2	-1.39611	-3.59349
ZBTB40	TGFB1I1	-1.39698	-5.89989
ZBTB40	ICAM1	-1.40319	-3.98896
ZBTB40	MTMR9LP	-1.40855	-4.68357
ZBTB40	EEF1A2	-1.41895	-7.38333
ZBTB40	ACP5	-1.41955	-4.15861
ZBTB40	CSF1	-1.42948	-4.26233
ZBTB40	TMEM119	-1.43993	-3.3446
ZBTB40	LEPREL2	-1.45675	-5.70938
ZBTB40	CD209	-1.46063	-3.92105
ZBTB40	SLC12A7	-1.4667	-4.34261
ZBTB40	SGSH	-1.47247	-5.52
ZBTB40	SAMD14	-1.48309	-4.80369
ZBTB40	LGALS3BP	-1.49222	-4.92062
ZBTB40	IFITM1	-1.50994	-3.87819
ZBTB40	SIGLEC1	-1.51337	-3.46882
ZBTB40	IGLON5	-1.55148	-3.89419
ZBTB40	CRIP2	-1.56833	-3.35398
ZBTB40	HSD17B14	-1.59351	-5.48066
ZBTB40	ZNF334	-1.59451	-7.18296	YES
ZBTB40	PDK4	-1.60696	-6.08129
ZBTB40	GPX8	-1.61004	-3.76481
ZBTB40	SERPINB10	-1.6162	-9.0802
ZBTB40	TIMP3	-1.61651	-3.7009
ZBTB40	LRRC61	-1.63699	-5.16615
ZBTB40	FAM27B	-1.6657	-4.31776
ZBTB40	CCL24	-1.76102	-3.17938
ZBTB40	LAMB2	-1.80859	-6.12648
ZBTB40	URAHP	-1.84571	-4.77965
ZBTB40	PCGF2	-1.89648	-8.63173	YES
ZBTB40	AXL	-1.91499	-4.88114
ZBTB40	APOBEC3H	-1.95128	-6.19295
ZBTB40	POLR2J2	-1.99072	-3.49486
ZBTB40	SLC7A11	-2.00448	-4.50831
ZBTB40	ZNF670-ZNF695	-2.07657	-6.17859
ZBTB40	CNR1	-2.08951	-4.34453
ZBTB40	NR4A1	-2.09665	-3.47546	YES
ZBTB40	RAMP2	-2.1985	-5.25232
ZBTB40	HIST1H2BC	-2.20702	-3.02312
ZBTB40	HIST1H2AC	-2.29854	-5.06249
ZBTB40	GPRASP2	-2.40059	-4.72706

## Sheet: S3B Table
S3B table	Heatmap of HITS of all ORFs in THP-1 cells
																																												Log2 FC		-4		0
ORFs HITs	AIRE	ATG16L1	AUH	BANK1	C10orf55	C21orf33	CDC37	CHSY3	ETS2	FAM49B	FUT2	GPR18	GPR35	IFIH1	IRF5	ITGAL	JAK2	KIAA1919	LRRC32	NFKB1	NOD2	PHTF1	PRKCB	PTGIR	PTPN2	RCL1	RNFT1	RTEL1	SLC22A4	SLC22A5	SLC2A13	SLC39A11	SLC7A10	SNX32	STAT3	SYT11	TAGAP	THADA	TMEM135	TNFRSF9	TYK2	ZBTB40
RNA5-8S5	1.86486		1.67455				2.23135		3.40117		2.38668	3.66804		1.83542		2.84966	2.67286				2.06685		1.73693				2.25813		2.35626	2.5309	2.28651		1.8103	1.86957		1.60338		1.53257		1.93789	1.93075	2.04598
VCAN	1.70679																																							-1.11724
RAB27B	1.62602
DLX3	1.545								1.49938
FIGN	1.47911
KRT17	1.40024
TP53INP2	1.23622																																									-1.37707
EPB41L3	1.20381														1.23832
VAT1L	1.19905
GABBR2	1.14604																				1.24822											1.30776
OLFML3	1.08049
ZNF366	1.05883
KCNN1	1.03682																					1.10651
MDFI	1.03396
PCDH20	1.03087
MRPL45P2	-1.08559
SLC16A9	-1.09287						-1.09983
ARRDC3	-1.10282
NIM1K	-1.10709			-1.13298																													-1.57764
PDPN	-1.15789																												-1.16669				-1.42211						-1.14212
RP11-305E17.6	-1.21735																				-1.69335
NUDT4P1	-1.30087																	-1.29552																							-1.3143
TMEM119	-1.7545			-1.40518																																	-1.731					-1.43993
C21orf33	-1.96209
SAPCD1	-2.07892			-1.89059		-1.66998																-1.48181									-1.23014								-1.29022
FAM27B	-3.0551						-2.55133							-1.18172				-1.47891						-1.16016									-1.59336								-1.69946	-1.6657
IFI27		4.48681												4.5485							3.58208				-4.20141
IFI44L		2.7043												3.35241	3.16226										-2.67421							-2.93559	-2.19193
IFI44		2.23324												2.71308	2.96411
IFIT1		2.17374												2.45169	2.42896										-1.60525							-1.74111	-1.54836
ENPP2		2.15694
MX1		2.13685												2.54937	2.19432										-2.19578							-2.13086
C6orf223		2.04931																		1.30067			1.16567
EPSTI1		2.04905												2.29968	2.07592																	-1.70949
TRIM22		2.03211												2.48566	2.79646																											1.58073
OASL		1.94286												2.04657	1.90112																		-1.56681
IFIT3		1.86585												1.94444	2.10325
IFIT2		1.80783												1.92217	1.93642
LINC01088		1.80218													-1.52489					-1.23581												-1.22239
OAS2		1.7512												2.00519	1.77602										-1.41345							-1.77924
GPNMB		1.69695							-1.49452																							-1.37147
ISG15		1.63905												2.02621	2.11423																	-1.17176
TRPM8		1.62081																													1.27094
TTC39B		1.57158													1.46167
IFITM1		1.52662												1.97296	1.98179																	-1.71171										-1.50994
USP18		1.51936												1.78474	1.74976																	-1.14586	-1.10929
OAS3		1.46553												1.882	1.88987																	-1.24844										-1.22208
SIGLEC1		1.44783												1.8993	1.54329																	-1.58973										-1.51337
OAS1		1.44678												1.65922	1.52397																	-1.705
IFI6		1.44674												1.99338	1.67518							1.30571			-1.45297							-1.79859
IL4I1		1.3996													2.29823					1.66279	1.45557
AXL		1.39907																											-1.25041			-1.91879	-1.77284						-1.72152			-1.91499
ORM1		1.39038																				-1.56658										-2.72104							-1.53139			1.82148
DDIT4		1.3432		1.57321
CMPK2		1.32551												1.56586	1.79046
PTGDS		1.32019																																	1.32701
RP11-15I11.3		1.30752
PARP9		1.2685												1.48489	1.58426																	-1.05512
IFIT5		1.24705												1.44266	1.69774																											-1.11929
IRF7		1.24425												1.32633	1.29288																	-1.36561
RSAD2		1.2335												1.34683	1.3057																	-1.17591
HERC6		1.22006												1.36025	1.41306
ITGB1BP2		1.2052																																						-1.22039
TCEA3		1.1918																																								-1.18184
GRM1		1.19005
PCK2		1.17613	1.05289
PTX3		1.16171																				-1.34764																	-1.38231	-1.22503
TRIB3		1.1427	1.2343
DDX58		1.13953												1.30699	1.46472
TMEM45A		1.12014																			1.41128
LY6E		1.09463												1.50091	1.26885																	-1.36263
LGALS3BP		1.09004												1.35005								1.16084										-1.0398										-1.49222
IFI16		1.08607												1.24175	1.36891
XAF1		1.0806												1.03045	1.0032
SAMD9L		1.06288												1.18111	1.02543
MX2		1.06166												1.18392	1.39188
HERC5		1.05675												1.57862	1.08995
TMEM71		1.04519					1.0565																				1.12632						1.24954		1.30809	1.11796						1.43192
DDX60		1.04421												1.18917	1.22671
STAT1		1.03863												1.17161	1.22428
SELM		1.03683													1.09703																											-1.09099
DHX58		1.01529												1.18014	1.34337
PEX5L		1.0104													1.01761
UBE2L6		1.00807												1.26714	1.38008
ODF3B		1.00059												1.14475	1.35399
FLJ46906		-1.01861
RASSF1-AS1		-1.04678																			-1.04622												-1.38955
MSH5-SAPCD1		-1.06904		-1.06708																				-1.30849
ADM5		-1.10322
PANO		-1.14658																									-1.01167
MTRNR2L8		-1.20338
RBP7		-1.32579
DLK2		-1.42994
ZHX1-C8ORF76		-1.48156								-1.1353
SMKR1		-1.48428													-1.82083						-1.60971
CITED1		-1.57864
PLA2G4B		-1.6813															-1.01619							-1.23329			-1.71392						-1.61575			-1.19167
NSFP1		-1.73133																		-1.72776
GPRASP2		-1.86012													-1.59367																											-2.40059
ULK4P3		-1.91534	-2.1307																			-2.32577							-2.35116
UPK3A		-2.00714																																								1.73817
XAGE1B		-2.9964						-1.66837																							-1.03471	-1.1748	-1.20027
HIST1H2BC		-3.20232						-2.6701																																		-2.20702
GDF15			1.88586												2.17331
RP11-93B14.5			1.30762
OSCAR			1.10838
TFPI			-1.18268
CAHM			-1.28064					1.14424																							-1.06674
TGIF2-C20orf24			-2.16884		-1.63012				-1.81276			-1.87527										-2.66623										-2.14811							-2.53747
GNLY			-2.40299		-2.3291																										-2.14072						-1.82016
POLR2J2			-3.84148																	-1.95141													-1.72543				-2.97294	-2.48713				-1.99072
ULK4P2				2.91359		3.63271					3.04094
PPP1R3C				1.51428
PCOLCE2				1.45547																													1.45455									1.71383
LRRC3B				1.15886
FLJ38122				1.0613																																						-1.04794
MAP1B				1.0241
GSDMB				-1.00818		-1.16823
GPR183				-1.01511
AMT				-1.02406																		-1.06601
LRRC24				-1.04693
HSF4				-1.06132													-1.01527					-1.24258
TTC32				-1.07392
CBR3				-1.1107																1.08062
TRIB1				-1.13472
RNASE6				-1.16224																															1.13954	1.21045						2.78471
PAQR6				-1.17663																	-1.03557	-1.10319
LINC00278				-1.17688				-1.05209			-1.06447																															-1.06607
LINC00920				-1.21108
AGER				-1.21254
PRAC2				-1.21913																																					-1.18828
PLSCR3				-1.31929				-3.04964								-1.06337									-1.74684			-2.2928			-1.08577				-1.23312
LAMTOR5-AS1				-1.32023																														-1.53764
PCDH7				-1.37851																																	-1.04244
AC002116.7				-1.40754																					-1.35418							-1.42195		-1.3473
GPR3				-1.43352																													-1.92901
RMRP				-1.6604								2.12795
NPFF				-1.68775																	-1.61365												-1.30725
DLGAP1-AS3				-1.73477
TNFRSF6B				-1.7504																													-1.68171
FAM27C				-1.88892	-2.36831					-1.42728		-1.4064				-1.41983	-1.39167	-1.26184								-1.79132					-1.55598			-1.44881	-1.8829			-1.40904	-1.36924
CKLF-CMTM1					3.30309
SLC22A4					1.11067																																					1.47793
NBL1					-1.00163													-1.14224
C1orf192					-1.07101
ATP6AP1L					-1.08525
LHPP					-1.11445																	-1.15847											-1.05949
URAHP					-1.20816																		-1.64676																			-1.84571
ZNF790-AS1					-1.22154																	-1.08285
RPL13AP20					-1.31703
UCN					-1.48298																										-1.53628
CCL24					-2.27577	-1.92538																															-2.21906					-1.76102
MANEA-AS1					-2.34973
PGA4					-2.46519							-2.11455
C6orf52					-2.56261											-1.48711						-1.73482
GFP						1.50469																													-1.33245	1.67651
PHTF1						-1.00879		-1.15048		-1.19266								-1.00759						-1.03636
C7orf61						-1.07558																										-1.62078
SIGLEC16						-1.18164
RP11-37N22.1						-1.53506											-1.45671
AC104653.1						-1.59836			-1.27144																	-1.68967
RP11-418J17.1						-2.75922					-1.78871																												-2.47069
ARHGAP22							-1.00355
PRR7							-1.08429																										-1.3999
NFKBIZ							-1.11048
RBM14-RBM4							-1.1363																										-1.48686
ANKRD37							-1.19537																																	-1.29144
EGR3							-2.64177																										-2.70663
TMEM256-PLSCR3								5.24518																													3.49128		3.69348
TUBB3								-1.09419
KIT								-1.11125	1.4245																											1.26575
C15orf38-AP3S2								-1.17689																	-1.7157							-1.14206
RPS26P11								-1.63189
RP11-330A16.1								-1.92117			-1.93413																														-2.60606
RPS10-NUDT3								-3.24039								-3.42759							-3.00478								-2.51805
RNU4-2									4.12126		6.54018	4.48283				3.91946	6.07078				2.62069												4.75195	3.36989		3.0286
RNU1-2									2.3264			2.95349												-2.771								-3.49298
RNU1-27P									2.3264			2.95349												-2.771								-3.49298
RNU1-4									2.3264			2.95349												-2.771								-3.49298
UNCX									1.70175
AK5									1.56732
FAM135B									1.45622
RN7SK									1.4373			1.64629
ENHO									1.32946																						-1.70024				1.43914
DPEP1									1.32235																																	-1.13924
CKAP4									1.25095																																	1.26857
RASGRP3									1.25022
SLAMF8									1.23008						2.00751					1.52539	1.19566																					1.35336
MST1									1.22095
RNA18S5									1.20619			1.86363															1.09416					-1.11152
TBC1D10C									1.20554
PLEKHG5									1.12588																																	1.01824
MEOX2									1.10534
AQP3									1.04834
PRLR									-1.03318
NXPH4									-1.04391																																	-1.20863
PPARG									-1.05695
AIM1									-1.09875																																	1.25305
TMEM176B									-1.10279											1.00717
TMEM255B									-1.14746
CD209									-1.15923						1.64567																											-1.46063
TLE6									-1.16109																											-1.1042
C8orf31									-1.22814					1.18258									-1.27624
OR2W3									-1.23933																										-1.12848
PITPNC1									-1.25361																							-1.32378
PPAP2C									-1.26327
MPEG1									-1.30278						1.04265																	-1.00181
SPOCK1									-1.33019																		1.31294
HLA-DPB1									-1.34826						1.61468					1.41116
ADAMDEC1									-1.38148						2.34575					2.16577	2.15755
CLEC2L									-1.3999													-1.20735													-1.25524
CSRP2									-1.41353
LY75-CD302									-1.47082																		-1.48977								-1.82083
PTGER1									-1.50193																								-1.42382
ETV4									-1.52129																								-1.45536
ULK4P1									-1.57565																														-1.97957
RPL13P5									-1.68889
SLAMF9									-1.69515
SIGLEC6									-1.759																							-1.80769								-1.31847
MMP9									-1.83193						2.75854					2.71614	1.93514
FCER2									-2.53218																							-2.34616
ZNF321P										-1.09705								-1.20791								-1.53635							-1.0365						-1.14637
CCDC109B										-1.11346																															-1.43002
BEX5										-1.15944
RPL17-C18orf32										-1.17331										-1.04363
C6orf99										-1.23466
BCYRN1										-1.54505	-1.53096																-1.39673													-1.62944
ECSCR										-2.53565							-1.80132														-2.37356
TSLP											1.10231
VIM											-1.04835													-1.03974							-1.36784
TCF15											-1.10291
ATP5J2-PTCD1											-2.03453
HIST1H1B												2.44665
RPPH1												2.33518
RN7SL2												1.46302
RN7SL1												1.24051
RNASE4												-1.45321
TAL2												-2.44795								-1.67092
C8orf44-SGK3													-1.00959
C1orf186													-1.01991											-1.12043
SEMG1													-1.02403
PTCRA													-1.04721																				-1.1749								-1.14199	1.49045
KCNE1													-1.43094		1.52103
RP11-326F20.5													-1.51213									-1.40889
BIVM-ERCC5													-1.57527
ECSCR-2													-1.59143
VEGFC													-1.73079																										-1.17586
LINC00035													-1.89018													-1.4849
CXCL11														1.89672	1.7745
STAP1														1.47
GMPR														1.46975	1.86564
ETV7														1.46958	1.68985
ISG20														1.38783	2.01613																										-1.53659
SEPT4														1.35856	1.63244														-1.25553
MAFB														1.28996	2.33584
IFITM3														1.28498	1.42503																											-1.1573
AC074289.1														1.24759
PARP14														1.23715	1.24176
BTC														1.22579
HELZ2														1.14619	1.18642																		-1.12377
SP110														1.10628	1.05236
PAX5														1.09619																												-1.32073
HESX1														1.09345	1.14461
EIF2AK2														1.07592	1.0111
NPTX1														-1.01586										1.11293								1.74623
GHRL														-1.04434						1.21773												-1.36988
C19orf83														-1.15677
CCL4															4.07095
IL18RAP															4.06734																											1.77711
CCL4L1															3.86515
CCL8															3.74429
CCL3															3.3412										-2.76384								-3.21845
IL18R1															3.2558
CXCL10															3.09822
CCL2															3.0602																								-1.91736
CCL13															2.7365
BCL2A1															2.59273
PTCHD4															2.55541
RGS1															2.5469
TNFAIP6															2.53883
C1QC															2.44681
IL32															2.34719					1.63804												-2.19264
GBP1															2.34281
CD14															2.30243																								-1.57353
PLA2G7															2.28502
C5AR1															2.23229																	-2.17278
EGR2															2.17221
LILRB3															2.12448
IGFBP3															2.03541														-1.90855				-2.73506						-2.12991
TLR8															2.03416
CCL3L3															2.00239
HLA-DQA1															2.00164					2.45735
ICAM1															2.00029																	-1.35524	-1.14483						-1.2431			-1.40319
LY96															1.98965
EMP1															1.96344
SGK1															1.96314
C1QA															1.95497
CLEC10A															1.94061
EBI3															1.92323					1.91028												-1.47935							-1.2278		-1.19854
CYBB															1.91725																											1.22974
HMOX1															1.889
GRIA3															1.83803																											1.43386
CSF1															1.73076					1.10575																						-1.42948
CYP19A1															1.72181
TMCC3															1.69702																											1.87763
ZFP36L1															1.69138														-1.73761				-2.31096
HLA-DPA1															1.66862					1.41622
GPR35															1.641																	-1.08977
IL1B															1.63619
FCAR															1.62335
CFB															1.60868
PDCD1LG2															1.60207					1.51691
GPR84															1.60024
OLAH															1.59186
ADAM28															1.58031																		1.31886
RND3															1.57848
HLA-DRA															1.54138					1.38577
BCL3															1.5226					1.54805																			-1.55026
P2RX7															1.52048																	-1.10076
DUSP4															1.51752
CD83															1.5021																		-1.37231
DTX4															1.5016					1.19932																						1.25862
MIR22HG															1.49185
TLR7															1.45827
TDO2															1.44788
SERPINI1															1.43047														-1.28559
ABCG1															1.42869												1.09517
CNTNAP1															1.42723
GLDN															1.42169
MGLL															1.40789
STRA6															1.39055
RGL1															1.38871
RCAN1															1.37683
IRAK2															1.36739
PLA2G4C															1.36652						1.2839
KCNJ2															1.36189
PILRA															1.36038																	-1.22931
FXYD6															1.35275
NT5E															1.34606														-1.28756										-1.10757			-1.15833
PLA2G2D															1.33785
IFI30															1.33114
BIRC3															1.32991																	-1.01776
ITGB2-AS1															1.32579
HLA-DMB															1.30949
PLEKHO1															1.30594					1.14681
TYMP															1.28465
LGMN															1.27276						1.08883
ANG															1.25313																										-1.18823
LAMP3															1.25226
CIITA															1.24626					1.06556
TRIM69															1.24535
PTGIR															1.24486
FAM26F															1.24248																											1.11711
NKAIN1															1.23534
OSGIN1															1.22855
MAML2															1.2143					1.24135												-1.14732										1.24469
HIVEP1															1.18108
MTSS1															1.16897
ZC3H12C															1.16665
NFE2L3															1.16305					1.04891
EDNRB															1.16203
WIPI1															1.15707
C3															1.15456
IFIH1															1.14308						1.01545
NCOA7															1.13648
PRR18															1.12672					1.06489
CD40															1.11133
APOL3															1.10803
CADM1															1.10797																											1.17369
MSC															1.08371
SLC2A3															1.07652																	-1.07754	-1.11303
IFI35															1.07394
TNFAIP3															1.06714					1.2242
ARHGAP31															1.06225
DLL4															1.0616
RELB															1.06027
SOGA3															1.05743
GAS7															1.05566
NFKB2															1.0538					1.03478
SRD5A1															1.05246
ACSL1															1.051
PIM1															1.05052
IL1RN															1.05049
CCPG1															1.04348
CD274															1.02109
PHLDA1															1.02088
CRIM1															1.01906
MMP25															1.01796
TRIM5															1.01686
SLC2A6															1.01645
BATF2															1.0105
NCF1C															1.0088
PARP12															1.00232
SESN3															-1.00412
ONECUT2															-1.01194
OVOL2															-1.01759
EFHD1															-1.02813
ZMYND10															-1.03306
KCNA3															-1.03638
TNIK															-1.03687
C4orf36															-1.03857
ABLIM2															-1.05897
CD84															-1.08906
WNT7B															-1.10445
TCF23															-1.11678
BANK1															-1.13381
SLITRK5															-1.14765
RNF5P1															-1.20278
CLSTN2															-1.20371
SIM1															-1.2188																											-1.25267
HP															-1.23553
SYNPO2															-1.27237
UGT3A2															-1.35297																											-1.34199
ID1															-1.40049								-1.05135
MYLK-AS1															-1.46462
MSRB3															-1.47107																		1.15245									1.04955
RASL11A															-1.55111
NRG4															-1.60496					-1.1031																						1.2376
SEPT5-GP1BB															-1.74378							-1.04874
HLA-H																-1.05193
C19orf73																-1.12957															-1.13323								-1.57122
C1orf51																	-1.10779
BRICD5																	-1.12909
CMTM1																	-1.41213
NPW																		-1.39659														-1.42087
HIST1H2AC																		-1.83338	-1.61668																							-2.29854
S100A12																		-3.28789
TBC1D30																			1.9897		2.92213
TMEM171																			-1.28039
S100A8																				1.83984				1.58856								1.67661										2.10606
HTR7																				1.60646													-1.42403									1.63343
S100A9																				1.51673				1.30187								1.22508										1.99703
KCNS3																				1.43707
JUP																				1.33025
TP63																				1.29802															-1.04964							-1.14951
IKZF3																				1.26512																						1.35962
ST8SIA6																				1.25417
PDGFRL																				1.23949
CACNA1A																				1.21151	1.06813
IL2RG																				1.20509
RP11-356I2.4																				1.19424
IL21R																				1.16454
TMEM176A																				1.12618	1.27555
CHST2																				1.09059	1.36102
SLC45A3																				1.03202
SLC44A2																				1.00808
TCN1																				-1.0321									-1.08611
SEPP1																				-1.04101
RP11-295M18.2																				-1.38257								-1.41186
OR2A1-AS1																				-2.88988
EGLN3																					2.39926
FABP6																					2.03808
SLC6A8																					1.63379											1.26665						1.21326
LIMS2																					1.30315
BMPER																					1.28557
ALDH1A1																					1.27695																					1.44685
ALDOC																					1.21818
MESP2																					1.18496
TMEM255A																					1.10878
DUSP1																					1.05027
ASB2																					1.03396
TPTE2																					-1.02887
SNHG12																					-1.03327	-1.00181											-1.17857
HSPB7																					-1.1029								-1.44087				-1.43077						-1.14213			-1.38655
MTRNR2L2																					-1.12454
AMY2B																					-1.12751												-1.21496						-1.26207
BMS1P4																					-1.13721
ASMTL-AS1																					-1.13989												-1.24673
VSIG4																					-1.26864											-1.34502
COMMD3-BMI1																					-1.85436
SERPING1																						1.15024										-1.01169
HOXB13																						1.00316
F2RL3																						-1.0239
NPIPA5																						-1.09622											-1.14167
CNTF																						-1.16268
MFI2-AS1																						-1.16457
RP11-160O5.1																						-1.21072						-1.21706														-1.07629
SMG1P1																						-1.31857
C1orf145																						-1.32288											-1.19344
CLEC4G																						-1.4223
DHRS3																						-1.4444
MAFF																						-1.6331											-2.37498
TM6SF1																						-1.65796
S100P																						-2.03148										-2.45263
DUSP8																						-2.09822											-2.15351
GDPD3																							-1.011
ZDHHC19																							-1.1471
STAT4																								1.02431					-1.0613
TERT																								-1.10245								1.00761
INTS6-AS1																								-1.14155							-1.02729
HERC2P10																								-1.32205
IPO9-AS1																									-1.17574
NR4A2																										1.5876		1.24784
IL8																										1.54783		1.37756
CD79A																										-1.08725
MT3																										-1.49268
NPIPA3																											4.40717
CYTIP																											1.33883															1.57439
ARL4C																											1.11905									1.04964						1.04815
MYO1B																											1.10986
DUSP16																											1.02498
EFNA3																											-1.00495
P2RY11																											-1.21965						-1.97931						-1.47886
ELOVL3																											-1.23192
NPIPA2																											-1.42144						-1.70494
LINC01127																											-1.99193
ACSM3																												-1.047
MKLN1-AS																												-1.07394
MNX1-AS1																												-1.26668
PTGER2																													1.46017			1.52827
GAS6-AS2																													1.22047				1.47965
RPE65																													1.05346
LILRB2																													-1.01858			-1.15864
LINC00526																													-1.02263
FPR2																													-1.04718
LFNG																													-1.08367										-1.0465
PPM1M																													-1.08752			-1.06631
CMAHP																													-1.11696				-1.18791
FCER1G																													-1.13595
TNFAIP8L3																													-1.14297
CTTN																													-1.18509				-1.17647
RP5-886K2.3																													-1.20179
SLC12A7																													-1.20197				-1.09097						-1.08917			-1.4667
NLRP1																													-1.24688
RGS2																													-1.25146
TBX15																													-1.2733			-1.51858	-1.16197
ADAMTS15																													-1.30451				-1.30853									1.23281
ABHD4																													-1.33228
IL7R																													-1.4026				-1.17278
SYN3																													-1.46129										-1.58893
PDGFA																													-1.48687				-1.76199						-1.35113
TIMP3																													-1.6044				-1.88507						-1.82462			-1.61651
ADAMTS4																													-1.74477
C3AR1																													-1.84447				-2.06378						-2.35836
SLC37A2																													-1.90602
UST																													-2.05959
LSP1																													-2.1739
AQP1																													-2.83191				-2.72752						-2.57552
PNMA6A																															1.00756
PCED1B-AS1																															-1.04048
S100A10																															-1.09636
SPAG4																															-1.10213
CD53																															-1.15426
AC159540.1																															-1.5583		-2.3782
ADIRF																															-1.97473
NPY																															-2.01609		-1.86054
TNFRSF12A																																1.60461	-1.07057					-1.07101
ARID5B																																1.51727										1.15244
EGR4																																1.41635
GSG1L																																1.35567
GLT1D1																																1.33176										1.46095
OXCT2																																1.23124
CMYA5																																1.20282
TGFB2																																1.16667										1.00988
NAB2																																1.12055	-1.11784
DYRK3																																1.10927
RAB36																																1.08121
EOMES																																1.03352
NTSR1																																1.02129
CAMKV																																1.0041
IL10RA																																-1.00587
C10orf128																																-1.01131
RIN3																																-1.01744
CD180																																-1.02241
RHOB																																-1.03301
AP1S2																																-1.03621										-1.14559
NT5M																																-1.05172
IGF2BP3																																-1.09322
MYO1G																																-1.1051
NLRC4																																-1.11289										1.44484
C2																																-1.12389
RASGRP4																																-1.13212
PDE4B																																-1.16022
PPAP2A																																-1.16278
GDPD1																																-1.16983
CD9																																-1.19924										-1.34232
RNF144B																																-1.22244
CXCR3																																-1.24855										-1.24024
LDLRAD4																																-1.28189
ATP10A																																-1.29558	-1.36872						-1.13657
LTB																																-1.3112							-1.00624
LPO																																-1.32232
PDK4																																-1.32708										-1.60696
SMAGP																																-1.36507
STAG3L1																																-1.36559
TNNI2																																-1.45825	-1.74331
RHEBL1																																-1.46208
KLF2																																-1.66219	-1.38005
CFP																																-1.73555
CST7																																-1.81149
S100A1																																-2.2615		-1.76779
MINOS1-NBL1																																-3.23432
SLC3A2																																	1.72465
FGL2																																	1.51308			1.209						1.6486
SELENBP1																																	1.50168
UNC5C																																	1.43692
LINC00565																																	1.37542
IGSF6																																	1.25973									1.4929
LINC01085																																	1.24262									1.78609
NFE2																																	1.19287
GPR141																																	1.18211
SLC40A1																																	1.07749
MS4A3																																	1.04287
MARCH1																																	1.01796
INA																																	-1.00407
AMOTL2																																	-1.01299
COL27A1																																	-1.01351									-1.01229
MIR155HG																																	-1.01528
GOLGA8A																																	-1.01712
PTPN6																																	-1.02749						-1.04538
MSS51																																	-1.03052
HNRNPU-AS1																																	-1.03359
PRSS27																																	-1.04298
ZNRF2P1																																	-1.04481
FAM27E3																																	-1.05814
GLUD1P3																																	-1.069
MYO15B																																	-1.07532
KCTD15																																	-1.08242
EP400NL																																	-1.08568
IL2RB																																	-1.09222
HBEGF																																	-1.1012
LRRC26																																	-1.10137		-1.06507
STAG3L5P-PVRIG2P-PILRB																																	-1.10462
ETV5																																	-1.1341
PDXDC2P																																	-1.14037
AGAP5																																	-1.15192
CDC42EP1																																	-1.16158									-1.14565
WNT9A																																	-1.18668
REC8																																	-1.18702
MEF2B																																	-1.19415
CTGF																																	-1.20588
LINC01089																																	-1.21373
SDHAP2																																	-1.22043
SEC31B																																	-1.23512
AC092295.7																																	-1.24474
ZNF192P1																																	-1.25439
CLDN7																																	-1.26441
ZNF331																																	-1.284
GEM																																	-1.30317
NPIPA1																																	-1.30434
PKD1P1																																	-1.30918
LARP6																																	-1.32922				-1.29967
PILRB																																	-1.34325
SOCS3																																	-1.34433
MIR17HG																																	-1.36423
SLC16A1-AS1																																	-1.39872
GPR27																																	-1.39983
ABCB4																																	-1.42185
ARTN																																	-1.44499
HIST2H2BF																																	-1.54654
AKR1C2																																	-1.56133									2.0436
AKR1C1																																	-1.57587
NECAB2																																	-1.62727
NRP2																																	-1.6303
RBM5-AS1																																	-1.66177
PIP5K1B																																	-1.66937
GNMT																																	-1.67975
PABPC1L																																	-1.68548
EGFL8																																	-1.71169
SYCE1L																																	-1.75934
EGR1																																	-1.97127
ST6GALNAC3																																	-2.30614
NR4A1																																	-2.34084						-2.18535			-2.09665
TNF																																	-2.34372
SLC7A5P1																																	-2.37487	-1.29609					-1.40334
LINC00239																																	-2.50455
SLC6A9																																	-2.91235
RP11-134P9.3																																		-1.28697
YPEL3																																			1.1408
TUBA1A																																			1.13496
FXYD1																																			1.1336
TWIST2																																			-1.03406							-1.26859
C15orf65																																			-1.36059						-1.19377
ITGAL																																				1.14607		1.34877
CEACAM6																																				1.08896						1.66325
LAMB2																																				-1.07573						-1.80859
TMEM110-MUSTN1																																					3.35291
CMTM8																																					-1.10805
BAMBI																																						-1.09728
VEGFA																																							-1.51487
SLC12A8																																							-1.69125
NBPF23P																																							-2.635
BEND5																																								-1.30051
CD86																																								-1.68257
NCAM1																																									1.18498
IZUMO2																																									-1.43748
TICAM2																																									-3.01688
PLA2G1B																																										5.6879
CCK																																										3.43709
PRG2																																										3.03097
QRFPR																																										2.18723
CLEC5A																																										2.14861
EYA1																																										1.8737
SPRY1																																										1.79507
PROK2																																										1.75526
AACSP1																																										1.68636
CCDC62																																										1.64827
TPD52L1																																										1.60063
LYZ																																										1.57154
OTOA																																										1.54876
PRRT4																																										1.52871
CPXM1																																										1.49849
SPRY4																																										1.49441
TAGAP																																										1.43055
FAM229B																																										1.42631
SLCO4C1																																										1.42467
EMR1																																										1.42163
TBXAS1																																										1.40281
SLC47A1																																										1.39749
CD101																																										1.37084
HK3																																										1.35531
PLXNC1																																										1.34385
IL16																																										1.31102
TMTC2																																										1.30703
ITGA1																																										1.29326
LPXN																																										1.29047
LDLRAD3																																										1.26844
SYT6																																										1.25803
PNOC																																										1.21116
KCND2																																										1.18784
SULT1B1																																										1.17575
PRAM1																																										1.17066
TMEM156																																										1.16236
IQGAP2																																										1.15796
ARHGAP24																																										1.10145
SPATA31C1																																										1.09979
PLEKHA6																																										1.07667
SORT1																																										1.07089
EMR4P																																										1.06662
CLDN10																																										1.05658
SLC4A4																																										1.05629
RAPGEF4																																										1.04498
FAM163A																																										1.04326
CECR2																																										1.04314
SLC16A10																																										1.04285
LOXHD1																																										1.03927
TLR1																																										1.03569
MYOF																																										1.03271
REPS2																																										1.02254
TLR6																																										1.02091
F2R																																										1.01281
C19orf44																																										-1.00268
CBS																																										-1.00965
KIRREL2																																										-1.01176
TBX6																																										-1.01241
SHC2																																										-1.01435
ZEB1-AS1																																										-1.01965
CDKN1A																																										-1.02088
DMTN																																										-1.02148
MUC1																																										-1.0322
MT1L																																										-1.03356
DOK4																																										-1.03986
ACVRL1																																										-1.04391
SEMA6A																																										-1.05093
GPR18																																										-1.05238
PRTFDC1																																										-1.05973
DZANK1																																										-1.07238
AADAT																																										-1.07314
SLC25A41																																										-1.07589
PLD3																																										-1.0809
HTRA3																																										-1.09789
SOCS2																																										-1.10622
LRP1																																										-1.10671
IL17RE																																										-1.10778
LAMB3																																										-1.11485
TENC1																																										-1.11658
EFCAB4A																																										-1.11925
OSR2																																										-1.12048
EPS8L2																																										-1.12357
PPM1N																																										-1.13303
VIT																																										-1.13657
LAG3																																										-1.13679
DLL1																																										-1.14085
DTX3																																										-1.14703
KCNH2																																										-1.15261
SLC7A10																																										-1.15639
TSPAN10																																										-1.15679
SIX3-AS1																																										-1.15871
SIX2																																										-1.16346
SLC17A7																																										-1.17156
DMPK																																										-1.18231
TMPRSS9																																										-1.18375
TNFSF12																																										-1.19258
RGS22																																										-1.19581
ARHGEF35																																										-1.21216
EPAS1																																										-1.21366
TNNI3																																										-1.21827
DLEU7-AS1																																										-1.23084
KALRN																																										-1.23237
CCNO																																										-1.23865
SEC14L2																																										-1.24667
ADCY6																																										-1.25597
LYPD5																																										-1.2598
CHPF																																										-1.26023
PLEKHA4																																										-1.27207
FOXO6																																										-1.2943
RP4-694A7.4																																										-1.31272
RP11-53O19.1																																										-1.32466
ZNF358																																										-1.32881
RNF208																																										-1.33343
SOCS1																																										-1.34088
SULT2B1																																										-1.34476
SLC22A18AS																																										-1.36538
DBNDD1																																										-1.36631
MAGI2-AS3																																										-1.36955
GPR158																																										-1.39406
GALR2																																										-1.39611
TGFB1I1																																										-1.39698
MTMR9LP																																										-1.40855
EEF1A2																																										-1.41895
ACP5																																										-1.41955
LEPREL2																																										-1.45675
SGSH																																										-1.47247
SAMD14																																										-1.48309
IGLON5																																										-1.55148
CRIP2																																										-1.56833
HSD17B14																																										-1.59351
ZNF334																																										-1.59451
GPX8																																										-1.61004
SERPINB10																																										-1.6162
LRRC61																																										-1.63699
PCGF2																																										-1.89648
APOBEC3H																																										-1.95128
SLC7A11																																										-2.00448
ZNF670-ZNF695																																										-2.07657
CNR1																																										-2.08951
RAMP2																																										-2.1985
[truncated: 1 more columns]
