# Supplementary material for: Prostaglandins and calprotectin are genetically and functionally linked to the Inflammatory Bowel Diseases
Source: PLoS Genet. 2022 Sep 26;18(9):e1010189. doi: 10.1371/journal.pgen.1010189 (PMC9536535; doi:10.1371/journal.pgen.1010189)
Supplement: S4 Table — S4A Table: gProfiler enrichment analyses of all the HITS identified in the screen. S4B Table: gProfiler enrichment analyses of the upregulated HITS identified in the screen. S4C Table: gProfiler enrichment analyses of the downregulated HITS identified in the screen. (XLSX) [file pgen.1010189.s004.xlsx]

## Sheet: Table legend
S4A Table	gProfiler enrichment analyses of all the HITS identified in the screen
	Source	GO:MF, Gene Ontology Molecular Function GO:BP, Gene Ontology: Biological Process GO:CC, Gene Ontology: Biological Process KEGG, Kyoto Encyclopedia of Genes and Genomes REAC, Reactome Pathway Database CORUM, The comprehensive resource of mammalian protein complexes
	term_name	the short name of the enriched function
	term_id	unique term identifier
	adj_p_value	algorithm g:SCS. g:SCS method is the default method for computing multiple testing correction for p-values
	-Log10 adj_p_value	-Log10(adjusted_p_value) P>0.05
	term_size	number of genes that are annotated to the term
	query_size	number of genes that were included in the query (input HITS)
	intersection_size	the number of genes in the input query that are annotated to the corresponding term
	effective_domain_size	the total number of genes “in the dataset” used for the hypergeometric test
	Fold enrichment	Fold enrichment of the genes involved in a term (intersection_size/query_size)/(term size/effective_domain_size)
	intersections	List of intersection_genes
S4B Table	gProfiler enrichment analyses of the upregulated HITS identified in the screen
	Source	GO:MF, Gene Ontology Molecular Function GO:BP, Gene Ontology: Biological Process GO:CC, Gene Ontology: Biological Process KEGG, Kyoto Encyclopedia of Genes and Genomes REAC, Reactome Pathway Database CORUM, The comprehensive resource of mammalian protein complexes
	term_name	the short name of the enriched function
	term_id	unique term identifier
	adj_p_value	algorithm g:SCS. g:SCS method is the default method for computing multiple testing correction for p-values
	-Log10 adj_p_value	-Log10(adjusted_p_value) P>0.05
	term_size	number of genes that are annotated to the term
	query_size	number of genes that were included in the query (input HITS)
	intersection_size	the number of genes in the input query that are annotated to the corresponding term
	effective_domain_size	the total number of genes “in the dataset” used for the hypergeometric test
	Fold enrichment	Fold enrichment of the genes involved in a term (intersection_size/query_size)/(term size/effective_domain_size)
	intersections	List of intersection_genes
S4C Table	gProfiler enrichment analyses of the downregulated HITS identified in the screen
	Source	GO:MF, Gene Ontology Molecular Function GO:BP, Gene Ontology: Biological Process GO:CC, Gene Ontology: Biological Process KEGG, Kyoto Encyclopedia of Genes and Genomes REAC, Reactome Pathway Database CORUM, The comprehensive resource of mammalian protein complexes
	term_name	the short name of the enriched function
	term_id	unique term identifier
	adj_p_value	algorithm g:SCS. g:SCS method is the default method for computing multiple testing correction for p-values
	-Log10 adj_p_value	-Log10(adjusted_p_value) P>0.05
	term_size	number of genes that are annotated to the term
	query_size	number of genes that were included in the query (input HITS)
	intersection_size	the number of genes in the input query that are annotated to the corresponding term
	effective_domain_size	the total number of genes “in the dataset” used for the hypergeometric test
	Fold enrichment	Fold enrichment of the genes involved in a term (intersection_size/query_size)/(term size/effective_domain_size)
	intersections	List of intersection_genes

## Sheet: S4A Table
S4A Table	S4A Table: gProfiler enrichment analyses of all the HITS identified in the screen
ORF	source	term_name	term_id	adj_ p_value	-log10 adj p_value	term size	query size	intersection size	effective domain size	Fold enrichment	intersections
AIRE	KEGG	GnRH secretion	KEGG:04929	0.0427106	1.36946	64	6	2	8014	41.7396	GABBR2,KCNN1
AIRE	WP	Splicing factor NOVA regulated synaptic proteins	WP:WP4148	0.0218215	1.66111	42	5	2	7806	74.3429	EPB41L3,GABBR2
AIRE	CORUM	GABBR2-HTR1A complex	CORUM:5418	0.0496706	1.3039	2	2	1	3627	906.75	GABBR2
AIRE	CORUM	GABBR1-GABBR2 complex	CORUM:6437	0.0496706	1.3039	2	2	1	3627	906.75	GABBR2
ATG16L1	GO:MF	2'-5'-oligoadenylate synthetase activity	GO:0001730	5.10394e-08	7.29209	4	67	4	20166	300.985	OASL,OAS2,OAS3,OAS1
ATG16L1	GO:MF	double-stranded RNA binding	GO:0003725	2.24243e-06	5.64928	74	67	7	20166	28.4716	OASL,OAS2,OAS3,OAS1,DDX58,DDX60,DHX58
ATG16L1	GO:MF	adenylyltransferase activity	GO:0070566	0.00171126	2.76668	32	67	4	20166	37.6231	OASL,OAS2,OAS3,OAS1
ATG16L1	GO:MF	ISG15 transferase activity	GO:0042296	0.0298007	1.52577	4	67	2	20166	150.493	HERC5,UBE2L6
ATG16L1	GO:BP	defense response to virus	GO:0051607	1.22222e-30	29.9129	271	59	26	21029	34.1956	IFI27,IFI44L,IFIT1,MX1,TRIM22,OASL,IFIT3,IFIT2,OAS2,ISG15,IFITM1,OAS3,OAS1,IFI6,DDIT4,PARP9,IFIT5,IRF7,RSAD2,DDX58,IFI16,MX2,HERC5,DDX60,STAT1,DHX58
ATG16L1	GO:BP	defense response to symbiont	GO:0140546	1.34933e-30	29.8699	272	59	26	21029	34.0699	IFI27,IFI44L,IFIT1,MX1,TRIM22,OASL,IFIT3,IFIT2,OAS2,ISG15,IFITM1,OAS3,OAS1,IFI6,DDIT4,PARP9,IFIT5,IRF7,RSAD2,DDX58,IFI16,MX2,HERC5,DDX60,STAT1,DHX58
ATG16L1	GO:BP	response to virus	GO:0009615	6.77807e-29	28.1689	365	59	27	21029	26.3656	IFI27,IFI44L,IFI44,IFIT1,MX1,TRIM22,OASL,IFIT3,IFIT2,OAS2,ISG15,IFITM1,OAS3,OAS1,IFI6,DDIT4,PARP9,IFIT5,IRF7,RSAD2,DDX58,IFI16,MX2,HERC5,DDX60,STAT1,DHX58
ATG16L1	GO:BP	biological process involved in interspecies interaction between organisms	GO:0044419	2.07725e-23	22.6825	1634	59	37	21029	8.07079	IFI27,IFI44L,IFI44,IFIT1,MX1,TRIM22,OASL,IFIT3,IFIT2,OAS2,ISG15,IFITM1,USP18,OAS3,SIGLEC1,OAS1,IFI6,AXL,DDIT4,CMPK2,PARP9,IFIT5,IRF7,RSAD2,HERC6,PCK2,PTX3,DDX58,LY6E,IFI16,MX2,HERC5,DDX60,STAT1,DHX58,CITED1,HIST1H2BC
ATG16L1	GO:BP	response to biotic stimulus	GO:0009607	4.08728e-23	22.3886	1529	59	36	21029	8.39193	IFI27,IFI44L,IFI44,IFIT1,MX1,TRIM22,OASL,IFIT3,IFIT2,OAS2,ISG15,IFITM1,USP18,OAS3,OAS1,IFI6,IL4I1,AXL,DDIT4,CMPK2,PARP9,IFIT5,IRF7,RSAD2,HERC6,PCK2,PTX3,DDX58,IFI16,MX2,HERC5,DDX60,STAT1,DHX58,CITED1,HIST1H2BC
ATG16L1	GO:BP	response to other organism	GO:0051707	3.2182e-22	21.4924	1488	59	35	21029	8.38362	IFI27,IFI44L,IFI44,IFIT1,MX1,TRIM22,OASL,IFIT3,IFIT2,OAS2,ISG15,IFITM1,USP18,OAS3,OAS1,IFI6,AXL,DDIT4,CMPK2,PARP9,IFIT5,IRF7,RSAD2,HERC6,PCK2,PTX3,DDX58,IFI16,MX2,HERC5,DDX60,STAT1,DHX58,CITED1,HIST1H2BC
ATG16L1	GO:BP	response to external biotic stimulus	GO:0043207	3.44375e-22	21.463	1491	59	35	21029	8.36675	IFI27,IFI44L,IFI44,IFIT1,MX1,TRIM22,OASL,IFIT3,IFIT2,OAS2,ISG15,IFITM1,USP18,OAS3,OAS1,IFI6,AXL,DDIT4,CMPK2,PARP9,IFIT5,IRF7,RSAD2,HERC6,PCK2,PTX3,DDX58,IFI16,MX2,HERC5,DDX60,STAT1,DHX58,CITED1,HIST1H2BC
ATG16L1	GO:BP	innate immune response	GO:0045087	3.71427e-21	20.4301	892	59	29	21029	11.5878	IFI27,IFIT1,MX1,TRIM22,OASL,IFIT3,IFIT2,OAS2,ISG15,IFITM1,USP18,OAS3,OAS1,IFI6,AXL,PARP9,IFIT5,IRF7,RSAD2,PTX3,DDX58,IFI16,MX2,HERC5,DDX60,STAT1,DHX58,CITED1,HIST1H2BC
ATG16L1	GO:BP	defense response to other organism	GO:0098542	6.71679e-21	20.1728	1124	59	31	21029	9.83019	IFI27,IFI44L,IFIT1,MX1,TRIM22,OASL,IFIT3,IFIT2,OAS2,ISG15,IFITM1,USP18,OAS3,OAS1,IFI6,AXL,DDIT4,PARP9,IFIT5,IRF7,RSAD2,PTX3,DDX58,IFI16,MX2,HERC5,DDX60,STAT1,DHX58,CITED1,HIST1H2BC
ATG16L1	GO:BP	defense response	GO:0006952	2.15244e-20	19.6671	1687	59	35	21029	7.39468	IFI27,IFI44L,IFIT1,MX1,TRIM22,OASL,IFIT3,IFIT2,OAS2,ISG15,IFITM1,USP18,OAS3,SIGLEC1,OAS1,IFI6,AXL,ORM1,DDIT4,PARP9,IFIT5,IRF7,RSAD2,PTX3,DDX58,LGALS3BP,IFI16,MX2,HERC5,DDX60,STAT1,DHX58,CITED1,PLA2G4B,HIST1H2BC
ATG16L1	GO:BP	regulation of viral process	GO:0050792	8.21312e-18	17.0855	158	59	16	21029	36.0935	IFIT1,MX1,TRIM22,OASL,OAS2,ISG15,IFITM1,OAS3,OAS1,AXL,IFIT5,RSAD2,PTX3,LY6E,IFI16,STAT1
ATG16L1	GO:BP	negative regulation of viral process	GO:0048525	9.28662e-18	17.0321	93	59	14	21029	53.6552	IFIT1,MX1,OASL,OAS2,ISG15,IFITM1,OAS3,OAS1,IFIT5,RSAD2,PTX3,LY6E,IFI16,STAT1
ATG16L1	GO:BP	immune response	GO:0006955	1.30803e-17	16.8834	1888	59	34	21029	6.41865	IFI27,IFI44L,IFI44,IFIT1,ENPP2,MX1,TRIM22,OASL,IFIT3,IFIT2,OAS2,ISG15,IFITM1,USP18,OAS3,OAS1,IFI6,IL4I1,AXL,PTGDS,PARP9,IFIT5,IRF7,RSAD2,PTX3,DDX58,IFI16,MX2,HERC5,DDX60,STAT1,DHX58,CITED1,HIST1H2BC
ATG16L1	GO:BP	regulation of viral life cycle	GO:1903900	5.36904e-17	16.2701	138	59	15	21029	38.7417	IFIT1,MX1,TRIM22,OASL,OAS2,ISG15,IFITM1,OAS3,OAS1,AXL,IFIT5,RSAD2,PTX3,LY6E,IFI16
ATG16L1	GO:BP	response to external stimulus	GO:0009605	1.40992e-16	15.8508	2752	59	38	21029	4.92155	IFI27,IFI44L,IFI44,IFIT1,ENPP2,MX1,TRIM22,OASL,IFIT3,IFIT2,OAS2,GPNMB,ISG15,TRPM8,IFITM1,USP18,OAS3,OAS1,IFI6,AXL,DDIT4,CMPK2,PARP9,IFIT5,IRF7,RSAD2,HERC6,PCK2,PTX3,DDX58,IFI16,MX2,HERC5,DDX60,STAT1,DHX58,CITED1,HIST1H2BC
ATG16L1	GO:BP	viral process	GO:0016032	1.76875e-16	15.7523	419	59	20	21029	17.0131	IFI27,IFIT1,MX1,TRIM22,OASL,OAS2,ISG15,IFITM1,OAS3,SIGLEC1,OAS1,AXL,PARP9,IFIT5,IRF7,RSAD2,PTX3,LY6E,IFI16,STAT1
ATG16L1	GO:BP	immune system process	GO:0002376	1.56863e-15	14.8045	2748	59	37	21029	4.79901	IFI27,IFI44L,IFI44,IFIT1,ENPP2,MX1,TRIM22,OASL,IFIT3,IFIT2,OAS2,GPNMB,ISG15,IFITM1,USP18,OAS3,OAS1,IFI6,IL4I1,AXL,ORM1,PTGDS,PARP9,IFIT5,IRF7,RSAD2,HERC6,PTX3,DDX58,IFI16,MX2,HERC5,DDX60,STAT1,DHX58,CITED1,HIST1H2BC
ATG16L1	GO:BP	negative regulation of viral genome replication	GO:0045071	8.89046e-15	14.0511	56	59	11	21029	70.0118	IFIT1,MX1,OASL,OAS2,ISG15,IFITM1,OAS3,OAS1,IFIT5,RSAD2,IFI16
ATG16L1	GO:BP	viral life cycle	GO:0019058	1.74313e-14	13.7587	312	59	17	21029	19.4205	IFI27,IFIT1,MX1,TRIM22,OASL,OAS2,ISG15,IFITM1,OAS3,SIGLEC1,OAS1,AXL,IFIT5,RSAD2,PTX3,LY6E,IFI16
ATG16L1	GO:BP	response to type I interferon	GO:0034340	6.27981e-14	13.2021	66	59	11	21029	59.404	IFI27,IFIT1,MX1,OAS2,ISG15,IFITM1,USP18,OAS3,OAS1,IRF7,STAT1
ATG16L1	GO:BP	response to stress	GO:0006950	9.35054e-13	12.0292	3780	59	39	21029	3.67739	IFI27,IFI44L,IFIT1,MX1,TRIM22,OASL,IFIT3,IFIT2,OAS2,ISG15,TRPM8,IFITM1,USP18,OAS3,SIGLEC1,OAS1,IFI6,AXL,ORM1,DDIT4,PARP9,IFIT5,IRF7,RSAD2,PCK2,PTX3,TRIB3,DDX58,LGALS3BP,IFI16,MX2,HERC5,DDX60,STAT1,DHX58,MSH5-SAPCD1,CITED1,PLA2G4B,HIST1H2BC
ATG16L1	GO:BP	regulation of viral genome replication	GO:0045069	1.19862e-12	11.9213	85	59	11	21029	46.1254	IFIT1,MX1,OASL,OAS2,ISG15,IFITM1,OAS3,OAS1,IFIT5,RSAD2,IFI16
ATG16L1	GO:BP	cellular response to type I interferon	GO:0071357	1.59368e-12	11.7976	59	59	10	21029	60.4108	IFI27,IFIT1,OAS2,ISG15,IFITM1,USP18,OAS3,OAS1,IRF7,STAT1
ATG16L1	GO:BP	viral genome replication	GO:0019079	3.38261e-12	11.4707	130	59	12	21029	32.9007	IFI27,IFIT1,MX1,OASL,OAS2,ISG15,IFITM1,OAS3,OAS1,IFIT5,RSAD2,IFI16
ATG16L1	GO:BP	response to cytokine	GO:0034097	4.13579e-12	11.3834	922	59	22	21029	8.50469	IFI27,IFIT1,MX1,OASL,IFIT3,IFIT2,OAS2,ISG15,IFITM1,USP18,OAS3,OAS1,AXL,PARP9,IRF7,PCK2,DDX58,IFI16,XAF1,MX2,STAT1,CITED1
ATG16L1	GO:BP	response to stimulus	GO:0050896	3.51952e-11	10.4535	8815	59	53	21029	2.14299	IFI27,IFI44L,IFI44,IFIT1,ENPP2,MX1,TRIM22,OASL,IFIT3,IFIT2,OAS2,GPNMB,ISG15,TRPM8,IFITM1,USP18,OAS3,SIGLEC1,OAS1,IFI6,IL4I1,AXL,ORM1,DDIT4,CMPK2,PTGDS,PARP9,IFIT5,IRF7,RSAD2,HERC6,ITGB1BP2,GRM1,PCK2,PTX3,TRIB3,DDX58,LY6E,LGALS3BP,IFI16,XAF1,MX2,HERC5,DDX60,STAT1,DHX58,PEX5L,MSH5-SAPCD1,MTRNR2L8,DLK2,CITED1,PLA2G4B,HIST1H2BC
ATG16L1	GO:BP	regulation of response to biotic stimulus	GO:0002831	5.83683e-11	10.2338	347	59	15	21029	15.4074	IFIT1,OASL,ISG15,USP18,OAS3,OAS1,IL4I1,PARP9,IRF7,DDX58,IFI16,HERC5,DDX60,STAT1,DHX58
ATG16L1	GO:BP	type I interferon signaling pathway	GO:0060337	9.60411e-11	10.0175	57	59	9	21029	56.2774	IFI27,OAS2,ISG15,IFITM1,USP18,OAS3,OAS1,IRF7,STAT1
ATG16L1	GO:BP	interleukin-27-mediated signaling pathway	GO:0070106	6.36702e-09	8.19606	7	59	5	21029	254.588	MX1,OASL,OAS2,OAS1,STAT1
ATG16L1	GO:BP	positive regulation of type I interferon production	GO:0032481	9.68698e-09	8.01381	59	59	8	21029	48.3286	OAS2,ISG15,OAS3,OAS1,IRF7,DDX58,STAT1,DHX58
ATG16L1	GO:BP	cellular response to cytokine stimulus	GO:0071345	1.2722e-08	7.89545	828	59	18	21029	7.74834	IFI27,IFIT1,MX1,OASL,IFIT3,IFIT2,OAS2,ISG15,IFITM1,USP18,OAS3,OAS1,AXL,PARP9,IRF7,PCK2,IFI16,STAT1
ATG16L1	GO:BP	positive regulation of interferon-beta production	GO:0032728	4.11787e-08	7.38533	41	59	7	21029	60.8528	OAS2,ISG15,OAS3,OAS1,IRF7,DDX58,DHX58
ATG16L1	GO:BP	response to interferon-alpha	GO:0035455	5.63689e-08	7.24896	22	59	6	21029	97.2065	IFIT3,IFIT2,IFITM1,OAS1,AXL,MX2
ATG16L1	GO:BP	cellular response to virus	GO:0098586	9.8307e-08	7.00742	78	59	8	21029	36.5563	OASL,OAS3,OAS1,IFI6,IRF7,DDX58,DDX60,DHX58
ATG16L1	GO:BP	interferon-beta production	GO:0032608	4.67753e-07	6.32998	57	59	7	21029	43.7713	OAS2,ISG15,OAS3,OAS1,IRF7,DDX58,DHX58
ATG16L1	GO:BP	regulation of interferon-beta production	GO:0032648	4.67753e-07	6.32998	57	59	7	21029	43.7713	OAS2,ISG15,OAS3,OAS1,IRF7,DDX58,DHX58
ATG16L1	GO:BP	regulation of type I interferon production	GO:0032479	5.34748e-07	6.27185	96	59	8	21029	29.702	OAS2,ISG15,OAS3,OAS1,IRF7,DDX58,STAT1,DHX58
ATG16L1	GO:BP	type I interferon production	GO:0032606	5.34748e-07	6.27185	96	59	8	21029	29.702	OAS2,ISG15,OAS3,OAS1,IRF7,DDX58,STAT1,DHX58
ATG16L1	GO:BP	cytoplasmic pattern recognition receptor signaling pathway in response to virus	GO:0039528	9.90018e-07	6.00436	34	59	6	21029	62.8983	OASL,OAS3,IRF7,DDX58,DDX60,DHX58
ATG16L1	GO:BP	cytokine-mediated signaling pathway	GO:0019221	1.74204e-06	5.75894	493	59	13	21029	9.3986	IFI27,MX1,OASL,OAS2,ISG15,IFITM1,USP18,OAS3,OAS1,AXL,PARP9,IRF7,STAT1
ATG16L1	GO:BP	regulation of ribonuclease activity	GO:0060700	8.07998e-06	5.09259	8	59	4	21029	178.212	OASL,OAS2,OAS3,OAS1
ATG16L1	GO:BP	regulation of response to cytokine stimulus	GO:0060759	2.5674e-05	4.59051	156	59	8	21029	18.2781	ISG15,USP18,OAS3,OAS1,AXL,PARP9,IRF7,DDX58
ATG16L1	GO:BP	RIG-I signaling pathway	GO:0039529	2.84869e-05	4.54536	28	59	5	21029	63.6471	OASL,OAS3,DDX58,DDX60,DHX58
ATG16L1	GO:BP	cytoplasmic pattern recognition receptor signaling pathway	GO:0002753	3.4838e-05	4.45795	60	59	6	21029	35.6424	OASL,OAS3,IRF7,DDX58,DDX60,DHX58
ATG16L1	GO:BP	MDA-5 signaling pathway	GO:0039530	3.78527e-05	4.4219	11	59	4	21029	129.609	OAS3,IRF7,DDX60,DHX58
ATG16L1	GO:BP	negative regulation of response to biotic stimulus	GO:0002832	3.87705e-05	4.4115	106	59	7	21029	23.5374	ISG15,USP18,OAS3,OAS1,IL4I1,IFI16,DHX58
ATG16L1	GO:BP	response to interferon-beta	GO:0035456	4.8934e-05	4.31039	31	59	5	21029	57.4877	IFITM1,OAS1,IFI16,XAF1,STAT1
ATG16L1	GO:BP	pattern recognition receptor signaling pathway	GO:0002221	5.51021e-05	4.25883	172	59	8	21029	16.5778	OASL,OAS3,OAS1,IRF7,RSAD2,DDX58,DDX60,DHX58
ATG16L1	GO:BP	cellular response to interferon-alpha	GO:0035457	5.66603e-05	4.24672	12	59	4	21029	118.808	IFIT3,IFIT2,OAS1,AXL
ATG16L1	GO:BP	response to organic substance	GO:0010033	6.62668e-05	4.1787	3009	59	26	21029	3.07977	IFI27,IFIT1,MX1,OASL,IFIT3,IFIT2,OAS2,ISG15,IFITM1,USP18,OAS3,OAS1,AXL,DDIT4,CMPK2,PARP9,IRF7,PCK2,TRIB3,DDX58,LY6E,IFI16,XAF1,MX2,STAT1,CITED1
ATG16L1	GO:BP	negative regulation of innate immune response	GO:0045824	8.18114e-05	4.08719	69	59	6	21029	30.9934	ISG15,USP18,OAS3,OAS1,IFI16,DHX58
ATG16L1	GO:BP	cellular response to organic substance	GO:0071310	8.27487e-05	4.08224	2385	59	23	21029	3.43721	IFI27,IFIT1,MX1,OASL,IFIT3,IFIT2,OAS2,ISG15,IFITM1,USP18,OAS3,OAS1,AXL,DDIT4,CMPK2,PARP9,IRF7,PCK2,TRIB3,DDX58,IFI16,STAT1,CITED1
ATG16L1	GO:BP	regulation of type I interferon-mediated signaling pathway	GO:0060338	9.26959e-05	4.03294	35	59	5	21029	50.9177	ISG15,USP18,OAS3,OAS1,IRF7
ATG16L1	GO:BP	regulation of defense response to virus	GO:0050688	0.000105937	3.97495	72	59	6	21029	29.702	IFIT1,PARP9,DDX58,HERC5,STAT1,DHX58
ATG16L1	GO:BP	positive regulation of cytokine production	GO:0001819	0.000123082	3.90981	465	59	11	21029	8.43153	OAS2,ISG15,OAS3,OAS1,ORM1,IRF7,RSAD2,DDX58,IFI16,STAT1,DHX58
ATG16L1	GO:BP	regulation of cytokine production	GO:0001817	0.00015232	3.81724	718	59	13	21029	6.45335	OAS2,GPNMB,ISG15,OAS3,OAS1,AXL,ORM1,IRF7,RSAD2,DDX58,IFI16,STAT1,DHX58
ATG16L1	GO:BP	cytokine production	GO:0001816	0.000167768	3.77529	724	59	13	21029	6.39987	OAS2,GPNMB,ISG15,OAS3,OAS1,AXL,ORM1,IRF7,RSAD2,DDX58,IFI16,STAT1,DHX58
ATG16L1	GO:BP	regulation of defense response	GO:0031347	0.000199232	3.70064	606	59	12	21029	7.0579	IFIT1,ISG15,USP18,OAS3,OAS1,PARP9,IRF7,DDX58,IFI16,HERC5,STAT1,DHX58
ATG16L1	GO:BP	antiviral innate immune response	GO:0140374	0.000206589	3.68489	16	59	4	21029	89.1059	IFIT1,MX1,OAS1,DDX58
ATG16L1	GO:BP	regulation of cytokine-mediated signaling pathway	GO:0001959	0.000337444	3.4718	145	59	7	21029	17.2067	ISG15,USP18,OAS3,OAS1,AXL,PARP9,IRF7
ATG16L1	GO:BP	regulation of response to external stimulus	GO:0032101	0.000412249	3.38484	927	59	14	21029	5.38288	IFIT1,OASL,ISG15,USP18,OAS3,OAS1,PARP9,IRF7,DDX58,IFI16,HERC5,DDX60,STAT1,DHX58
ATG16L1	GO:BP	negative regulation of type I interferon-mediated signaling pathway	GO:0060339	0.000437212	3.35931	19	59	4	21029	75.0366	ISG15,USP18,OAS3,OAS1
ATG16L1	GO:BP	regulation of immune system process	GO:0002682	0.000450417	3.34639	1423	59	17	21029	4.25805	OASL,GPNMB,ISG15,USP18,OAS3,OAS1,IL4I1,AXL,ORM1,PARP9,IRF7,RSAD2,DDX58,IFI16,DDX60,STAT1,DHX58
ATG16L1	GO:BP	cellular response to stimulus	GO:0051716	0.000564061	3.24867	7346	59	40	21029	1.94078	IFI27,IFIT1,MX1,TRIM22,OASL,IFIT3,IFIT2,OAS2,GPNMB,ISG15,TRPM8,IFITM1,USP18,OAS3,OAS1,IFI6,AXL,DDIT4,CMPK2,PARP9,IFIT5,IRF7,RSAD2,ITGB1BP2,GRM1,PCK2,TRIB3,DDX58,LY6E,LGALS3BP,IFI16,DDX60,STAT1,DHX58,PEX5L,MSH5-SAPCD1,MTRNR2L8,DLK2,CITED1,PLA2G4B
ATG16L1	GO:BP	regulation of response to stimulus	GO:0048583	0.000585812	3.23224	3841	59	28	21029	2.59825	IFIT1,TRIM22,OASL,GPNMB,ISG15,USP18,OAS3,OAS1,IFI6,IL4I1,AXL,DDIT4,PARP9,IFIT5,IRF7,RSAD2,GRM1,DDX58,LY6E,IFI16,HERC5,DDX60,STAT1,DHX58,PEX5L,MTRNR2L8,DLK2,CITED1
ATG16L1	GO:BP	regulation of innate immune response	GO:0045088	0.000591003	3.22841	234	59	8	21029	12.1854	ISG15,USP18,OAS3,OAS1,PARP9,IRF7,IFI16,DHX58
ATG16L1	GO:BP	tumor necrosis factor production	GO:0032640	0.000659793	3.18059	160	59	7	21029	15.5935	OAS2,GPNMB,OAS3,OAS1,AXL,ORM1,DDX58
ATG16L1	GO:BP	regulation of tumor necrosis factor production	GO:0032680	0.000659793	3.18059	160	59	7	21029	15.5935	OAS2,GPNMB,OAS3,OAS1,AXL,ORM1,DDX58
ATG16L1	GO:BP	regulation of nuclease activity	GO:0032069	0.000672286	3.17245	21	59	4	21029	67.8902	OASL,OAS2,OAS3,OAS1
ATG16L1	GO:BP	regulation of tumor necrosis factor superfamily cytokine production	GO:1903555	0.000812869	3.08998	165	59	7	21029	15.121	OAS2,GPNMB,OAS3,OAS1,AXL,ORM1,DDX58
ATG16L1	GO:BP	tumor necrosis factor superfamily cytokine production	GO:0071706	0.000812869	3.08998	165	59	7	21029	15.121	OAS2,GPNMB,OAS3,OAS1,AXL,ORM1,DDX58
ATG16L1	GO:BP	ISG15-protein conjugation	GO:0032020	0.00086885	3.06106	6	59	3	21029	178.212	ISG15,HERC5,UBE2L6
ATG16L1	GO:BP	cellular response to chemical stimulus	GO:0070887	0.00135478	2.86813	3008	59	24	21029	2.84381	IFI27,IFIT1,MX1,OASL,IFIT3,IFIT2,OAS2,ISG15,IFITM1,USP18,OAS3,OAS1,AXL,DDIT4,CMPK2,PARP9,IRF7,PCK2,TRIB3,DDX58,LY6E,IFI16,STAT1,CITED1
ATG16L1	GO:BP	negative regulation of immune response	GO:0050777	0.00151818	2.81868	181	59	7	21029	13.7843	ISG15,USP18,OAS3,OAS1,IL4I1,IFI16,DHX58
ATG16L1	GO:BP	biological process involved in interaction with host	GO:0051701	0.0016346	2.78659	183	59	7	21029	13.6337	IFIT1,TRIM22,IFITM1,SIGLEC1,AXL,PTX3,LY6E
ATG16L1	GO:BP	regulation of immune response	GO:0050776	0.00172773	2.76252	888	59	13	21029	5.21791	OASL,ISG15,USP18,OAS3,OAS1,IL4I1,PARP9,IRF7,RSAD2,DDX58,IFI16,DDX60,DHX58
ATG16L1	GO:BP	response to bacterium	GO:0009617	0.00178261	2.74894	744	59	12	21029	5.74877	IFI44,OAS2,ISG15,OAS3,OAS1,AXL,CMPK2,HERC6,PCK2,DHX58,CITED1,HIST1H2BC
ATG16L1	GO:BP	biological process involved in symbiotic interaction	GO:0044403	0.0023559	2.62784	281	59	8	21029	10.1473	IFI27,IFIT1,TRIM22,IFITM1,SIGLEC1,AXL,PTX3,LY6E
ATG16L1	GO:BP	regulation of signal transduction	GO:0009966	0.00348543	2.45774	2929	59	23	21029	2.79882	TRIM22,OASL,GPNMB,ISG15,USP18,OAS3,OAS1,IFI6,AXL,DDIT4,PARP9,IFIT5,IRF7,RSAD2,GRM1,LY6E,DDX60,STAT1,DHX58,PEX5L,MTRNR2L8,DLK2,CITED1
ATG16L1	GO:BP	signal transduction	GO:0007165	0.00422681	2.37399	5925	59	34	21029	2.0453	IFI27,MX1,TRIM22,OASL,OAS2,GPNMB,ISG15,TRPM8,IFITM1,USP18,OAS3,OAS1,IFI6,AXL,DDIT4,PARP9,IFIT5,IRF7,RSAD2,ITGB1BP2,GRM1,TRIB3,DDX58,LY6E,LGALS3BP,IFI16,DDX60,STAT1,DHX58,PEX5L,MTRNR2L8,DLK2,CITED1,PLA2G4B
ATG16L1	GO:BP	negative regulation of immune system process	GO:0002683	0.00446472	2.35021	414	59	9	21029	7.74834	GPNMB,ISG15,USP18,OAS3,OAS1,IL4I1,AXL,IFI16,DHX58
ATG16L1	GO:BP	response to chemical	GO:0042221	0.00681172	2.16674	4316	59	28	21029	2.31229	IFI27,IFIT1,ENPP2,MX1,OASL,IFIT3,IFIT2,OAS2,GPNMB,ISG15,IFITM1,USP18,OAS3,OAS1,AXL,DDIT4,CMPK2,PARP9,IRF7,PCK2,TRIB3,DDX58,LY6E,IFI16,XAF1,MX2,STAT1,CITED1
ATG16L1	GO:BP	positive regulation of RIG-I signaling pathway	GO:1900246	0.00709674	2.14894	11	59	3	21029	97.2065	OASL,DDX60,DHX58
ATG16L1	GO:BP	viral entry into host cell	GO:0046718	0.0072866	2.13747	147	59	6	21029	14.5479	TRIM22,IFITM1,SIGLEC1,AXL,PTX3,LY6E
ATG16L1	GO:BP	regulation of cell communication	GO:0010646	0.00790479	2.10211	3313	59	24	21029	2.582	TRIM22,OASL,GPNMB,ISG15,USP18,OAS3,OAS1,IFI6,AXL,DDIT4,PARP9,IFIT5,IRF7,RSAD2,GRM1,PCK2,LY6E,DDX60,STAT1,DHX58,PEX5L,MTRNR2L8,DLK2,CITED1
ATG16L1	GO:BP	regulation of signaling	GO:0023051	0.00852507	2.0693	3327	59	24	21029	2.57114	TRIM22,OASL,GPNMB,ISG15,USP18,OAS3,OAS1,IFI6,AXL,DDIT4,PARP9,IFIT5,IRF7,RSAD2,GRM1,PCK2,LY6E,DDX60,STAT1,DHX58,PEX5L,MTRNR2L8,DLK2,CITED1
ATG16L1	GO:BP	signaling	GO:0023052	0.00868995	2.06098	6411	59	35	21029	1.94585	IFI27,MX1,TRIM22,OASL,OAS2,GPNMB,ISG15,TRPM8,IFITM1,USP18,OAS3,OAS1,IFI6,AXL,DDIT4,PARP9,IFIT5,IRF7,RSAD2,ITGB1BP2,GRM1,PCK2,TRIB3,DDX58,LY6E,LGALS3BP,IFI16,DDX60,STAT1,DHX58,PEX5L,MTRNR2L8,DLK2,CITED1,PLA2G4B
ATG16L1	GO:BP	entry into host	GO:0044409	0.00953321	2.02076	154	59	6	21029	13.8866	TRIM22,IFITM1,SIGLEC1,AXL,PTX3,LY6E
ATG16L1	GO:BP	cell communication	GO:0007154	0.0107222	1.96972	6465	59	35	21029	1.92959	IFI27,MX1,TRIM22,OASL,OAS2,GPNMB,ISG15,TRPM8,IFITM1,USP18,OAS3,OAS1,IFI6,AXL,DDIT4,PARP9,IFIT5,IRF7,RSAD2,ITGB1BP2,GRM1,PCK2,TRIB3,DDX58,LY6E,LGALS3BP,IFI16,DDX60,STAT1,DHX58,PEX5L,MTRNR2L8,DLK2,CITED1,PLA2G4B
ATG16L1	GO:BP	movement in host environment	GO:0052126	0.0141768	1.84842	165	59	6	21029	12.9609	TRIM22,IFITM1,SIGLEC1,AXL,PTX3,LY6E
ATG16L1	GO:BP	regulation of viral entry into host cell	GO:0046596	0.0159168	1.79814	45	59	4	21029	31.6821	TRIM22,IFITM1,PTX3,LY6E
ATG16L1	GO:BP	positive regulation of pattern recognition receptor signaling pathway	GO:0062208	0.0159168	1.79814	45	59	4	21029	31.6821	OASL,RSAD2,DDX60,DHX58
ATG16L1	GO:BP	positive regulation of tumor necrosis factor production	GO:0032760	0.017809	1.74936	99	59	5	21029	18.0012	OAS2,OAS3,OAS1,ORM1,DDX58
ATG16L1	GO:BP	regulation of pattern recognition receptor signaling pathway	GO:0062207	0.0206067	1.68599	102	59	5	21029	17.4718	OASL,IRF7,RSAD2,DDX60,DHX58
ATG16L1	GO:BP	positive regulation of tumor necrosis factor superfamily cytokine production	GO:1903557	0.0216118	1.66531	103	59	5	21029	17.3021	OAS2,OAS3,OAS1,ORM1,DDX58
ATG16L1	GO:BP	positive regulation of response to biotic stimulus	GO:0002833	0.0272455	1.56471	185	59	6	21029	11.5597	OASL,PARP9,IRF7,IFI16,DDX60,DHX58
ATG16L1	GO:BP	modulation by symbiont of entry into host	GO:0052372	0.0285009	1.54514	52	59	4	21029	27.4172	TRIM22,IFITM1,PTX3,LY6E
ATG16L1	GO:BP	negative regulation of biological process	GO:0048519	0.034417	1.46323	5844	59	32	21029	1.95167	IFI27,IFIT1,MX1,TRIM22,OASL,IFIT3,OAS2,GPNMB,ISG15,TTC39B,IFITM1,USP18,OAS3,OAS1,IFI6,IL4I1,AXL,ORM1,DDIT4,PARP9,IFIT5,IRF7,RSAD2,PTX3,TRIB3,LY6E,IFI16,STAT1,DHX58,MTRNR2L8,DLK2,CITED1
ATG16L1	GO:BP	positive regulation of response to cytokine stimulus	GO:0060760	0.0411528	1.3856	57	59	4	21029	25.0122	AXL,PARP9,IRF7,DDX58
ATG16L1	GO:BP	regulation of biological process involved in symbiotic interaction	GO:0043903	0.0472181	1.32589	59	59	4	21029	24.1643	TRIM22,IFITM1,PTX3,LY6E
ATG16L1	GO:BP	negative regulation of IP-10 production	GO:0071659	0.048279	1.31624	3	59	2	21029	237.616	OAS3,OAS1
ATG16L1	GO:CC	cytoplasm	GO:0005737	0.000685546	3.16396	12193	63	53	21672	1.49528	IFI27,IFI44L,IFI44,IFIT1,MX1,TRIM22,OASL,IFIT3,IFIT2,OAS2,GPNMB,ISG15,TRPM8,IFITM1,USP18,OAS3,SIGLEC1,OAS1,IFI6,IL4I1,ORM1,DDIT4,CMPK2,PTGDS,PARP9,IFIT5,IRF7,RSAD2,HERC6,ITGB1BP2,PCK2,PTX3,TRIB3,DDX58,LGALS3BP,IFI16,XAF1,SAMD9L,MX2,HERC5,TMEM71,DDX60,STAT1,DHX58,PEX5L,UBE2L6,MTRNR2L8,RBP7,CITED1,PLA2G4B,GPRASP2,UPK3A,HIST1H2BC
ATG16L1	GO:CC	cytosol	GO:0005829	0.0203913	1.69056	5373	63	30	21672	1.92071	IFIT1,MX1,TRIM22,OASL,IFIT3,IFIT2,OAS2,ISG15,USP18,OAS3,OAS1,DDIT4,PARP9,IFIT5,IRF7,HERC6,PCK2,TRIB3,DDX58,IFI16,XAF1,MX2,HERC5,DDX60,STAT1,PEX5L,UBE2L6,CITED1,PLA2G4B,HIST1H2BC
ATG16L1	KEGG	Hepatitis C	KEGG:05160	1.36317e-08	7.86545	157	31	10	8014	16.466	IFIT1,MX1,OAS2,OAS3,OAS1,IRF7,RSAD2,DDX58,MX2,STAT1
ATG16L1	KEGG	Influenza A	KEGG:05164	5.99755e-07	6.22203	168	31	9	8014	13.8491	MX1,OAS2,OAS3,OAS1,IRF7,RSAD2,DDX58,MX2,STAT1
ATG16L1	KEGG	Measles	KEGG:05162	2.64115e-06	5.57821	139	31	8	8014	14.8786	MX1,OAS2,OAS3,OAS1,IRF7,DDX58,MX2,STAT1
ATG16L1	KEGG	Coronavirus disease - COVID-19	KEGG:05171	0.000131477	3.88115	231	31	8	8014	8.95294	MX1,OAS2,ISG15,OAS3,OAS1,DDX58,MX2,STAT1
ATG16L1	KEGG	Epstein-Barr virus infection	KEGG:05169	0.000562581	3.24982	198	31	7	8014	9.13946	OAS2,ISG15,OAS3,OAS1,IRF7,DDX58,STAT1
ATG16L1	KEGG	NOD-like receptor signaling pathway	KEGG:04621	0.00369977	2.43183	179	31	6	8014	8.66535	OAS2,OAS3,OAS1,IRF7,IFI16,STAT1
ATG16L1	KEGG	RIG-I-like receptor signaling pathway	KEGG:04622	0.00984434	2.00681	70	31	4	8014	14.7724	ISG15,IRF7,DDX58,DHX58
ATG16L1	REAC	Interferon alpha/beta signaling	REAC:R-HSA-909733	6.14961e-26	25.2112	70	47	18	10760	58.8693	IFI27,IFIT1,MX1,OASL,IFIT3,IFIT2,OAS2,ISG15,IFITM1,USP18,OAS3,OAS1,IFI6,IFIT5,IRF7,RSAD2,XAF1,MX2
ATG16L1	REAC	Interferon Signaling	REAC:R-HSA-913531	7.64226e-26	25.1168	193	47	23	10760	27.2825	IFI27,IFIT1,MX1,TRIM22,OASL,IFIT3,IFIT2,OAS2,ISG15,IFITM1,USP18,OAS3,OAS1,IFI6,IFIT5,IRF7,RSAD2,DDX58,XAF1,MX2,HERC5,STAT1,UBE2L6
ATG16L1	REAC	Antiviral mechanism by IFN-stimulated genes	REAC:R-HSA-1169410	2.36565e-15	14.6261	78	47	13	10760	38.156	IFIT1,MX1,OASL,OAS2,ISG15,USP18,OAS3,OAS1,DDX58,MX2,HERC5,STAT1,UBE2L6
ATG16L1	REAC	Cytokine Signaling in Immune system	REAC:R-HSA-1280215	5.80933e-13	12.2359	705	47	23	10760	7.46884	IFI27,IFIT1,MX1,TRIM22,OASL,IFIT3,IFIT2,OAS2,ISG15,IFITM1,USP18,OAS3,OAS1,IFI6,IFIT5,IRF7,RSAD2,DDX58,XAF1,MX2,HERC5,STAT1,UBE2L6
ATG16L1	REAC	ISG15 antiviral mechanism	REAC:R-HSA-1169408	5.24308e-09	8.28041	70	47	9	10760	29.4347	IFIT1,MX1,ISG15,USP18,DDX58,MX2,HERC5,STAT1,UBE2L6
ATG16L1	REAC	Immune System	REAC:R-HSA-168256	6.45136e-09	8.19035	2041	47	30	10760	3.36506	IFI27,IFIT1,MX1,TRIM22,OASL,IFIT3,IFIT2,OAS2,ISG15,IFITM1,USP18,OAS3,SIGLEC1,OAS1,IFI6,ORM1,IFIT5,IRF7,RSAD2,HERC6,PTX3,TRIB3,DDX58,IFI16,XAF1,MX2,HERC5,STAT1,DHX58,UBE2L6
ATG16L1	REAC	OAS antiviral response	REAC:R-HSA-8983711	6.06371e-08	7.21726	9	47	5	10760	127.187	OASL,OAS2,OAS3,OAS1,DDX58
ATG16L1	REAC	DDX58/IFIH1-mediated induction of interferon-alpha/beta	REAC:R-HSA-168928	0.000483366	3.31572	81	47	6	10760	16.9582	ISG15,IRF7,DDX58,HERC5,DHX58,UBE2L6
ATG16L1	REAC	Interferon gamma signaling	REAC:R-HSA-877300	0.000737473	3.13225	87	47	6	10760	15.7887	TRIM22,OASL,OAS2,OAS3,OAS1,IRF7
ATG16L1	REAC	Negative regulators of DDX58/IFIH1 signaling	REAC:R-HSA-936440	0.00513813	2.28919	34	47	4	10760	26.9337	ISG15,DDX58,HERC5,UBE2L6
ATG16L1	WP	Immune response to tuberculosis	WP:WP4197	1.88358e-07	6.72502	23	42	6	7806	48.4845	IFIT1,MX1,IFIT3,IFITM1,OAS1,STAT1
ATG16L1	WP	Type I interferon induction and signaling during SARS-CoV-2 infection	WP:WP4868	1.33093e-06	5.87585	31	42	6	7806	35.9724	OAS2,OAS3,OAS1,IRF7,DDX58,STAT1
ATG16L1	WP	Network map of SARS-CoV-2 signaling pathway	WP:WP5115	1.72492e-06	5.76323	221	42	11	7806	9.25081	IFI27,IFI44L,IFIT1,MX1,OAS2,IFITM1,IFI6,DDIT4,DDX58,LGALS3BP,STAT1
ATG16L1	WP	SARS-CoV-2 innate immunity evasion and cell-specific immune response	WP:WP5039	7.02268e-06	5.1535	68	42	7	7806	19.1324	MX1,IFIT2,IFITM1,IRF7,DDX58,STAT1,DHX58
ATG16L1	WP	Host-pathogen interaction of human coronaviruses - interferon induction	WP:WP4880	8.93963e-05	4.04868	33	42	5	7806	28.1602	OAS2,OAS3,OAS1,DDX58,STAT1
ATG16L1	WP	Type II interferon signaling (IFNG)	WP:WP619	0.000161607	3.79154	37	42	5	7806	25.1158	IFIT2,ISG15,OAS1,IFI6,STAT1
ATG16L1	WP	Non-genomic actions of 1,25 dihydroxyvitamin D3	WP:WP4341	0.0039376	2.40477	70	42	5	7806	13.2755	IFI44L,OAS2,ISG15,RSAD2,STAT1
ATG16L1	WP	Novel intracellular components of RIG-I-like receptor (RLR) pathway	WP:WP3865	0.0361079	1.4424	61	42	4	7806	12.1874	ISG15,IRF7,DDX58,DHX58
ATG16L1	CORUM	DTX3L-PARP9-STAT1 complex	CORUM:7385	0.00336124	2.4735	3	9	2	3627	268.667	PARP9,STAT1
AUH	GO:BP	cellular response to hormone stimulus	GO:0032870	0.0416154	1.38075	583	8	4	21029	18.0352	GDF15,TRIB3,PCK2,TFPI
C10orf55	GO:MF	receptor ligand activity	GO:0048018	0.00660874	2.17988	495	9	4	20166	18.1064	CKLF-CMTM1,NBL1,UCN,CCL24
C10orf55	GO:MF	signaling receptor activator activity	GO:0030546	0.0069819	2.15603	502	9	4	20166	17.8539	CKLF-CMTM1,NBL1,UCN,CCL24
C10orf55	GO:MF	signaling receptor regulator activity	GO:0030545	0.00983299	2.00731	548	9	4	20166	16.3552	CKLF-CMTM1,NBL1,UCN,CCL24
C10orf55	GO:MF	chemokine activity	GO:0008009	0.0345966	1.46097	50	9	2	20166	89.6267	CKLF-CMTM1,CCL24
C10orf55	GO:MF	G protein-coupled receptor binding	GO:0001664	0.0358999	1.44491	286	9	3	20166	23.5035	CKLF-CMTM1,UCN,CCL24
CDC37	GO:BP	T cell differentiation	GO:0030217	0.0155877	1.80722	266	5	3	21029	47.4338	PRR7,NFKBIZ,EGR3
CDC37	GO:BP	lymphocyte differentiation	GO:0030098	0.0488667	1.31099	390	5	3	21029	32.3523	PRR7,NFKBIZ,EGR3
CHSY3	GO:MF	stem cell factor receptor activity	GO:0005020	0.0499212	1.30171	1	6	1	20166	3361	KIT
CHSY3	REAC	Dasatinib-resistant KIT mutants	REAC:R-HSA-9669914	0.049966	1.30133	1	3	1	10760	3586.67	KIT
CHSY3	REAC	Drug resistance of KIT mutants	REAC:R-HSA-9669937	0.049966	1.30133	1	3	1	10760	3586.67	KIT
CHSY3	REAC	Imatinib-resistant KIT mutants	REAC:R-HSA-9669917	0.049966	1.30133	1	3	1	10760	3586.67	KIT
CHSY3	REAC	KIT mutants bind TKIs	REAC:R-HSA-9669921	0.049966	1.30133	1	3	1	10760	3586.67	KIT
CHSY3	REAC	Masitinib-resistant KIT mutants	REAC:R-HSA-9669924	0.049966	1.30133	1	3	1	10760	3586.67	KIT
CHSY3	REAC	Nilotinib-resistant KIT mutants	REAC:R-HSA-9669926	0.049966	1.30133	1	3	1	10760	3586.67	KIT
CHSY3	REAC	Regorafenib-resistant KIT mutants	REAC:R-HSA-9669929	0.049966	1.30133	1	3	1	10760	3586.67	KIT
CHSY3	REAC	Signaling by extracellular domain mutants of KIT	REAC:R-HSA-9680187	0.049966	1.30133	1	3	1	10760	3586.67	KIT
CHSY3	REAC	Signaling by juxtamembrane domain KIT mutants	REAC:R-HSA-9669935	0.049966	1.30133	1	3	1	10760	3586.67	KIT
CHSY3	REAC	Signaling by kinase domain mutants of KIT	REAC:R-HSA-9669933	0.049966	1.30133	1	3	1	10760	3586.67	KIT
CHSY3	REAC	Sorafenib-resistant KIT mutants	REAC:R-HSA-9669936	0.049966	1.30133	1	3	1	10760	3586.67	KIT
CHSY3	REAC	Sunitinib-resistant KIT mutants	REAC:R-HSA-9669934	0.049966	1.30133	1	3	1	10760	3586.67	KIT
CHSY3	CORUM	SNCA-TUBB3 complex	CORUM:7241	0.0496706	1.3039	2	2	1	3627	906.75	TUBB3
CHSY3	CORUM	IL1RAP-KIT complex	CORUM:7510	0.0496706	1.3039	2	2	1	3627	906.75	KIT
ETS2	GO:BP	immune system process	GO:0002376	0.0228777	1.64059	2748	39	16	21029	3.13948	KIT,DPEP1,SLAMF8,MST1,TBC1D10C,AQP3,PPARG,TMEM176B,CD209,MPEG1,HLA-DPB1,ADAMDEC1,GPNMB,SLAMF9,MMP9,FCER2
ETS2	CORUM	PRLR homodimer complex	CORUM:3161	0.0499475	1.30149	1	5	1	3627	725.4	PRLR
FUT2	WP	CCL18 signaling pathway	WP:WP5097	0.00649534	2.1874	54	3	2	7806	96.3704	VIM,BCYRN1
GPR18	GO:MF	endoribonuclease activity	GO:0004521	0.000963407	3.01619	74	10	3	20166	81.7541	RPPH1,RMRP,RNASE4
GPR18	GO:MF	ribonuclease activity	GO:0004540	0.00412401	2.38468	120	10	3	20166	50.415	RPPH1,RMRP,RNASE4
GPR18	GO:MF	endonuclease activity	GO:0004519	0.00512026	2.29071	129	10	3	20166	46.8977	RPPH1,RMRP,RNASE4
GPR18	GO:MF	pre-mRNA 5'-splice site binding	GO:0030627	0.0188877	1.72382	200	10	3	20166	30.249	RNU1-2,RNU1-27P,RNU1-4
GPR18	GO:MF	nuclease activity	GO:0004518	0.0218234	1.66108	210	10	3	20166	28.8086	RPPH1,RMRP,RNASE4
GPR18	GO:CC	ribonucleoprotein complex	GO:1990904	0.000733393	3.13466	2377	12	8	21672	6.07825	RNU4-2,RNU1-2,RNU1-27P,RNU1-4,RPPH1,RMRP,RN7SL2,RN7SL1
GPR18	GO:CC	U1 snRNP	GO:0005685	0.0085701	2.06701	158	12	3	21672	34.2911	RNU1-2,RNU1-27P,RNU1-4
GPR18	GO:CC	endoribonuclease complex	GO:1902555	0.0199118	1.70089	37	12	2	21672	97.6216	RPPH1,RMRP
GPR18	KEGG	Spliceosome	KEGG:03040	0.00269514	2.56942	146	5	3	8014	32.9342	RNU4-2,RNU1-2,RNU1-4
GPR35	CORUM	NRP1-VEGFC complex, heparin dependent	CORUM:5731	0.0496706	1.3039	2	2	1	3627	906.75	VEGFC
GPR35	CORUM	NRP2-VEGFC complex	CORUM:5732	0.0496706	1.3039	2	2	1	3627	906.75	VEGFC
GPR35	CORUM	KCNE1-KCNH2 complex	CORUM:6571	0.0496706	1.3039	2	2	1	3627	906.75	KCNE1
GPR35	CORUM	Potassium channel complex (KCNB1, KCNE1)	CORUM:7507	0.0496706	1.3039	2	2	1	3627	906.75	KCNE1
IFIH1	GO:MF	double-stranded RNA binding	GO:0003725	8.56232e-09	8.06741	74	53	8	20166	41.1341	OASL,OAS2,OAS3,OAS1,DDX58,DDX60,DHX58,EIF2AK2
IFIH1	GO:MF	2'-5'-oligoadenylate synthetase activity	GO:0001730	2.10435e-08	7.67688	4	53	4	20166	380.491	OASL,OAS2,OAS3,OAS1
IFIH1	GO:MF	adenylyltransferase activity	GO:0070566	0.000716614	3.14471	32	53	4	20166	47.5613	OASL,OAS2,OAS3,OAS1
IFIH1	GO:MF	ISG15 transferase activity	GO:0042296	0.020063	1.6976	4	53	2	20166	190.245	HERC5,UBE2L6
IFIH1	GO:MF	RNA helicase activity	GO:0003724	0.0234731	1.62943	76	53	4	20166	20.0258	DDX58,DDX60,DHX58,HELZ2
IFIH1	GO:MF	ATP-dependent activity, acting on RNA	GO:0008186	0.0259966	1.58508	78	53	4	20166	19.5123	DDX58,DDX60,DHX58,HELZ2
IFIH1	GO:MF	single-stranded RNA binding	GO:0003727	0.0347582	1.45894	84	53	4	20166	18.1186	IFIT5,DDX58,DDX60,DHX58
IFIH1	GO:BP	defense response to virus	GO:0051607	3.60797e-37	36.4427	271	50	28	21029	43.4548	IFI27,IFI44L,MX1,TRIM22,IFIT1,OASL,ISG15,OAS2,IFI6,IFITM1,IFIT3,IFIT2,OAS3,OAS1,HERC5,PARP9,IFIT5,ISG20,RSAD2,IRF7,DDX58,IFITM3,IFI16,DDX60,MX2,DHX58,STAT1,EIF2AK2
IFIH1	GO:BP	defense response to symbiont	GO:0140546	4.01789e-37	36.396	272	50	28	21029	43.295	IFI27,IFI44L,MX1,TRIM22,IFIT1,OASL,ISG15,OAS2,IFI6,IFITM1,IFIT3,IFIT2,OAS3,OAS1,HERC5,PARP9,IFIT5,ISG20,RSAD2,IRF7,DDX58,IFITM3,IFI16,DDX60,MX2,DHX58,STAT1,EIF2AK2
IFIH1	GO:BP	response to virus	GO:0009615	2.48186e-35	34.6052	365	50	29	21029	33.4159	IFI27,IFI44L,IFI44,MX1,TRIM22,IFIT1,OASL,ISG15,OAS2,IFI6,IFITM1,IFIT3,IFIT2,OAS3,OAS1,HERC5,PARP9,IFIT5,ISG20,RSAD2,IRF7,DDX58,IFITM3,IFI16,DDX60,MX2,DHX58,STAT1,EIF2AK2
IFIH1	GO:BP	biological process involved in interspecies interaction between organisms	GO:0044419	1.40876e-27	26.8512	1634	50	37	21029	9.52354	IFI27,IFI44L,IFI44,MX1,TRIM22,IFIT1,OASL,ISG15,OAS2,IFI6,IFITM1,IFIT3,IFIT2,SIGLEC1,CXCL11,OAS3,USP18,OAS1,HERC5,CMPK2,LY6E,PARP9,STAP1,IFIT5,ISG20,HERC6,RSAD2,IRF7,DDX58,IFITM3,IFI16,PARP14,DDX60,MX2,DHX58,STAT1,EIF2AK2
IFIH1	GO:BP	response to other organism	GO:0051707	5.37196e-26	25.2699	1488	50	35	21029	9.89267	IFI27,IFI44L,IFI44,MX1,TRIM22,IFIT1,OASL,ISG15,OAS2,IFI6,IFITM1,IFIT3,IFIT2,CXCL11,OAS3,USP18,OAS1,HERC5,CMPK2,PARP9,STAP1,IFIT5,ISG20,HERC6,RSAD2,IRF7,DDX58,IFITM3,IFI16,PARP14,DDX60,MX2,DHX58,STAT1,EIF2AK2
IFIH1	GO:BP	response to external biotic stimulus	GO:0043207	5.75615e-26	25.2399	1491	50	35	21029	9.87277	IFI27,IFI44L,IFI44,MX1,TRIM22,IFIT1,OASL,ISG15,OAS2,IFI6,IFITM1,IFIT3,IFIT2,CXCL11,OAS3,USP18,OAS1,HERC5,CMPK2,PARP9,STAP1,IFIT5,ISG20,HERC6,RSAD2,IRF7,DDX58,IFITM3,IFI16,PARP14,DDX60,MX2,DHX58,STAT1,EIF2AK2
IFIH1	GO:BP	response to biotic stimulus	GO:0009607	1.36381e-25	24.8652	1529	50	35	21029	9.6274	IFI27,IFI44L,IFI44,MX1,TRIM22,IFIT1,OASL,ISG15,OAS2,IFI6,IFITM1,IFIT3,IFIT2,CXCL11,OAS3,USP18,OAS1,HERC5,CMPK2,PARP9,STAP1,IFIT5,ISG20,HERC6,RSAD2,IRF7,DDX58,IFITM3,IFI16,PARP14,DDX60,MX2,DHX58,STAT1,EIF2AK2
IFIH1	GO:BP	defense response	GO:0006952	3.92824e-24	23.4058	1687	50	35	21029	8.72573	IFI27,IFI44L,MX1,TRIM22,IFIT1,OASL,ISG15,OAS2,IFI6,IFITM1,IFIT3,IFIT2,SIGLEC1,CXCL11,OAS3,USP18,OAS1,HERC5,PARP9,STAP1,IFIT5,ISG20,LGALS3BP,RSAD2,IRF7,DDX58,IFITM3,IFI16,PARP14,DDX60,MX2,DHX58,STAT1,EIF2AK2,GHRL
IFIH1	GO:BP	innate immune response	GO:0045087	5.2207e-24	23.2823	892	50	29	21029	13.6736	IFI27,MX1,TRIM22,IFIT1,OASL,ISG15,OAS2,IFI6,IFITM1,IFIT3,IFIT2,OAS3,USP18,OAS1,HERC5,PARP9,IFIT5,ISG20,RSAD2,IRF7,DDX58,IFITM3,IFI16,PARP14,DDX60,MX2,DHX58,STAT1,EIF2AK2
IFIH1	GO:BP	negative regulation of viral process	GO:0048525	4.28326e-23	22.3682	93	50	16	21029	72.3578	MX1,IFIT1,OASL,ISG15,OAS2,IFITM1,OAS3,OAS1,LY6E,IFIT5,ISG20,RSAD2,IFITM3,IFI16,STAT1,EIF2AK2
IFIH1	GO:BP	defense response to other organism	GO:0098542	1.42448e-22	21.8463	1124	50	30	21029	11.2254	IFI27,IFI44L,MX1,TRIM22,IFIT1,OASL,ISG15,OAS2,IFI6,IFITM1,IFIT3,IFIT2,OAS3,USP18,OAS1,HERC5,PARP9,IFIT5,ISG20,RSAD2,IRF7,DDX58,IFITM3,IFI16,PARP14,DDX60,MX2,DHX58,STAT1,EIF2AK2
IFIH1	GO:BP	negative regulation of viral genome replication	GO:0045071	2.40626e-22	21.6187	56	50	14	21029	105.145	MX1,IFIT1,OASL,ISG15,OAS2,IFITM1,OAS3,OAS1,IFIT5,ISG20,RSAD2,IFITM3,IFI16,EIF2AK2
IFIH1	GO:BP	immune response	GO:0006955	4.08371e-21	20.3889	1888	50	34	21029	7.574	IFI27,IFI44L,IFI44,MX1,TRIM22,IFIT1,OASL,ISG15,OAS2,IFI6,IFITM1,IFIT3,IFIT2,CXCL11,OAS3,USP18,OAS1,HERC5,PARP9,STAP1,IFIT5,ISG20,RSAD2,IRF7,DDX58,IFITM3,IFI16,PARP14,DDX60,MX2,DHX58,STAT1,PAX5,EIF2AK2
IFIH1	GO:BP	regulation of viral process	GO:0050792	4.55491e-21	20.3415	158	50	17	21029	45.2523	MX1,TRIM22,IFIT1,OASL,ISG15,OAS2,IFITM1,OAS3,OAS1,LY6E,IFIT5,ISG20,RSAD2,IFITM3,IFI16,STAT1,EIF2AK2
IFIH1	GO:BP	regulation of viral life cycle	GO:1903900	3.51535e-20	19.454	138	50	16	21029	48.7629	MX1,TRIM22,IFIT1,OASL,ISG15,OAS2,IFITM1,OAS3,OAS1,LY6E,IFIT5,ISG20,RSAD2,IFITM3,IFI16,EIF2AK2
IFIH1	GO:BP	viral process	GO:0016032	8.32673e-20	19.0795	419	50	21	21029	21.0792	IFI27,MX1,TRIM22,IFIT1,OASL,ISG15,OAS2,IFITM1,SIGLEC1,OAS3,OAS1,LY6E,PARP9,IFIT5,ISG20,RSAD2,IRF7,IFITM3,IFI16,STAT1,EIF2AK2
IFIH1	GO:BP	regulation of viral genome replication	GO:0045069	1.50348e-19	18.8229	85	50	14	21029	69.272	MX1,IFIT1,OASL,ISG15,OAS2,IFITM1,OAS3,OAS1,IFIT5,ISG20,RSAD2,IFITM3,IFI16,EIF2AK2
IFIH1	GO:BP	viral genome replication	GO:0019079	1.07245e-18	17.9696	130	50	15	21029	48.5285	IFI27,MX1,IFIT1,OASL,ISG15,OAS2,IFITM1,OAS3,OAS1,IFIT5,ISG20,RSAD2,IFITM3,IFI16,EIF2AK2
IFIH1	GO:BP	immune system process	GO:0002376	3.18959e-18	17.4963	2748	50	36	21029	5.50978	IFI27,IFI44L,IFI44,MX1,TRIM22,IFIT1,OASL,ISG15,OAS2,IFI6,IFITM1,IFIT3,IFIT2,CXCL11,OAS3,USP18,OAS1,HERC5,PARP9,STAP1,IFIT5,ISG20,HERC6,RSAD2,IRF7,DDX58,MAFB,IFITM3,IFI16,PARP14,DDX60,MX2,DHX58,STAT1,PAX5,EIF2AK2
IFIH1	GO:BP	response to external stimulus	GO:0009605	3.35223e-18	17.4747	2752	50	36	21029	5.50177	IFI27,IFI44L,IFI44,MX1,TRIM22,IFIT1,OASL,ISG15,OAS2,IFI6,IFITM1,IFIT3,IFIT2,CXCL11,OAS3,USP18,OAS1,HERC5,CMPK2,PARP9,STAP1,IFIT5,ISG20,HERC6,RSAD2,IRF7,DDX58,IFITM3,IFI16,PARP14,DDX60,MX2,DHX58,STAT1,EIF2AK2,GHRL
IFIH1	GO:BP	viral life cycle	GO:0019058	1.55967e-17	16.807	312	50	18	21029	24.2642	IFI27,MX1,TRIM22,IFIT1,OASL,ISG15,OAS2,IFITM1,SIGLEC1,OAS3,OAS1,LY6E,IFIT5,ISG20,RSAD2,IFITM3,IFI16,EIF2AK2
IFIH1	GO:BP	response to type I interferon	GO:0034340	6.26493e-17	16.2031	66	50	12	21029	76.4691	IFI27,MX1,IFIT1,ISG15,OAS2,IFITM1,OAS3,USP18,OAS1,IRF7,IFITM3,STAT1
IFIH1	GO:BP	response to cytokine	GO:0034097	1.39308e-16	15.856	922	50	24	21029	10.9479	IFI27,MX1,IFIT1,OASL,ISG15,OAS2,IFITM1,IFIT3,IFIT2,CXCL11,OAS3,USP18,OAS1,PARP9,STAP1,IRF7,DDX58,IFITM3,IFI16,PARP14,MX2,STAT1,EIF2AK2,XAF1
IFIH1	GO:BP	cellular response to type I interferon	GO:0071357	1.93588e-15	14.7131	59	50	11	21029	78.4132	IFI27,IFIT1,ISG15,OAS2,IFITM1,OAS3,USP18,OAS1,IRF7,IFITM3,STAT1
IFIH1	GO:BP	response to stress	GO:0006950	1.49537e-13	12.8253	3780	50	36	21029	4.00552	IFI27,IFI44L,MX1,TRIM22,IFIT1,OASL,ISG15,OAS2,IFI6,IFITM1,IFIT3,IFIT2,SIGLEC1,CXCL11,OAS3,USP18,OAS1,HERC5,PARP9,STAP1,GMPR,IFIT5,ISG20,LGALS3BP,RSAD2,IRF7,DDX58,IFITM3,IFI16,PARP14,DDX60,MX2,DHX58,STAT1,EIF2AK2,GHRL
IFIH1	GO:BP	type I interferon signaling pathway	GO:0060337	1.57011e-13	12.8041	57	50	10	21029	73.786	IFI27,ISG15,OAS2,IFITM1,OAS3,USP18,OAS1,IRF7,IFITM3,STAT1
IFIH1	GO:BP	cellular response to cytokine stimulus	GO:0071345	1.76581e-12	11.7531	828	50	20	21029	10.1589	IFI27,MX1,IFIT1,OASL,ISG15,OAS2,IFITM1,IFIT3,IFIT2,CXCL11,OAS3,USP18,OAS1,PARP9,STAP1,IRF7,IFITM3,IFI16,PARP14,STAT1
IFIH1	GO:BP	regulation of response to biotic stimulus	GO:0002831	3.22803e-12	11.4911	347	50	15	21029	18.1807	IFIT1,OASL,ISG15,OAS3,USP18,OAS1,HERC5,PARP9,IRF7,DDX58,IFI16,PARP14,DDX60,DHX58,STAT1
IFIH1	GO:BP	cytokine-mediated signaling pathway	GO:0019221	2.76363e-11	10.5585	493	50	16	21029	13.6497	IFI27,MX1,OASL,ISG15,OAS2,IFITM1,CXCL11,OAS3,USP18,OAS1,PARP9,STAP1,IRF7,IFITM3,PARP14,STAT1
IFIH1	GO:BP	response to interferon-alpha	GO:0035455	8.21503e-11	10.0854	22	50	7	21029	133.821	IFITM1,IFIT3,IFIT2,OAS1,IFITM3,MX2,EIF2AK2
IFIH1	GO:BP	positive regulation of type I interferon production	GO:0032481	2.04977e-09	8.6883	59	50	8	21029	57.0278	ISG15,OAS2,OAS3,OAS1,IRF7,DDX58,DHX58,STAT1
IFIH1	GO:BP	interleukin-27-mediated signaling pathway	GO:0070106	2.3113e-09	8.63614	7	50	5	21029	300.414	MX1,OASL,OAS2,OAS1,STAT1
IFIH1	GO:BP	response to stimulus	GO:0050896	2.61226e-09	8.58298	8815	50	45	21029	2.14703	IFI27,IFI44L,IFI44,MX1,TRIM22,IFIT1,OASL,ISG15,OAS2,IFI6,IFITM1,IFIT3,IFIT2,SIGLEC1,CXCL11,OAS3,USP18,OAS1,HERC5,CMPK2,LY6E,PARP9,STAP1,GMPR,IFIT5,ISG20,HERC6,LGALS3BP,RSAD2,IRF7,DDX58,IFITM3,IFI16,PARP14,BTC,DDX60,MX2,DHX58,STAT1,PAX5,HESX1,EIF2AK2,XAF1,NPTX1,GHRL
IFIH1	GO:BP	regulation of defense response	GO:0031347	1.04611e-08	7.98042	606	50	15	21029	10.4104	IFIT1,ISG15,OAS3,USP18,OAS1,HERC5,PARP9,STAP1,IRF7,DDX58,IFI16,PARP14,DHX58,STAT1,GHRL
IFIH1	GO:BP	positive regulation of interferon-beta production	GO:0032728	1.04669e-08	7.98018	41	50	7	21029	71.8063	ISG15,OAS2,OAS3,OAS1,IRF7,DDX58,DHX58
IFIH1	GO:BP	response to organic substance	GO:0010033	1.27098e-08	7.89586	3009	50	28	21029	3.91367	IFI27,MX1,IFIT1,OASL,ISG15,OAS2,IFITM1,IFIT3,IFIT2,CXCL11,OAS3,USP18,OAS1,CMPK2,LY6E,PARP9,STAP1,IRF7,DDX58,IFITM3,IFI16,PARP14,MX2,STAT1,EIF2AK2,XAF1,NPTX1,GHRL
IFIH1	GO:BP	cellular response to virus	GO:0098586	2.0953e-08	7.67875	78	50	8	21029	43.1364	OASL,IFI6,OAS3,OAS1,IRF7,DDX58,DDX60,DHX58
IFIH1	GO:BP	cellular response to organic substance	GO:0071310	2.70825e-08	7.56731	2385	50	25	21029	4.4086	IFI27,MX1,IFIT1,OASL,ISG15,OAS2,IFITM1,IFIT3,IFIT2,CXCL11,OAS3,USP18,OAS1,CMPK2,PARP9,STAP1,IRF7,DDX58,IFITM3,IFI16,PARP14,STAT1,EIF2AK2,NPTX1,GHRL
IFIH1	GO:BP	regulation of response to external stimulus	GO:0032101	3.45672e-08	7.46134	927	50	17	21029	7.7129	IFIT1,OASL,ISG15,OAS3,USP18,OAS1,HERC5,PARP9,STAP1,IRF7,DDX58,IFI16,PARP14,DDX60,DHX58,STAT1,GHRL
IFIH1	GO:BP	cellular response to chemical stimulus	GO:0070887	9.37559e-08	7.028	3008	50	27	21029	3.77515	IFI27,MX1,IFIT1,OASL,ISG15,OAS2,IFITM1,IFIT3,IFIT2,CXCL11,OAS3,USP18,OAS1,CMPK2,LY6E,PARP9,STAP1,IRF7,DDX58,IFITM3,IFI16,PARP14,STAT1,HESX1,EIF2AK2,NPTX1,GHRL
IFIH1	GO:BP	regulation of type I interferon production	GO:0032479	1.1476e-07	6.94021	96	50	8	21029	35.0483	ISG15,OAS2,OAS3,OAS1,IRF7,DDX58,DHX58,STAT1
IFIH1	GO:BP	type I interferon production	GO:0032606	1.1476e-07	6.94021	96	50	8	21029	35.0483	ISG15,OAS2,OAS3,OAS1,IRF7,DDX58,DHX58,STAT1
IFIH1	GO:BP	interferon-beta production	GO:0032608	1.1961e-07	6.92223	57	50	7	21029	51.6502	ISG15,OAS2,OAS3,OAS1,IRF7,DDX58,DHX58
IFIH1	GO:BP	regulation of interferon-beta production	GO:0032648	1.1961e-07	6.92223	57	50	7	21029	51.6502	ISG15,OAS2,OAS3,OAS1,IRF7,DDX58,DHX58
IFIH1	GO:BP	response to interferon-beta	GO:0035456	1.66431e-07	6.77877	31	50	6	21029	81.4026	IFITM1,OAS1,IFITM3,IFI16,STAT1,XAF1
IFIH1	GO:BP	regulation of response to cytokine stimulus	GO:0060759	1.8609e-07	6.73028	156	50	9	21029	24.2642	ISG15,OAS3,USP18,OAS1,PARP9,STAP1,IRF7,DDX58,PARP14
IFIH1	GO:BP	cytoplasmic pattern recognition receptor signaling pathway in response to virus	GO:0039528	3.02372e-07	6.51946	34	50	6	21029	74.22	OASL,OAS3,IRF7,DDX58,DDX60,DHX58
IFIH1	GO:BP	negative regulation of innate immune response	GO:0045824	4.77714e-07	6.32083	69	50	7	21029	42.6675	ISG15,OAS3,USP18,OAS1,IFI16,PARP14,DHX58
IFIH1	GO:BP	regulation of cytokine-mediated signaling pathway	GO:0001959	3.15795e-06	5.5006	145	50	8	21029	23.2044	ISG15,OAS3,USP18,OAS1,PARP9,STAP1,IRF7,PARP14
IFIH1	GO:BP	regulation of ribonuclease activity	GO:0060700	3.50931e-06	5.45478	8	50	4	21029	210.29	OASL,OAS2,OAS3,OAS1
IFIH1	GO:BP	regulation of innate immune response	GO:0045088	6.74844e-06	5.1708	234	50	9	21029	16.1762	ISG15,OAS3,USP18,OAS1,PARP9,IRF7,IFI16,PARP14,DHX58
IFIH1	GO:BP	negative regulation of biological process	GO:0048519	6.85513e-06	5.16398	5844	50	34	21029	2.44691	IFI27,MX1,TRIM22,IFIT1,OASL,ISG15,OAS2,IFI6,IFITM1,IFIT3,CXCL11,OAS3,USP18,OAS1,LY6E,PARP9,STAP1,ETV7,IFIT5,ISG20,RSAD2,IRF7,MAFB,IFITM3,IFI16,PARP14,BTC,DHX58,STAT1,HELZ2,PAX5,HESX1,EIF2AK2,GHRL
IFIH1	GO:BP	negative regulation of response to biotic stimulus	GO:0002832	1.00978e-05	4.99577	106	50	7	21029	27.7742	ISG15,OAS3,USP18,OAS1,IFI16,PARP14,DHX58
IFIH1	GO:BP	RIG-I signaling pathway	GO:0039529	1.04189e-05	4.98218	28	50	5	21029	75.1036	OASL,OAS3,DDX58,DDX60,DHX58
IFIH1	GO:BP	cytoplasmic pattern recognition receptor signaling pathway	GO:0002753	1.07423e-05	4.9689	60	50	6	21029	42.058	OASL,OAS3,IRF7,DDX58,DDX60,DHX58
IFIH1	GO:BP	pattern recognition receptor signaling pathway	GO:0002221	1.21725e-05	4.91462	172	50	8	21029	19.5619	OASL,OAS3,OAS1,RSAD2,IRF7,DDX58,DDX60,DHX58
IFIH1	GO:BP	response to chemical	GO:0042221	1.27058e-05	4.896	4316	50	29	21029	2.82595	IFI27,MX1,IFIT1,OASL,ISG15,OAS2,IFITM1,IFIT3,IFIT2,CXCL11,OAS3,USP18,OAS1,CMPK2,LY6E,PARP9,STAP1,IRF7,DDX58,IFITM3,IFI16,PARP14,MX2,STAT1,HESX1,EIF2AK2,XAF1,NPTX1,GHRL
IFIH1	GO:BP	MDA-5 signaling pathway	GO:0039530	1.64572e-05	4.78364	11	50	4	21029	152.938	OAS3,IRF7,DDX60,DHX58
IFIH1	GO:BP	positive regulation of cytokine production	GO:0001819	1.68435e-05	4.77357	465	50	11	21029	9.9492	ISG15,OAS2,OAS3,OAS1,RSAD2,IRF7,DDX58,IFI16,DHX58,STAT1,EIF2AK2
IFIH1	GO:BP	regulation of immune response	GO:0050776	2.09916e-05	4.67795	888	50	14	21029	6.63077	OASL,ISG15,OAS3,USP18,OAS1,PARP9,STAP1,RSAD2,IRF7,DDX58,IFI16,PARP14,DDX60,DHX58
IFIH1	GO:BP	regulation of defense response to virus	GO:0050688	3.28096e-05	4.484	72	50	6	21029	35.0483	IFIT1,HERC5,PARP9,DDX58,DHX58,STAT1
IFIH1	GO:BP	regulation of type I interferon-mediated signaling pathway	GO:0060338	3.39878e-05	4.46868	35	50	5	21029	60.0829	ISG15,OAS3,USP18,OAS1,IRF7
IFIH1	GO:BP	negative regulation of cytokine-mediated signaling pathway	GO:0001960	3.56837e-05	4.44753	73	50	6	21029	34.5682	ISG15,OAS3,USP18,OAS1,STAP1,PARP14
IFIH1	GO:BP	regulation of response to stress	GO:0080134	3.66889e-05	4.43547	1273	50	16	21029	5.28616	IFIT1,ISG15,OAS3,USP18,OAS1,HERC5,PARP9,STAP1,IRF7,DDX58,IFI16,PARP14,DHX58,STAT1,EIF2AK2,GHRL
IFIH1	GO:BP	negative regulation of response to cytokine stimulus	GO:0060761	4.93438e-05	4.30677	77	50	6	21029	32.7725	ISG15,OAS3,USP18,OAS1,STAP1,PARP14
IFIH1	GO:BP	antiviral innate immune response	GO:0140374	8.99725e-05	4.04589	16	50	4	21029	105.145	MX1,IFIT1,OAS1,DDX58
IFIH1	GO:BP	negative regulation of defense response	GO:0031348	0.00012102	3.91714	231	50	8	21029	14.5655	ISG15,OAS3,USP18,OAS1,IFI16,PARP14,DHX58,GHRL
IFIH1	GO:BP	regulation of cytokine production	GO:0001817	0.000150877	3.82138	718	50	12	21029	7.02919	ISG15,OAS2,OAS3,OAS1,RSAD2,IRF7,DDX58,IFI16,DHX58,STAT1,EIF2AK2,GHRL
IFIH1	GO:BP	cytokine production	GO:0001816	0.000165147	3.78213	724	50	12	21029	6.97094	ISG15,OAS2,OAS3,OAS1,RSAD2,IRF7,DDX58,IFI16,DHX58,STAT1,EIF2AK2,GHRL
IFIH1	GO:BP	regulation of immune system process	GO:0002682	0.000173074	3.76177	1423	50	16	21029	4.72894	OASL,ISG15,OAS3,USP18,OAS1,PARP9,STAP1,RSAD2,IRF7,DDX58,MAFB,IFI16,PARP14,DDX60,DHX58,STAT1
IFIH1	GO:BP	negative regulation of type I interferon-mediated signaling pathway	GO:0060339	0.000190608	3.71986	19	50	4	21029	88.5432	ISG15,OAS3,USP18,OAS1
IFIH1	GO:BP	regulation of nuclease activity	GO:0032069	0.000293292	3.5327	21	50	4	21029	80.1105	OASL,OAS2,OAS3,OAS1
IFIH1	GO:BP	negative regulation of immune response	GO:0050777	0.000406665	3.39076	181	50	7	21029	16.2655	ISG15,OAS3,USP18,OAS1,IFI16,PARP14,DHX58
IFIH1	GO:BP	ISG15-protein conjugation	GO:0032020	0.000449438	3.34733	6	50	3	21029	210.29	ISG15,HERC5,UBE2L6
IFIH1	GO:BP	negative regulation of response to external stimulus	GO:0032102	0.000485355	3.31394	385	50	9	21029	9.83174	ISG15,OAS3,USP18,OAS1,STAP1,IFI16,PARP14,DHX58,GHRL
IFIH1	GO:BP	regulation of response to stimulus	GO:0048583	0.000617056	3.20968	3841	50	25	21029	2.73744	TRIM22,IFIT1,OASL,ISG15,IFI6,OAS3,USP18,OAS1,HERC5,LY6E,PARP9,STAP1,IFIT5,RSAD2,IRF7,DDX58,IFI16,PARP14,BTC,DDX60,DHX58,STAT1,EIF2AK2,NPTX1,GHRL
IFIH1	GO:BP	cellular response to stimulus	GO:0051716	0.000814585	3.08906	7346	50	35	21029	2.00385	IFI27,MX1,TRIM22,IFIT1,OASL,ISG15,OAS2,IFI6,IFITM1,IFIT3,IFIT2,CXCL11,OAS3,USP18,OAS1,CMPK2,LY6E,PARP9,STAP1,IFIT5,LGALS3BP,RSAD2,IRF7,DDX58,IFITM3,IFI16,PARP14,BTC,DDX60,DHX58,STAT1,HESX1,EIF2AK2,NPTX1,GHRL
IFIH1	GO:BP	cell surface receptor signaling pathway	GO:0007166	0.000842143	3.07461	2783	50	21	21029	3.17362	IFI27,MX1,OASL,ISG15,OAS2,IFI6,IFITM1,CXCL11,OAS3,USP18,OAS1,LY6E,PARP9,STAP1,IRF7,IFITM3,PARP14,BTC,STAT1,HESX1,GHRL
IFIH1	GO:BP	negative regulation of immune system process	GO:0002683	0.0008922	3.04954	414	50	9	21029	9.14304	ISG15,OAS3,USP18,OAS1,STAP1,MAFB,IFI16,PARP14,DHX58
IFIH1	GO:BP	signal transduction	GO:0007165	0.00111639	2.95219	5925	50	31	21029	2.2005	IFI27,MX1,TRIM22,OASL,ISG15,OAS2,IFI6,IFITM1,CXCL11,OAS3,USP18,OAS1,LY6E,PARP9,STAP1,IFIT5,LGALS3BP,RSAD2,IRF7,DDX58,IFITM3,IFI16,PARP14,BTC,DDX60,DHX58,STAT1,HESX1,EIF2AK2,NPTX1,GHRL
IFIH1	GO:BP	regulation of signal transduction	GO:0009966	0.00198838	2.7015	2929	50	21	21029	3.01543	TRIM22,OASL,ISG15,IFI6,OAS3,USP18,OAS1,LY6E,PARP9,STAP1,IFIT5,RSAD2,IRF7,PARP14,BTC,DDX60,DHX58,STAT1,EIF2AK2,NPTX1,GHRL
IFIH1	GO:BP	response to interferon-gamma	GO:0034341	0.00292918	2.53325	153	50	6	21029	16.4933	IFITM1,PARP9,IRF7,IFITM3,PARP14,STAT1
IFIH1	GO:BP	immune response-regulating signaling pathway	GO:0002764	0.00366273	2.4362	491	50	9	21029	7.70921	OASL,OAS3,OAS1,STAP1,RSAD2,IRF7,DDX58,DDX60,DHX58
IFIH1	GO:BP	positive regulation of RIG-I signaling pathway	GO:1900246	0.00367689	2.43452	11	50	3	21029	114.704	OASL,DDX60,DHX58
IFIH1	GO:BP	interferon-gamma-mediated signaling pathway	GO:0060333	0.00390566	2.40831	39	50	4	21029	43.1364	PARP9,IRF7,PARP14,STAT1
IFIH1	GO:BP	cellular response to interferon-alpha	GO:0035457	0.00489431	2.31031	12	50	3	21029	105.145	IFIT3,IFIT2,OAS1
IFIH1	GO:BP	positive regulation of pattern recognition receptor signaling pathway	GO:0062208	0.0070011	2.15483	45	50	4	21029	37.3849	OASL,RSAD2,DDX60,DHX58
IFIH1	GO:BP	regulation of viral entry into host cell	GO:0046596	0.0070011	2.15483	45	50	4	21029	37.3849	TRIM22,IFITM1,LY6E,IFITM3
IFIH1	GO:BP	signaling	GO:0023052	0.00718747	2.14342	6411	50	31	21029	2.03369	IFI27,MX1,TRIM22,OASL,ISG15,OAS2,IFI6,IFITM1,CXCL11,OAS3,USP18,OAS1,LY6E,PARP9,STAP1,IFIT5,LGALS3BP,RSAD2,IRF7,DDX58,IFITM3,IFI16,PARP14,BTC,DDX60,DHX58,STAT1,HESX1,EIF2AK2,NPTX1,GHRL
IFIH1	GO:BP	biological process involved in symbiotic interaction	GO:0044403	0.00770385	2.11329	281	50	7	21029	10.4771	IFI27,TRIM22,IFIT1,IFITM1,SIGLEC1,LY6E,IFITM3
IFIH1	GO:BP	regulation of pattern recognition receptor signaling pathway	GO:0062207	0.0077379	2.11138	102	50	5	21029	20.6167	OASL,RSAD2,IRF7,DDX60,DHX58
IFIH1	GO:BP	biological process involved in interaction with host	GO:0051701	0.00826107	2.08296	183	50	6	21029	13.7895	TRIM22,IFIT1,IFITM1,SIGLEC1,LY6E,IFITM3
IFIH1	GO:BP	cell communication	GO:0007154	0.00872859	2.05906	6465	50	31	21029	2.0167	IFI27,MX1,TRIM22,OASL,ISG15,OAS2,IFI6,IFITM1,CXCL11,OAS3,USP18,OAS1,LY6E,PARP9,STAP1,IFIT5,LGALS3BP,RSAD2,IRF7,DDX58,IFITM3,IFI16,PARP14,BTC,DDX60,DHX58,STAT1,HESX1,EIF2AK2,NPTX1,GHRL
IFIH1	GO:BP	positive regulation of response to biotic stimulus	GO:0002833	0.00879412	2.05581	185	50	6	21029	13.6404	OASL,PARP9,IRF7,IFI16,DDX60,DHX58
IFIH1	GO:BP	modulation by symbiont of entry into host	GO:0052372	0.0125662	1.90079	52	50	4	21029	32.3523	TRIM22,IFITM1,LY6E,IFITM3
IFIH1	GO:BP	positive regulation of response to external stimulus	GO:0032103	0.0140771	1.85149	435	50	8	21029	7.7348	OASL,PARP9,STAP1,IRF7,IFI16,DDX60,DHX58,GHRL
IFIH1	GO:BP	response to bacterium	GO:0009617	0.0147192	1.83212	744	50	10	21029	5.65296	IFI44,ISG15,OAS2,CXCL11,OAS3,OAS1,CMPK2,STAP1,HERC6,DHX58
IFIH1	GO:BP	regulation of cell communication	GO:0010646	0.0148975	1.82689	3313	50	21	21029	2.66592	TRIM22,OASL,ISG15,IFI6,OAS3,USP18,OAS1,LY6E,PARP9,STAP1,IFIT5,RSAD2,IRF7,PARP14,BTC,DDX60,DHX58,STAT1,EIF2AK2,NPTX1,GHRL
IFIH1	GO:BP	positive regulation of gene expression	GO:0010628	0.0157714	1.80213	1117	50	12	21029	4.51832	ISG15,OAS2,OAS3,OAS1,STAP1,RSAD2,IRF7,DDX58,IFI16,DHX58,STAT1,EIF2AK2
IFIH1	GO:BP	regulation of signaling	GO:0023051	0.0159366	1.79761	3327	50	21	21029	2.6547	TRIM22,OASL,ISG15,IFI6,OAS3,USP18,OAS1,LY6E,PARP9,STAP1,IFIT5,RSAD2,IRF7,PARP14,BTC,DDX60,DHX58,STAT1,EIF2AK2,NPTX1,GHRL
IFIH1	GO:BP	positive regulation of response to cytokine stimulus	GO:0060760	0.0181755	1.74051	57	50	4	21029	29.5144	PARP9,IRF7,DDX58,PARP14
IFIH1	GO:BP	regulation of biological process involved in symbiotic interaction	GO:0043903	0.0208685	1.68051	59	50	4	21029	28.5139	TRIM22,IFITM1,LY6E,IFITM3
IFIH1	GO:BP	regulation of RIG-I signaling pathway	GO:0039535	0.0291453	1.53543	21	50	3	21029	60.0829	OASL,DDX60,DHX58
IFIH1	GO:BP	negative regulation of IP-10 production	GO:0071659	0.0296361	1.52818	3	50	2	21029	280.387	OAS3,OAS1
IFIH1	GO:BP	negative regulation of viral entry into host cell	GO:0046597	0.0336907	1.47249	22	50	3	21029	57.3518	IFITM1,LY6E,IFITM3
IFIH1	GO:BP	cellular response to interferon-beta	GO:0035458	0.0386794	1.41252	23	50	3	21029	54.8583	OAS1,IFI16,STAT1
IFIH1	GO:BP	positive regulation of interferon-alpha production	GO:0032727	0.0386794	1.41252	23	50	3	21029	54.8583	IRF7,DDX58,STAT1
IFIH1	GO:BP	regulation of viral-induced cytoplasmic pattern recognition receptor signaling pathway	GO:0039531	0.0441311	1.35526	24	50	3	21029	52.5725	OASL,DDX60,DHX58
IFIH1	GO:BP	negative regulation of cellular process	GO:0048523	0.0457701	1.33942	4818	50	25	21029	2.18234	IFI27,TRIM22,ISG15,IFI6,IFITM1,IFIT3,CXCL11,OAS3,USP18,OAS1,PARP9,STAP1,ETV7,RSAD2,IRF7,MAFB,IFI16,PARP14,BTC,DHX58,STAT1,PAX5,HESX1,EIF2AK2,GHRL
IFIH1	GO:BP	viral entry into host cell	GO:0046718	0.0457864	1.33926	147	50	5	21029	14.3054	TRIM22,IFITM1,SIGLEC1,LY6E,IFITM3
IFIH1	GO:CC	cytoplasm	GO:0005737	0.000702212	3.15353	12193	52	45	21672	1.53815	IFI27,IFI44L,IFI44,MX1,TRIM22,IFIT1,OASL,ISG15,OAS2,IFI6,IFITM1,IFIT3,IFIT2,SIGLEC1,OAS3,USP18,OAS1,HERC5,CMPK2,PARP9,STAP1,GMPR,IFIT5,ISG20,HERC6,LGALS3BP,RSAD2,IRF7,DDX58,IFITM3,UBE2L6,IFI16,PARP14,BTC,DDX60,MX2,SAMD9L,DHX58,STAT1,HELZ2,PAX5,EIF2AK2,XAF1,NPTX1,GHRL
IFIH1	GO:CC	cytosol	GO:0005829	0.00577776	2.23824	5373	52	27	21672	2.09432	MX1,TRIM22,IFIT1,OASL,ISG15,OAS2,IFIT3,IFIT2,OAS3,USP18,OAS1,HERC5,PARP9,GMPR,IFIT5,HERC6,IRF7,DDX58,UBE2L6,IFI16,PARP14,DDX60,MX2,STAT1,PAX5,EIF2AK2,XAF1
IFIH1	KEGG	Hepatitis C	KEGG:05160	7.39098e-11	10.1313	157	27	11	8014	20.7959	MX1,IFIT1,OAS2,OAS3,OAS1,RSAD2,IRF7,DDX58,MX2,STAT1,EIF2AK2
IFIH1	KEGG	Influenza A	KEGG:05164	5.03203e-09	8.29826	168	27	10	8014	17.6675	MX1,OAS2,OAS3,OAS1,RSAD2,IRF7,DDX58,MX2,STAT1,EIF2AK2
IFIH1	KEGG	Measles	KEGG:05162	2.54803e-08	7.5938	139	27	9	8014	19.2182	MX1,OAS2,OAS3,OAS1,IRF7,DDX58,MX2,STAT1,EIF2AK2
IFIH1	KEGG	Coronavirus disease - COVID-19	KEGG:05171	2.26789e-06	5.64438	231	27	9	8014	11.5642	MX1,ISG15,OAS2,OAS3,OAS1,DDX58,MX2,STAT1,EIF2AK2
IFIH1	KEGG	Epstein-Barr virus infection	KEGG:05169	1.15698e-05	4.93667	198	27	8	8014	11.9925	ISG15,OAS2,OAS3,OAS1,IRF7,DDX58,STAT1,EIF2AK2
IFIH1	KEGG	NOD-like receptor signaling pathway	KEGG:04621	0.0014798	2.8298	179	27	6	8014	9.9491	OAS2,OAS3,OAS1,IRF7,IFI16,STAT1
IFIH1	KEGG	RIG-I-like receptor signaling pathway	KEGG:04622	0.00520707	2.28341	70	27	4	8014	16.9608	ISG15,IRF7,DDX58,DHX58
IFIH1	KEGG	Human papillomavirus infection	KEGG:05165	0.0434818	1.36169	331	27	6	8014	5.38033	MX1,OASL,ISG15,MX2,STAT1,EIF2AK2
IFIH1	REAC	Interferon Signaling	REAC:R-HSA-913531	1.2541e-33	32.9017	193	41	26	10760	35.3545	IFI27,MX1,TRIM22,IFIT1,OASL,ISG15,OAS2,IFI6,IFITM1,IFIT3,IFIT2,OAS3,USP18,OAS1,HERC5,IFIT5,ISG20,RSAD2,IRF7,DDX58,IFITM3,UBE2L6,MX2,STAT1,EIF2AK2,XAF1
IFIH1	REAC	Interferon alpha/beta signaling	REAC:R-HSA-909733	8.05212e-32	31.0941	70	41	20	10760	74.9826	IFI27,MX1,IFIT1,OASL,ISG15,OAS2,IFI6,IFITM1,IFIT3,IFIT2,OAS3,USP18,OAS1,IFIT5,ISG20,RSAD2,IRF7,IFITM3,MX2,XAF1
IFIH1	REAC	Cytokine Signaling in Immune system	REAC:R-HSA-1280215	9.5259e-19	18.0211	705	41	26	10760	9.6786	IFI27,MX1,TRIM22,IFIT1,OASL,ISG15,OAS2,IFI6,IFITM1,IFIT3,IFIT2,OAS3,USP18,OAS1,HERC5,IFIT5,ISG20,RSAD2,IRF7,DDX58,IFITM3,UBE2L6,MX2,STAT1,EIF2AK2,XAF1
IFIH1	REAC	Antiviral mechanism by IFN-stimulated genes	REAC:R-HSA-1169410	3.46952e-18	17.4597	78	41	14	10760	47.1044	MX1,IFIT1,OASL,ISG15,OAS2,OAS3,USP18,OAS1,HERC5,DDX58,UBE2L6,MX2,STAT1,EIF2AK2
IFIH1	REAC	Immune System	REAC:R-HSA-168256	2.28873e-11	10.6404	2041	41	30	10760	3.85751	IFI27,MX1,TRIM22,IFIT1,OASL,ISG15,OAS2,IFI6,IFITM1,IFIT3,IFIT2,SIGLEC1,OAS3,USP18,OAS1,HERC5,IFIT5,ISG20,HERC6,RSAD2,IRF7,DDX58,IFITM3,UBE2L6,IFI16,MX2,DHX58,STAT1,EIF2AK2,XAF1
IFIH1	REAC	ISG15 antiviral mechanism	REAC:R-HSA-1169408	2.35934e-11	10.6272	70	41	10	10760	37.4913	MX1,IFIT1,ISG15,USP18,HERC5,DDX58,UBE2L6,MX2,STAT1,EIF2AK2
IFIH1	REAC	OAS antiviral response	REAC:R-HSA-8983711	2.75743e-08	7.55949	9	41	5	10760	145.799	OASL,OAS2,OAS3,OAS1,DDX58
IFIH1	REAC	DDX58/IFIH1-mediated induction of interferon-alpha/beta	REAC:R-HSA-168928	0.000194931	3.71012	81	41	6	10760	19.4399	ISG15,HERC5,IRF7,DDX58,UBE2L6,DHX58
IFIH1	REAC	Interferon gamma signaling	REAC:R-HSA-877300	0.000298261	3.5254	87	41	6	10760	18.0992	TRIM22,OASL,OAS2,OAS3,OAS1,IRF7
IFIH1	REAC	Negative regulators of DDX58/IFIH1 signaling	REAC:R-HSA-936440	0.00274692	2.56115	34	41	4	10760	30.8752	ISG15,HERC5,DDX58,UBE2L6
IFIH1	WP	Type I interferon induction and signaling during SARS-CoV-2 infection	WP:WP4868	4.55628e-09	8.34139	31	34	7	7806	51.8425	OAS2,OAS3,OAS1,IRF7,DDX58,STAT1,EIF2AK2
IFIH1	WP	SARS-CoV-2 innate immunity evasion and cell-specific immune response	WP:WP5039	3.98967e-08	7.39906	68	34	8	7806	27.0104	MX1,IFITM1,IFIT2,CXCL11,IRF7,DDX58,DHX58,STAT1
IFIH1	WP	Immune response to tuberculosis	WP:WP4197	4.97325e-08	7.30336	23	34	6	7806	59.8926	MX1,IFIT1,IFITM1,IFIT3,OAS1,STAT1
IFIH1	WP	Network map of SARS-CoV-2 signaling pathway	WP:WP5115	1.42812e-07	6.84523	221	34	11	7806	11.4275	IFI27,IFI44L,MX1,IFIT1,OAS2,IFI6,IFITM1,LGALS3BP,DDX58,IFITM3,STAT1
IFIH1	WP	Host-pathogen interaction of human coronaviruses - interferon induction	WP:WP4880	5.29078e-07	6.27648	33	34	6	7806	41.7433	OAS2,OAS3,OAS1,DDX58,STAT1,EIF2AK2
IFIH1	WP	Type II interferon signaling (IFNG)	WP:WP619	1.09691e-06	5.95983	37	34	6	7806	37.2305	ISG15,IFI6,IFIT2,OAS1,STAT1,EIF2AK2
IFIH1	WP	Non-genomic actions of 1,25 dihydroxyvitamin D3	WP:WP4341	0.00138138	2.85969	70	34	5	7806	16.3992	IFI44L,ISG15,OAS2,RSAD2,STAT1
IFIH1	WP	Novel intracellular components of RIG-I-like receptor (RLR) pathway	WP:WP3865	0.015903	1.79852	61	34	4	7806	15.055	ISG15,IRF7,DDX58,DHX58
IFIH1	CORUM	DTX3L-PARP9-STAT1 complex	CORUM:7385	0.000165207	3.78197	3	5	2	3627	483.6	PARP9,STAT1
IRF5	GO:MF	double-stranded RNA binding	GO:0003725	8.20496e-08	7.08592	74	199	11	20166	15.0636	TLR8,OASL,OAS3,OAS2,OAS1,DDX58,TLR7,DHX58,DDX60,IFIH1,EIF2AK2
IRF5	GO:MF	chemokine activity	GO:0008009	6.74028e-07	6.17132	50	199	9	20166	18.2406	CCL4,CCL4L1,CCL8,CCL3,CXCL10,CCL2,CCL13,CCL3L3,CXCL11
IRF5	GO:MF	cytokine activity	GO:0005125	8.42238e-07	6.07456	235	199	16	20166	6.89952	CCL4,CCL4L1,CCL8,CCL3,CXCL10,CCL2,CCL13,IL32,GDF15,CCL3L3,EBI3,CXCL11,CSF1,IL1B,IL1RN,WNT7B
IRF5	GO:MF	chemokine receptor binding	GO:0042379	1.30312e-06	5.88502	73	199	10	20166	13.8817	CCL4,CCL4L1,CCL8,CCL3,CXCL10,CCL2,CCL13,CCL3L3,CXCL11,STAT1
IRF5	GO:MF	2'-5'-oligoadenylate synthetase activity	GO:0001730	4.74339e-06	5.32391	4	199	4	20166	101.337	OASL,OAS3,OAS2,OAS1
IRF5	GO:MF	CCR chemokine receptor binding	GO:0048020	9.10452e-06	5.04074	47	199	8	20166	17.2488	CCL4,CCL4L1,CCL8,CCL3,CCL2,CCL13,CCL3L3,STAT1
IRF5	GO:MF	receptor ligand activity	GO:0048018	0.000256982	3.5901	495	199	19	20166	3.88969	CCL4,CCL4L1,CCL8,CCL3,CXCL10,CCL2,CCL13,IL32,GDF15,CCL3L3,EBI3,CXCL11,CSF1,IL1B,TYMP,OSGIN1,IL1RN,WNT7B,NRG4
IRF5	GO:MF	signaling receptor regulator activity	GO:0030545	0.000280324	3.55234	548	199	20	20166	3.69842	CCL4,CCL4L1,CCL8,CCL3,CXCL10,CCL2,CCL13,IL32,GDF15,CCL3L3,EBI3,CXCL11,CSF1,IL1B,TYMP,LY6E,OSGIN1,IL1RN,WNT7B,NRG4
IRF5	GO:MF	signaling receptor activator activity	GO:0030546	0.000317505	3.49825	502	199	19	20166	3.83545	CCL4,CCL4L1,CCL8,CCL3,CXCL10,CCL2,CCL13,IL32,GDF15,CCL3L3,EBI3,CXCL11,CSF1,IL1B,TYMP,OSGIN1,IL1RN,WNT7B,NRG4
IRF5	GO:MF	cytokine receptor binding	GO:0005126	0.000344573	3.46272	276	199	14	20166	5.14027	CCL4,CCL4L1,CCL8,CCL3,CXCL10,CCL2,CCL13,CCL3L3,EBI3,CXCL11,CSF1,IL1B,STAT1,IL1RN
IRF5	GO:MF	G protein-coupled receptor binding	GO:0001664	0.000526581	3.27853	286	199	14	20166	4.96054	CCL4,CCL4L1,CCL8,CCL3,CXCL10,CCL2,CCL13,CCL3L3,CXCL11,STAT1,EDNRB,C3,WNT7B,GPRASP2
IRF5	GO:MF	signaling receptor binding	GO:0005102	0.000579185	3.23718	1546	199	36	20166	2.35972	CCL4,CCL4L1,CCL8,CCL3,CXCL10,CCL2,CCL13,IL32,GDF15,ISG15,CCL3L3,ICAM1,LY96,EBI3,CXCL11,CSF1,IL1B,HLA-DRA,P2RX7,PILRA,TYMP,LY6E,ANG,OSGIN1,STAT1,MTSS1,EDNRB,WIPI1,C3,CADM1,DLL4,IL1RN,WNT7B,BANK1,GPRASP2,NRG4
IRF5	GO:MF	immune receptor activity	GO:0140375	0.000724795	3.13978	141	199	10	20166	7.187	IL18RAP,IL18R1,C5AR1,LILRB3,HLA-DQA1,EBI3,HLA-DPA1,GPR35,FCAR,HLA-DRA
IRF5	GO:MF	MHC class II protein complex binding	GO:0023026	0.00207552	2.68287	25	199	5	20166	20.2673	HLA-DQA1,HLA-DPA1,HLA-DPB1,HLA-DRA,HLA-DMB
IRF5	GO:MF	pattern recognition receptor activity	GO:0038187	0.00310353	2.50814	27	199	5	20166	18.7661	CD14,TLR8,LY96,TLR7,TRIM5
IRF5	GO:MF	protein binding	GO:0005515	0.00317735	2.49794	14799	199	172	20166	1.17778	CCL4,IL18RAP,CCL4L1,CCL8,CCL3,IL18R1,CXCL10,CCL2,IFI44,TRIM22,MMP9,CCL13,BCL2A1,RGS1,TNFAIP6,C1QC,IFIT1,IL32,GBP1,MAFB,CD14,IL4I1,MX1,GDF15,EGR2,LILRB3,ISG15,IFIT3,EPSTI1,IGFBP3,TLR8,SLAMF8,CCL3L3,HLA-DQA1,ICAM1,LY96,IFITM1,EMP1,SGK1,C1QA,CLEC10A,IFIT2,EBI3,CYBB,OASL,OAS3,HMOX1,OAS2,CXCL11,USP18,CSF1,IFIT5,TMCC3,ZFP36L1,ETV7,IFI6,CD209,IL1B,HLA-DPB1,CFB,PDCD1LG2,PARP9,ADAM28,RND3,HLA-DRA,OAS1,BCL…
IRF5	GO:MF	NAD+ nucleosidase activity	GO:0003953	0.00534825	2.27179	30	199	5	20166	16.8894	IL18RAP,IL18R1,TLR8,TLR7,BANK1
IRF5	GO:MF	peptide binding	GO:0042277	0.00762681	2.11766	313	199	13	20166	4.20887	CD14,HLA-DQA1,C1QA,EBI3,GRIA3,HLA-DPA1,CD209,HLA-DPB1,HLA-DRA,ANG,EDNRB,PEX5L,GPRASP2
IRF5	GO:MF	peptide antigen binding	GO:0042605	0.00869571	2.06069	33	199	5	20166	15.354	HLA-DQA1,HLA-DPA1,CD209,HLA-DPB1,HLA-DRA
IRF5	GO:MF	MHC protein complex binding	GO:0023023	0.00869571	2.06069	33	199	5	20166	15.354	HLA-DQA1,HLA-DPA1,HLA-DPB1,HLA-DRA,HLA-DMB
IRF5	GO:MF	single-stranded RNA binding	GO:0003727	0.0100727	1.99686	84	199	7	20166	8.44472	TLR8,IFIT5,DDX58,TLR7,DHX58,DDX60,IFIH1
IRF5	GO:MF	identical protein binding	GO:0042802	0.0160199	1.79534	2091	199	40	20166	1.93853	CCL4,CCL3,TRIM22,MMP9,BCL2A1,GBP1,MAFB,MX1,GDF15,IFIT3,TLR8,SLAMF8,HMOX1,CSF1,TMCC3,P2RX7,DDX58,TDO2,ABCG1,MGLL,RCAN1,IFI16,IRAK2,KCNJ2,TYMP,ANG,TRIM69,STAT1,MTSS1,HESX1,IFIH1,CADM1,IFI35,TNFAIP3,RELB,GAS7,TRIM5,EIF2AK2,CD84,ID1
IRF5	GO:MF	CCR5 chemokine receptor binding	GO:0031730	0.0165864	1.78025	7	199	3	20166	43.43	CCL4,CCL3,STAT1
IRF5	GO:MF	amide binding	GO:0033218	0.0175533	1.75564	389	199	14	20166	3.64708	CD14,HLA-DQA1,C1QA,EBI3,GRIA3,HLA-DPA1,CD209,HLA-DPB1,HLA-DRA,ANG,EDNRB,SRD5A1,PEX5L,GPRASP2
IRF5	GO:MF	molecular function regulator	GO:0098772	0.0201663	1.69537	1962	199	38	20166	1.96269	CCL4,CCL4L1,CCL8,CCL3,CXCL10,CCL2,CCL13,RGS1,IL32,GDF15,IGFBP3,CCL3L3,SGK1,EBI3,CXCL11,CSF1,IL1B,PARP9,KCNE1,SERPINI1,RGL1,RCAN1,FXYD6,BIRC3,TYMP,LY6E,PTGIR,OSGIN1,C3,ARHGAP31,IL1RN,CRIM1,EIF2AK2,WNT7B,TCF23,ID1,RASL11A,NRG4
IRF5	GO:MF	MHC class II receptor activity	GO:0032395	0.0263452	1.5793	8	199	3	20166	38.0013	HLA-DQA1,HLA-DPA1,HLA-DRA
IRF5	GO:MF	interleukin-18 receptor activity	GO:0042008	0.0499458	1.3015	2	199	2	20166	101.337	IL18RAP,IL18R1
IRF5	GO:BP	defense response	GO:0006952	1.56438e-45	44.8057	1687	199	93	21029	5.8255	CCL4,IL18RAP,CCL4L1,CCL8,CCL3,IL18R1,IFI44L,CXCL10,CCL2,TRIM22,MMP9,CCL13,TNFAIP6,C1QC,IFIT1,IL32,GBP1,CD14,PLA2G7,C5AR1,MX1,LILRB3,ISG15,IFIT3,TLR8,ISG20,SLAMF8,CCL3L3,LY96,IFITM1,C1QA,CLEC10A,IFIT2,CYBB,OASL,OAS3,HMOX1,OAS2,CXCL11,USP18,CSF1,CYP19A1,IFIT5,IFI6,HLA-DPA1,CD209,IL1B,FCAR,CFB,PARP9,SIGLEC1,OAS1,BCL3,P2RX7,CD83,DDX58,TLR7,IFITM3,MGLL,MX2,IFI16,IRAK2,PLA2G4C,NT5E,DHX58,PLA2G2D,BIRC3,…
IRF5	GO:BP	immune response	GO:0006955	2.68258e-43	42.5714	1888	199	95	21029	5.31725	CCL4,IL18RAP,CCL4L1,CCL8,CCL3,IL18R1,IFI44L,CXCL10,CCL2,IFI44,TRIM22,CCL13,RGS1,C1QC,IFIT1,IL32,ADAMDEC1,GBP1,CD14,IL4I1,C5AR1,MX1,LILRB3,ISG15,IFIT3,TLR8,ISG20,SLAMF8,CCL3L3,HLA-DQA1,ICAM1,LY96,IFITM1,C1QA,CLEC10A,IFIT2,EBI3,CYBB,OASL,OAS3,HMOX1,OAS2,CXCL11,USP18,CSF1,IFIT5,IFI6,HLA-DPA1,CD209,IL1B,FCAR,HLA-DPB1,CFB,PDCD1LG2,PARP9,HLA-DRA,OAS1,BCL3,P2RX7,CD83,DDX58,TLR7,IFITM3,MX2,IFI16,IRAK2,DH…
IRF5	GO:BP	immune system process	GO:0002376	1.16578e-40	39.9334	2748	199	108	21029	4.1531	CCL4,IL18RAP,CCL4L1,CCL8,CCL3,IL18R1,IFI44L,CXCL10,CCL2,IFI44,TRIM22,MMP9,CCL13,RGS1,TNFAIP6,C1QC,IFIT1,IL32,ADAMDEC1,GBP1,MAFB,CD14,IL4I1,PLA2G7,C5AR1,MX1,LILRB3,ISG15,IFIT3,TLR8,ISG20,SLAMF8,CCL3L3,HLA-DQA1,ICAM1,LY96,IFITM1,C1QA,CLEC10A,IFIT2,EBI3,CYBB,OASL,OAS3,HMOX1,OAS2,CXCL11,USP18,CSF1,CYP19A1,IFIT5,ZFP36L1,IFI6,HLA-DPA1,CD209,IL1B,FCAR,HLA-DPB1,CFB,PDCD1LG2,PARP9,HLA-DRA,OAS1,BCL3,P2RX7,…
IRF5	GO:BP	response to biotic stimulus	GO:0009607	6.01845e-40	39.2205	1529	199	84	21029	5.80547	CCL4,IL18RAP,CCL4L1,CCL8,CCL3,IFI44L,CXCL10,CCL2,IFI44,TRIM22,CCL13,RGS1,C1QC,IFIT1,GBP1,CD14,IL4I1,C5AR1,MX1,ISG15,IFIT3,TLR8,ISG20,SLAMF8,CCL3L3,LY96,IFITM1,C1QA,CLEC10A,IFIT2,CYBB,OASL,OAS3,CMPK2,OAS2,CXCL11,USP18,CSF1,IFIT5,IFI6,HLA-DPA1,CD209,IL1B,FCAR,CFB,PDCD1LG2,PARP9,OAS1,BCL3,P2RX7,DDX58,TLR7,IFITM3,HERC6,MX2,IFI16,IRAK2,DHX58,BIRC3,RSAD2,IRF7,ANG,CIITA,PTGIR,PARP14,DDX60,STAT1,EDNRB,C3…
IRF5	GO:BP	response to other organism	GO:0051707	7.32554e-40	39.1352	1488	199	83	21029	5.89441	CCL4,IL18RAP,CCL4L1,CCL8,CCL3,IFI44L,CXCL10,CCL2,IFI44,TRIM22,CCL13,RGS1,C1QC,IFIT1,GBP1,CD14,C5AR1,MX1,ISG15,IFIT3,TLR8,ISG20,SLAMF8,CCL3L3,LY96,IFITM1,C1QA,CLEC10A,IFIT2,CYBB,OASL,OAS3,CMPK2,OAS2,CXCL11,USP18,CSF1,IFIT5,IFI6,HLA-DPA1,CD209,IL1B,FCAR,CFB,PDCD1LG2,PARP9,OAS1,BCL3,P2RX7,DDX58,TLR7,IFITM3,HERC6,MX2,IFI16,IRAK2,DHX58,BIRC3,RSAD2,IRF7,ANG,CIITA,PTGIR,PARP14,DDX60,STAT1,EDNRB,C3,IFIH1…
IRF5	GO:BP	response to external biotic stimulus	GO:0043207	8.54807e-40	39.0681	1491	199	83	21029	5.88255	CCL4,IL18RAP,CCL4L1,CCL8,CCL3,IFI44L,CXCL10,CCL2,IFI44,TRIM22,CCL13,RGS1,C1QC,IFIT1,GBP1,CD14,C5AR1,MX1,ISG15,IFIT3,TLR8,ISG20,SLAMF8,CCL3L3,LY96,IFITM1,C1QA,CLEC10A,IFIT2,CYBB,OASL,OAS3,CMPK2,OAS2,CXCL11,USP18,CSF1,IFIT5,IFI6,HLA-DPA1,CD209,IL1B,FCAR,CFB,PDCD1LG2,PARP9,OAS1,BCL3,P2RX7,DDX58,TLR7,IFITM3,HERC6,MX2,IFI16,IRAK2,DHX58,BIRC3,RSAD2,IRF7,ANG,CIITA,PTGIR,PARP14,DDX60,STAT1,EDNRB,C3,IFIH1…
IRF5	GO:BP	biological process involved in interspecies interaction between organisms	GO:0044419	1.15712e-39	38.9366	1634	199	86	21029	5.56176	CCL4,IL18RAP,CCL4L1,CCL8,CCL3,IFI44L,CXCL10,CCL2,IFI44,TRIM22,CCL13,RGS1,C1QC,IFIT1,GBP1,CD14,C5AR1,MX1,ISG15,IFIT3,TLR8,ISG20,SLAMF8,CCL3L3,ICAM1,LY96,IFITM1,C1QA,CLEC10A,IFIT2,CYBB,OASL,OAS3,CMPK2,OAS2,CXCL11,USP18,CSF1,IFIT5,IFI6,HLA-DPA1,CD209,IL1B,FCAR,CFB,PDCD1LG2,PARP9,SIGLEC1,OAS1,BCL3,P2RX7,DDX58,TLR7,IFITM3,HERC6,MX2,IFI16,IRAK2,DHX58,BIRC3,RSAD2,IRF7,LY6E,ANG,CIITA,PTGIR,PARP14,DDX60,S…
IRF5	GO:BP	defense response to other organism	GO:0098542	1.76214e-37	36.754	1124	199	72	21029	6.76911	CCL4,IL18RAP,CCL4L1,CCL8,CCL3,IFI44L,CXCL10,CCL2,TRIM22,CCL13,C1QC,IFIT1,GBP1,CD14,C5AR1,MX1,ISG15,IFIT3,TLR8,ISG20,SLAMF8,CCL3L3,LY96,IFITM1,C1QA,CLEC10A,IFIT2,CYBB,OASL,OAS3,OAS2,USP18,CSF1,IFIT5,IFI6,HLA-DPA1,CD209,IL1B,FCAR,CFB,PARP9,OAS1,BCL3,P2RX7,DDX58,TLR7,IFITM3,MX2,IFI16,DHX58,BIRC3,RSAD2,IRF7,ANG,CIITA,PARP14,DDX60,STAT1,C3,IFIH1,CD40,CADM1,HERC5,IFI35,TNFAIP3,RELB,MPEG1,TRIM5,EIF2AK2,…
IRF5	GO:BP	innate immune response	GO:0045087	1.35284e-36	35.8688	892	199	65	21029	7.70041	CCL4,IL18RAP,CCL4L1,CCL8,CCL3,CXCL10,CCL2,TRIM22,CCL13,C1QC,IFIT1,GBP1,CD14,MX1,ISG15,IFIT3,TLR8,ISG20,SLAMF8,CCL3L3,LY96,IFITM1,C1QA,CLEC10A,IFIT2,CYBB,OASL,OAS3,OAS2,USP18,CSF1,IFIT5,IFI6,HLA-DPA1,CD209,FCAR,CFB,PARP9,OAS1,DDX58,TLR7,IFITM3,MX2,IFI16,DHX58,BIRC3,RSAD2,IRF7,ANG,CIITA,PARP14,DDX60,STAT1,C3,IFIH1,CD40,CADM1,HERC5,IFI35,TNFAIP3,RELB,MPEG1,TRIM5,EIF2AK2,CD84
IRF5	GO:BP	response to external stimulus	GO:0009605	2.77697e-35	34.5564	2752	199	102	21029	3.91667	CCL4,IL18RAP,CCL4L1,CCL8,CCL3,IFI44L,CXCL10,CCL2,IFI44,TRIM22,MMP9,CCL13,RGS1,TNFAIP6,C1QC,IFIT1,GBP1,CD14,PLA2G7,C5AR1,MX1,GDF15,EGR2,ISG15,IFIT3,TLR8,ISG20,SLAMF8,CCL3L3,LY96,IFITM1,C1QA,CLEC10A,IFIT2,CYBB,OASL,OAS3,HMOX1,CMPK2,OAS2,CXCL11,USP18,CSF1,CYP19A1,IFIT5,IFI6,HLA-DPA1,CD209,IL1B,FCAR,CFB,PDCD1LG2,PARP9,OAS1,BCL3,P2RX7,DDX58,TLR7,IFITM3,HERC6,MGLL,MX2,STRA6,IFI16,IRAK2,KCNJ2,NT5E,DHX58…
IRF5	GO:BP	defense response to virus	GO:0051607	6.84429e-29	28.1647	271	199	37	21029	14.4277	IFI44L,CXCL10,TRIM22,IFIT1,GBP1,MX1,ISG15,IFIT3,TLR8,ISG20,IFITM1,IFIT2,OASL,OAS3,OAS2,IFIT5,IFI6,IL1B,PARP9,OAS1,DDX58,TLR7,IFITM3,MX2,IFI16,DHX58,BIRC3,RSAD2,IRF7,DDX60,STAT1,IFIH1,CD40,HERC5,TNFAIP3,TRIM5,EIF2AK2
IRF5	GO:BP	response to virus	GO:0009615	7.03943e-29	28.1525	365	199	41	21029	11.8702	CCL4,CCL8,IFI44L,CXCL10,IFI44,TRIM22,IFIT1,GBP1,MX1,ISG15,IFIT3,TLR8,ISG20,IFITM1,IFIT2,OASL,OAS3,OAS2,IFIT5,IFI6,IL1B,PARP9,OAS1,BCL3,DDX58,TLR7,IFITM3,MX2,IFI16,DHX58,BIRC3,RSAD2,IRF7,DDX60,STAT1,IFIH1,CD40,HERC5,TNFAIP3,TRIM5,EIF2AK2
IRF5	GO:BP	defense response to symbiont	GO:0140546	7.8618e-29	28.1045	272	199	37	21029	14.3747	IFI44L,CXCL10,TRIM22,IFIT1,GBP1,MX1,ISG15,IFIT3,TLR8,ISG20,IFITM1,IFIT2,OASL,OAS3,OAS2,IFIT5,IFI6,IL1B,PARP9,OAS1,DDX58,TLR7,IFITM3,MX2,IFI16,DHX58,BIRC3,RSAD2,IRF7,DDX60,STAT1,IFIH1,CD40,HERC5,TNFAIP3,TRIM5,EIF2AK2
IRF5	GO:BP	response to stimulus	GO:0050896	3.52889e-27	26.4524	8815	199	162	21029	1.94204	CCL4,IL18RAP,CCL4L1,CCL8,CCL3,IL18R1,IFI44L,CXCL10,CCL2,IFI44,TRIM22,MMP9,CCL13,BCL2A1,RGS1,TNFAIP6,C1QC,IFIT1,IL32,ADAMDEC1,GBP1,CD14,IL4I1,PLA2G7,C5AR1,MX1,GDF15,EGR2,LILRB3,ISG15,IFIT3,IGFBP3,TLR8,ISG20,SLAMF8,CCL3L3,HLA-DQA1,ICAM1,LY96,IFITM1,SGK1,C1QA,CLEC10A,IFIT2,EBI3,CYBB,OASL,OAS3,HMOX1,GMPR,GRIA3,CMPK2,OAS2,CXCL11,USP18,CSF1,CYP19A1,IFIT5,ZFP36L1,IFI6,HLA-DPA1,CD209,GPR35,IL1B,FCAR,HLA-…
IRF5	GO:BP	response to stress	GO:0006950	5.55695e-27	26.2552	3780	199	107	21029	2.99128	CCL4,IL18RAP,CCL4L1,CCL8,CCL3,IL18R1,IFI44L,CXCL10,CCL2,TRIM22,MMP9,CCL13,BCL2A1,TNFAIP6,C1QC,IFIT1,IL32,GBP1,CD14,PLA2G7,C5AR1,MX1,LILRB3,ISG15,IFIT3,TLR8,ISG20,SLAMF8,CCL3L3,LY96,IFITM1,SGK1,C1QA,CLEC10A,IFIT2,CYBB,OASL,OAS3,HMOX1,GMPR,OAS2,CXCL11,USP18,CSF1,CYP19A1,IFIT5,ZFP36L1,IFI6,HLA-DPA1,CD209,IL1B,FCAR,CFB,PARP9,SIGLEC1,OAS1,BCL3,P2RX7,CD83,DDX58,TLR7,IFITM3,MGLL,MX2,RCAN1,IFI16,IRAK2,PL…
IRF5	GO:BP	regulation of immune system process	GO:0002682	2.92164e-26	25.5344	1423	199	67	21029	4.97549	CCL4,IL18RAP,CCL8,CCL3,IL18R1,CXCL10,CCL2,TNFAIP6,C1QC,GBP1,MAFB,CD14,IL4I1,PLA2G7,C5AR1,LILRB3,ISG15,TLR8,SLAMF8,HLA-DQA1,ICAM1,LY96,C1QA,EBI3,OASL,OAS3,HMOX1,USP18,CSF1,CYP19A1,ZFP36L1,HLA-DPA1,CD209,IL1B,FCAR,HLA-DPB1,CFB,PDCD1LG2,PARP9,HLA-DRA,OAS1,P2RX7,CD83,DDX58,TLR7,IFI16,IRAK2,DHX58,PLA2G2D,BIRC3,HLA-DMB,RSAD2,IRF7,LGMN,PARP14,DDX60,STAT1,C3,IFIH1,CD40,CADM1,IFI35,TNFAIP3,CD274,TRIM5,CD8…
IRF5	GO:BP	response to cytokine	GO:0034097	1.0954e-25	24.9604	922	199	55	21029	6.30373	CCL4,IL18RAP,CCL4L1,CCL8,CCL3,IL18R1,CXCL10,CCL2,CCL13,IFIT1,GBP1,CD14,MX1,LILRB3,ISG15,IFIT3,CCL3L3,ICAM1,IFITM1,IFIT2,EBI3,OASL,OAS3,OAS2,CXCL11,USP18,CSF1,ZFP36L1,HLA-DPA1,GPR35,IL1B,FCAR,PARP9,OAS1,DDX58,IFITM3,MX2,IFI16,IRAK2,BIRC3,IRF7,LAMP3,CIITA,PARP14,STAT1,IFIH1,CD40,MSC,TNFAIP3,RELB,ACSL1,IL1RN,CD274,EIF2AK2,XAF1
IRF5	GO:BP	inflammatory response	GO:0006954	4.10199e-22	21.387	756	199	47	21029	6.56964	CCL4,IL18RAP,CCL4L1,CCL8,CCL3,IL18R1,CXCL10,CCL2,MMP9,CCL13,TNFAIP6,CD14,PLA2G7,C5AR1,TLR8,SLAMF8,CCL3L3,LY96,CYBB,HMOX1,CXCL11,USP18,CSF1,CYP19A1,IL1B,SIGLEC1,P2RX7,TLR7,MGLL,IFI16,IRAK2,PLA2G4C,NT5E,PLA2G2D,BIRC3,CIITA,PTGIR,EDNRB,C3,CD40,APOL3,IFI35,TNFAIP3,RELB,IL1RN,MMP25,HP
IRF5	GO:BP	response to organic substance	GO:0010033	5.0707e-22	21.2949	3009	199	89	21029	3.1256	CCL4,IL18RAP,CCL4L1,CCL8,CCL3,IL18R1,CXCL10,CCL2,MMP9,CCL13,IFIT1,GBP1,CD14,C5AR1,MX1,GDF15,EGR2,LILRB3,ISG15,IFIT3,CCL3L3,ICAM1,LY96,IFITM1,SGK1,IFIT2,EBI3,CYBB,OASL,OAS3,HMOX1,CMPK2,OAS2,CXCL11,USP18,CSF1,CYP19A1,ZFP36L1,HLA-DPA1,GPR35,IL1B,FCAR,PDCD1LG2,PARP9,OAS1,KCNE1,P2RX7,CD83,DDX58,TDO2,ABCG1,IFITM3,MX2,STRA6,IFI16,IRAK2,BIRC3,IRF7,LGMN,LY6E,ANG,LAMP3,CIITA,PTGIR,PARP14,STAT1,HIVEP1,EDNRB…
IRF5	GO:BP	cellular response to chemical stimulus	GO:0070887	1.18521e-20	19.9262	3008	199	87	21029	3.05638	CCL4,IL18RAP,CCL4L1,CCL8,CCL3,IL18R1,CXCL10,CCL2,MMP9,CCL13,TNFAIP6,IFIT1,GBP1,CD14,PLA2G7,C5AR1,MX1,GDF15,EGR2,LILRB3,ISG15,IFIT3,SLAMF8,CCL3L3,ICAM1,LY96,IFITM1,SGK1,IFIT2,EBI3,CYBB,OASL,OAS3,HMOX1,CMPK2,OAS2,CXCL11,USP18,CSF1,CYP19A1,ZFP36L1,HLA-DPA1,GPR35,IL1B,FCAR,PDCD1LG2,PARP9,OAS1,KCNE1,P2RX7,DDX58,IFITM3,IFI16,IRAK2,BIRC3,IRF7,LGMN,LY6E,CIITA,PARP14,STAT1,HIVEP1,EDNRB,HESX1,IFIH1,NCOA7,C…
IRF5	GO:BP	cellular response to cytokine stimulus	GO:0071345	1.56381e-19	18.8058	828	199	46	21029	5.87074	CCL4,IL18RAP,CCL4L1,CCL8,CCL3,IL18R1,CXCL10,CCL2,CCL13,IFIT1,GBP1,MX1,LILRB3,ISG15,IFIT3,CCL3L3,ICAM1,IFITM1,IFIT2,EBI3,OASL,OAS3,OAS2,CXCL11,USP18,CSF1,ZFP36L1,HLA-DPA1,GPR35,IL1B,FCAR,PARP9,OAS1,IFITM3,IFI16,IRAK2,BIRC3,IRF7,CIITA,PARP14,STAT1,CD40,MSC,TNFAIP3,ACSL1,IL1RN
IRF5	GO:BP	negative regulation of viral process	GO:0048525	1.35385e-18	17.8684	93	199	20	21029	22.7255	IFIT1,IL32,MX1,ISG15,ISG20,IFITM1,OASL,OAS3,OAS2,IFIT5,OAS1,IFITM3,IFI16,RSAD2,LY6E,CIITA,STAT1,IFIH1,TRIM5,EIF2AK2
IRF5	GO:BP	positive regulation of immune system process	GO:0002684	1.62393e-18	17.7894	920	199	47	21029	5.39853	CCL4,IL18RAP,CCL8,CCL3,IL18R1,CXCL10,CCL2,C1QC,GBP1,IL4I1,PLA2G7,C5AR1,TLR8,HLA-DQA1,ICAM1,C1QA,EBI3,HMOX1,CSF1,ZFP36L1,HLA-DPA1,CD209,IL1B,FCAR,HLA-DPB1,CFB,PDCD1LG2,PARP9,HLA-DRA,P2RX7,CD83,DDX58,IFI16,DHX58,HLA-DMB,RSAD2,IRF7,LGMN,DDX60,C3,CD40,CADM1,IFI35,CD274,TRIM5,CD84,BANK1
IRF5	GO:BP	cellular response to organic substance	GO:0071310	2.57421e-18	17.5894	2385	199	74	21029	3.27875	CCL4,IL18RAP,CCL4L1,CCL8,CCL3,IL18R1,CXCL10,CCL2,CCL13,IFIT1,GBP1,CD14,MX1,GDF15,EGR2,LILRB3,ISG15,IFIT3,CCL3L3,ICAM1,LY96,IFITM1,SGK1,IFIT2,EBI3,CYBB,OASL,OAS3,CMPK2,OAS2,CXCL11,USP18,CSF1,ZFP36L1,HLA-DPA1,GPR35,IL1B,FCAR,PDCD1LG2,PARP9,OAS1,KCNE1,P2RX7,DDX58,IFITM3,IFI16,IRAK2,BIRC3,IRF7,LGMN,CIITA,PARP14,STAT1,HIVEP1,EDNRB,IFIH1,CD40,MSC,TNFAIP3,DLL4,SRD5A1,ACSL1,PIM1,IL1RN,CD274,CRIM1,TRIM5,E…
IRF5	GO:BP	regulation of immune response	GO:0050776	2.73181e-18	17.5636	888	199	46	21029	5.47407	IL18RAP,IL18R1,C1QC,GBP1,CD14,IL4I1,C5AR1,ISG15,TLR8,SLAMF8,LY96,C1QA,OASL,OAS3,HMOX1,USP18,IL1B,FCAR,HLA-DPB1,CFB,PARP9,HLA-DRA,OAS1,P2RX7,DDX58,TLR7,IFI16,IRAK2,DHX58,PLA2G2D,BIRC3,HLA-DMB,RSAD2,IRF7,PARP14,DDX60,C3,IFIH1,CD40,CADM1,IFI35,TNFAIP3,CD274,TRIM5,CD84,BANK1
IRF5	GO:BP	regulation of viral life cycle	GO:1903900	1.18042e-17	16.928	138	199	22	21029	16.8465	TRIM22,IFIT1,IL32,MX1,ISG15,ISG20,IFITM1,OASL,OAS3,OAS2,IFIT5,CD209,OAS1,IFITM3,IFI16,RSAD2,LY6E,LAMP3,CIITA,IFIH1,TRIM5,EIF2AK2
IRF5	GO:BP	regulation of response to stimulus	GO:0048583	1.20213e-17	16.92	3841	199	94	21029	2.58612	CCL4,IL18RAP,CCL4L1,CCL8,CCL3,IL18R1,CXCL10,CCL2,TRIM22,MMP9,CCL13,RGS1,TNFAIP6,C1QC,IFIT1,GBP1,CD14,IL4I1,PLA2G7,C5AR1,GDF15,ISG15,IGFBP3,TLR8,SLAMF8,CCL3L3,ICAM1,LY96,SGK1,C1QA,OASL,OAS3,HMOX1,USP18,CSF1,CYP19A1,IFIT5,IFI6,GPR35,IL1B,FCAR,HLA-DPB1,CFB,PARP9,HLA-DRA,OAS1,BCL3,P2RX7,DUSP4,DDX58,TLR7,MGLL,RCAN1,IFI16,IRAK2,NT5E,DHX58,PLA2G2D,BIRC3,HLA-DMB,RSAD2,IRF7,LGMN,LY6E,PTGIR,PARP14,DDX60,ST…
IRF5	GO:BP	regulation of viral process	GO:0050792	1.2571e-17	16.9006	158	199	23	21029	15.3828	TRIM22,IFIT1,IL32,MX1,ISG15,ISG20,IFITM1,OASL,OAS3,OAS2,IFIT5,CD209,OAS1,IFITM3,IFI16,RSAD2,LY6E,LAMP3,CIITA,STAT1,IFIH1,TRIM5,EIF2AK2
IRF5	GO:BP	positive regulation of cytokine production	GO:0001819	2.53658e-17	16.5958	465	199	34	21029	7.72665	CCL3,IL18R1,IL32,CD14,C5AR1,ISG15,TLR8,LY96,EBI3,CYBB,OAS3,HMOX1,OAS2,HLA-DPA1,IL1B,HLA-DPB1,OAS1,BCL3,P2RX7,CD83,DDX58,TLR7,IFI16,DHX58,RSAD2,IRF7,STAT1,C3,IFIH1,CD40,CADM1,CD274,EIF2AK2,CD84
IRF5	GO:BP	regulation of cytokine production	GO:0001817	1.36277e-16	15.8656	718	199	40	21029	5.8871	CCL3,IL18R1,IL32,GBP1,CD14,C5AR1,ISG15,TLR8,LY96,EBI3,CYBB,OAS3,HMOX1,OAS2,HLA-DPA1,IL1B,HLA-DPB1,PDCD1LG2,OAS1,BCL3,P2RX7,CD83,DTX4,DDX58,TLR7,IFI16,DHX58,RSAD2,IRF7,STAT1,C3,IFIH1,CD40,CADM1,TNFAIP3,RELB,CD274,EIF2AK2,CD84,BANK1
IRF5	GO:BP	cytokine-mediated signaling pathway	GO:0019221	1.59961e-16	15.796	493	199	34	21029	7.28782	CCL4,IL18RAP,CCL4L1,CCL8,CCL3,IL18R1,CXCL10,CCL2,CCL13,MX1,LILRB3,ISG15,CCL3L3,IFITM1,EBI3,OASL,OAS3,OAS2,CXCL11,USP18,CSF1,GPR35,IL1B,PARP9,OAS1,IFITM3,IRAK2,BIRC3,IRF7,PARP14,STAT1,TNFAIP3,ACSL1,IL1RN
IRF5	GO:BP	cytokine production	GO:0001816	1.83297e-16	15.7368	724	199	40	21029	5.83831	CCL3,IL18R1,IL32,GBP1,CD14,C5AR1,ISG15,TLR8,LY96,EBI3,CYBB,OAS3,HMOX1,OAS2,HLA-DPA1,IL1B,HLA-DPB1,PDCD1LG2,OAS1,BCL3,P2RX7,CD83,DTX4,DDX58,TLR7,IFI16,DHX58,RSAD2,IRF7,STAT1,C3,IFIH1,CD40,CADM1,TNFAIP3,RELB,CD274,EIF2AK2,CD84,BANK1
IRF5	GO:BP	positive regulation of biological process	GO:0048518	2.03366e-16	15.6917	6094	199	119	21029	2.06353	CCL4,IL18RAP,CCL4L1,CCL8,CCL3,IL18R1,CXCL10,CCL2,TRIM22,MMP9,CCL13,TNFAIP6,C1QC,IFIT1,IL32,GBP1,MAFB,CD14,IL4I1,PLA2G7,C5AR1,GDF15,EGR2,ISG15,IGFBP3,TLR8,CCL3L3,HLA-DQA1,ICAM1,LY96,IFITM1,SGK1,C1QA,IFIT2,EBI3,CYBB,OASL,OAS3,HMOX1,OAS2,CXCL11,CSF1,CYP19A1,IFIT5,ZFP36L1,HLA-DPA1,CD209,GPR35,IL1B,FCAR,HLA-DPB1,CFB,PDCD1LG2,PARP9,HLA-DRA,OAS1,BCL3,KCNE1,P2RX7,CD83,DDX58,TLR7,SERPINI1,ABCG1,STRA6,IFI1…
IRF5	GO:BP	response to chemical	GO:0042221	2.31342e-16	15.6357	4316	199	98	21029	2.39944	CCL4,IL18RAP,CCL4L1,CCL8,CCL3,IL18R1,CXCL10,CCL2,MMP9,CCL13,TNFAIP6,IFIT1,GBP1,CD14,PLA2G7,C5AR1,MX1,GDF15,EGR2,LILRB3,ISG15,IFIT3,SLAMF8,CCL3L3,ICAM1,LY96,IFITM1,SGK1,IFIT2,EBI3,CYBB,OASL,OAS3,HMOX1,CMPK2,OAS2,CXCL11,USP18,CSF1,CYP19A1,ZFP36L1,HLA-DPA1,GPR35,IL1B,FCAR,PDCD1LG2,PARP9,OAS1,KCNE1,P2RX7,CD83,DDX58,TDO2,ABCG1,IFITM3,MX2,STRA6,IFI16,IRAK2,BIRC3,IRF7,TYMP,LGMN,LY6E,ANG,LAMP3,CIITA,PTGI…
IRF5	GO:BP	cellular response to stimulus	GO:0051716	9.5407e-16	15.0204	7346	199	131	21029	1.88446	CCL4,IL18RAP,CCL4L1,CCL8,CCL3,IL18R1,CXCL10,CCL2,TRIM22,MMP9,CCL13,BCL2A1,RGS1,TNFAIP6,IFIT1,IL32,GBP1,CD14,PLA2G7,C5AR1,MX1,GDF15,EGR2,LILRB3,ISG15,IFIT3,IGFBP3,TLR8,SLAMF8,CCL3L3,ICAM1,LY96,IFITM1,SGK1,IFIT2,EBI3,CYBB,OASL,OAS3,HMOX1,GRIA3,CMPK2,OAS2,CXCL11,USP18,CSF1,CYP19A1,IFIT5,ZFP36L1,IFI6,HLA-DPA1,CD209,GPR35,IL1B,FCAR,HLA-DPB1,PDCD1LG2,GPR84,PARP9,RND3,OAS1,BCL3,KCNE1,P2RX7,DUSP4,CD83,DT…
IRF5	GO:BP	viral process	GO:0016032	1.0516e-15	14.9781	419	199	31	21029	7.81832	CCL4,CCL8,CCL3,CCL2,TRIM22,IFIT1,IL32,MX1,ISG15,ISG20,ICAM1,IFITM1,OASL,OAS3,OAS2,IFIT5,CD209,PARP9,SIGLEC1,OAS1,IFITM3,IFI16,RSAD2,IRF7,LY6E,LAMP3,CIITA,STAT1,IFIH1,TRIM5,EIF2AK2
IRF5	GO:BP	regulation of cellular process	GO:0050794	1.67277e-15	14.7766	11067	199	164	21029	1.56596	CCL4,IL18RAP,CCL4L1,CCL8,CCL3,IL18R1,CXCL10,CCL2,TRIM22,MMP9,CCL13,BCL2A1,RGS1,TNFAIP6,C1QC,IL32,ADAMDEC1,GBP1,MAFB,CD14,IL4I1,PLA2G7,C5AR1,MX1,GDF15,EGR2,LILRB3,ISG15,IFIT3,IGFBP3,TLR8,SLAMF8,CCL3L3,HLA-DQA1,ICAM1,LY96,IFITM1,SGK1,C1QA,IFIT2,EBI3,CYBB,OASL,OAS3,HMOX1,GRIA3,OAS2,CXCL11,USP18,CSF1,CYP19A1,IFIT5,ZFP36L1,ETV7,IFI6,HLA-DPA1,CD209,GPR35,IL1B,FCAR,HLA-DPB1,PDCD1LG2,GPR84,PARP9,RND3,HLA…
IRF5	GO:BP	regulation of biological process	GO:0050789	2.16078e-15	14.6654	12142	199	172	21029	1.49694	CCL4,IL18RAP,CCL4L1,CCL8,CCL3,IL18R1,CXCL10,CCL2,TRIM22,MMP9,CCL13,BCL2A1,RGS1,TNFAIP6,C1QC,IFIT1,IL32,ADAMDEC1,GBP1,MAFB,CD14,IL4I1,PLA2G7,C5AR1,MX1,GDF15,EGR2,LILRB3,ISG15,IFIT3,IGFBP3,TLR8,ISG20,SLAMF8,CCL3L3,HLA-DQA1,ICAM1,LY96,IFITM1,SGK1,C1QA,IFIT2,EBI3,CYBB,OASL,OAS3,HMOX1,GRIA3,OAS2,CXCL11,USP18,CSF1,CYP19A1,IFIT5,ZFP36L1,ETV7,IFI6,HLA-DPA1,CD209,GPR35,IL1B,FCAR,HLA-DPB1,CFB,PDCD1LG2,GPR8…
IRF5	GO:BP	negative regulation of viral genome replication	GO:0045071	5.48908e-15	14.2605	56	199	15	21029	28.3054	IFIT1,MX1,ISG15,ISG20,IFITM1,OASL,OAS3,OAS2,IFIT5,OAS1,IFITM3,IFI16,RSAD2,IFIH1,EIF2AK2
IRF5	GO:BP	regulation of response to external stimulus	GO:0032101	2.76157e-14	13.5588	927	199	42	21029	4.78779	CCL4,IL18RAP,CCL3,CXCL10,CCL2,MMP9,TNFAIP6,IFIT1,PLA2G7,C5AR1,ISG15,TLR8,SLAMF8,LY96,OASL,OAS3,USP18,CSF1,CYP19A1,IL1B,PARP9,OAS1,DDX58,TLR7,MGLL,IFI16,NT5E,DHX58,PLA2G2D,BIRC3,IRF7,LGMN,PARP14,DDX60,STAT1,EDNRB,C3,CADM1,HERC5,IFI35,TNFAIP3,TRIM5
IRF5	GO:BP	cell communication	GO:0007154	3.38409e-14	13.4706	6465	199	119	21029	1.94511	CCL4,IL18RAP,CCL4L1,CCL8,CCL3,IL18R1,CXCL10,CCL2,TRIM22,MMP9,CCL13,BCL2A1,RGS1,TNFAIP6,IL32,GBP1,CD14,C5AR1,MX1,GDF15,EGR2,LILRB3,ISG15,IGFBP3,TLR8,CCL3L3,ICAM1,LY96,IFITM1,SGK1,C1QA,EBI3,CYBB,OASL,OAS3,HMOX1,GRIA3,OAS2,CXCL11,USP18,CSF1,CYP19A1,IFIT5,ZFP36L1,IFI6,CD209,GPR35,IL1B,FCAR,HLA-DPB1,PDCD1LG2,GPR84,PARP9,RND3,OAS1,BCL3,P2RX7,DUSP4,CD83,DTX4,DDX58,TLR7,CNTNAP1,IFITM3,MGLL,RGL1,RCAN1,IFI…
IRF5	GO:BP	viral life cycle	GO:0019058	4.9283e-14	13.3073	312	199	26	21029	8.80611	CCL8,CCL2,TRIM22,IFIT1,IL32,MX1,ISG15,ISG20,ICAM1,IFITM1,OASL,OAS3,OAS2,IFIT5,CD209,SIGLEC1,OAS1,IFITM3,IFI16,RSAD2,LY6E,LAMP3,CIITA,IFIH1,TRIM5,EIF2AK2
IRF5	GO:BP	signaling	GO:0023052	5.66397e-14	13.2469	6411	199	118	21029	1.94501	CCL4,IL18RAP,CCL4L1,CCL8,CCL3,IL18R1,CXCL10,CCL2,TRIM22,MMP9,CCL13,BCL2A1,RGS1,TNFAIP6,IL32,GBP1,CD14,C5AR1,MX1,GDF15,EGR2,LILRB3,ISG15,IGFBP3,TLR8,CCL3L3,ICAM1,LY96,IFITM1,SGK1,C1QA,EBI3,CYBB,OASL,OAS3,HMOX1,GRIA3,OAS2,CXCL11,USP18,CSF1,CYP19A1,IFIT5,ZFP36L1,IFI6,CD209,GPR35,IL1B,FCAR,HLA-DPB1,PDCD1LG2,GPR84,PARP9,RND3,OAS1,BCL3,KCNE1,P2RX7,DUSP4,CD83,DTX4,DDX58,TLR7,CNTNAP1,IFITM3,MGLL,RGL1,RCA…
IRF5	GO:BP	regulation of response to biotic stimulus	GO:0002831	6.57942e-14	13.1818	347	199	27	21029	8.22242	IL18RAP,IFIT1,IL4I1,ISG15,TLR8,SLAMF8,LY96,OASL,OAS3,USP18,IL1B,PARP9,OAS1,DDX58,IFI16,DHX58,BIRC3,IRF7,PARP14,DDX60,STAT1,CADM1,HERC5,IFI35,TNFAIP3,CD274,TRIM5
IRF5	GO:BP	cell surface receptor signaling pathway	GO:0007166	7.70588e-14	13.1132	2783	199	73	21029	2.77188	CCL4,IL18RAP,CCL4L1,CCL8,CCL3,IL18R1,CXCL10,CCL2,MMP9,CCL13,BCL2A1,GBP1,CD14,C5AR1,MX1,GDF15,LILRB3,ISG15,IGFBP3,CCL3L3,ICAM1,LY96,IFITM1,EBI3,OASL,OAS3,HMOX1,GRIA3,OAS2,CXCL11,USP18,CSF1,IFI6,GPR35,IL1B,FCAR,HLA-DPB1,PDCD1LG2,PARP9,OAS1,BCL3,P2RX7,DTX4,IFITM3,IRAK2,BIRC3,IRF7,LGMN,LY6E,PTGIR,PARP14,STAT1,MAML2,HIVEP1,MTSS1,EDNRB,C3,HESX1,CD40,TNFAIP3,DLL4,ACSL1,IL1RN,CD274,CRIM1,TRIM5,SESN3,ONEC…
IRF5	GO:BP	biological regulation	GO:0065007	2.63567e-13	12.5791	12859	199	174	21029	1.42991	CCL4,IL18RAP,CCL4L1,CCL8,CCL3,IL18R1,CXCL10,CCL2,TRIM22,MMP9,CCL13,BCL2A1,RGS1,TNFAIP6,C1QC,IFIT1,IL32,ADAMDEC1,GBP1,MAFB,CD14,IL4I1,PLA2G7,C5AR1,MX1,GDF15,EGR2,LILRB3,ISG15,IFIT3,IGFBP3,TLR8,ISG20,SLAMF8,CCL3L3,HLA-DQA1,ICAM1,LY96,IFITM1,SGK1,C1QA,IFIT2,EBI3,CYBB,OASL,OAS3,HMOX1,GRIA3,OAS2,CXCL11,USP18,CSF1,CYP19A1,IFIT5,ZFP36L1,ETV7,IFI6,HLA-DPA1,CD209,GPR35,IL1B,FCAR,HLA-DPB1,CFB,PDCD1LG2,GPR8…
IRF5	GO:BP	signal transduction	GO:0007165	4.3649e-13	12.36	5925	199	111	21029	1.9797	CCL4,IL18RAP,CCL4L1,CCL8,CCL3,IL18R1,CXCL10,CCL2,TRIM22,MMP9,CCL13,BCL2A1,RGS1,TNFAIP6,IL32,GBP1,CD14,C5AR1,MX1,GDF15,LILRB3,ISG15,IGFBP3,TLR8,CCL3L3,ICAM1,LY96,IFITM1,SGK1,EBI3,CYBB,OASL,OAS3,HMOX1,GRIA3,OAS2,CXCL11,USP18,CSF1,IFIT5,ZFP36L1,IFI6,CD209,GPR35,IL1B,FCAR,HLA-DPB1,PDCD1LG2,GPR84,PARP9,RND3,OAS1,BCL3,P2RX7,DUSP4,CD83,DTX4,DDX58,TLR7,CNTNAP1,IFITM3,MGLL,RGL1,RCAN1,IFI16,IRAK2,PLA2G4C,P…
IRF5	GO:BP	viral genome replication	GO:0019079	6.3835e-13	12.1949	130	199	18	21029	14.6317	CCL8,CCL2,IFIT1,MX1,ISG15,ISG20,IFITM1,OASL,OAS3,OAS2,IFIT5,CD209,OAS1,IFITM3,IFI16,RSAD2,IFIH1,EIF2AK2
IRF5	GO:BP	regulation of defense response	GO:0031347	6.69629e-13	12.1742	606	199	33	21029	5.75449	IL18RAP,CCL3,MMP9,TNFAIP6,IFIT1,PLA2G7,ISG15,TLR8,SLAMF8,OAS3,USP18,CYP19A1,IL1B,PARP9,OAS1,DDX58,TLR7,MGLL,IFI16,NT5E,DHX58,PLA2G2D,BIRC3,IRF7,PARP14,STAT1,EDNRB,C3,CADM1,HERC5,IFI35,TNFAIP3,TRIM5
IRF5	GO:BP	regulation of multicellular organismal process	GO:0051239	2.8e-12	11.5528	2623	199	68	21029	2.73953	CCL3,IL18R1,CXCL10,MMP9,C1QC,IL32,GBP1,MAFB,CD14,IL4I1,C5AR1,GDF15,EGR2,LILRB3,ISG15,TLR8,SLAMF8,LY96,SGK1,EBI3,CYBB,OAS3,HMOX1,OAS2,CSF1,ZFP36L1,HLA-DPA1,GPR35,IL1B,HLA-DPB1,PDCD1LG2,HLA-DRA,OAS1,BCL3,KCNE1,P2RX7,CD83,DTX4,DDX58,TLR7,MGLL,IFI16,KCNJ2,DHX58,RSAD2,IRF7,TYMP,LGMN,STAT1,EDNRB,C3,HESX1,IFIH1,CD40,CADM1,TNFAIP3,DLL4,RELB,ACSL1,PIM1,CD274,EIF2AK2,OVOL2,CD84,BANK1,SLITRK5,CLSTN2,ID1
IRF5	GO:BP	regulation of viral genome replication	GO:0045069	4.78167e-12	11.3204	85	199	15	21029	18.6482	IFIT1,MX1,ISG15,ISG20,IFITM1,OASL,OAS3,OAS2,IFIT5,OAS1,IFITM3,IFI16,RSAD2,IFIH1,EIF2AK2
IRF5	GO:BP	response to interferon-gamma	GO:0034341	1.20319e-11	10.9197	153	199	18	21029	12.4322	CCL4,CCL4L1,CCL8,CCL3,CCL2,CCL13,GBP1,CCL3L3,IFITM1,HLA-DPA1,FCAR,PARP9,IFITM3,IRF7,CIITA,PARP14,STAT1,CD40
IRF5	GO:BP	positive regulation of response to stimulus	GO:0048584	1.63811e-11	10.7857	2111	199	59	21029	2.95345	CCL4,IL18RAP,CCL4L1,CCL8,CCL3,IL18R1,CXCL10,CCL2,TRIM22,MMP9,CCL13,C1QC,GBP1,CD14,PLA2G7,C5AR1,GDF15,IGFBP3,TLR8,CCL3L3,ICAM1,LY96,C1QA,OASL,HMOX1,CSF1,IFIT5,GPR35,IL1B,HLA-DPB1,CFB,PARP9,HLA-DRA,P2RX7,DDX58,TLR7,IFI16,DHX58,BIRC3,HLA-DMB,RSAD2,IRF7,LGMN,PARP14,DDX60,C3,IFIH1,CD40,APOL3,CADM1,IFI35,TNFAIP3,DLL4,CD274,TRIM5,EIF2AK2,TNIK,WNT7B,BANK1
IRF5	GO:BP	positive regulation of cellular process	GO:0048522	4.02151e-11	10.3956	5561	199	103	21029	1.95727	CCL4,IL18RAP,CCL4L1,CCL8,CCL3,IL18R1,CXCL10,CCL2,TRIM22,MMP9,CCL13,TNFAIP6,MAFB,CD14,IL4I1,PLA2G7,C5AR1,GDF15,EGR2,ISG15,IGFBP3,CCL3L3,HLA-DQA1,ICAM1,LY96,IFITM1,C1QA,IFIT2,EBI3,OASL,HMOX1,CXCL11,CSF1,CYP19A1,IFIT5,ZFP36L1,HLA-DPA1,CD209,GPR35,IL1B,FCAR,HLA-DPB1,PDCD1LG2,PARP9,HLA-DRA,OAS1,BCL3,KCNE1,P2RX7,CD83,DDX58,TLR7,SERPINI1,ABCG1,IFI16,KCNJ2,DHX58,BIRC3,HLA-DMB,RSAD2,IRF7,LGMN,ANG,CIITA,PA…
IRF5	GO:BP	positive regulation of gene expression	GO:0010628	9.4065e-11	10.0266	1117	199	41	21029	3.87879	CCL3,IL18R1,IL32,CD14,C5AR1,ISG15,TLR8,LY96,EBI3,CYBB,OAS3,HMOX1,OAS2,CSF1,HLA-DPA1,IL1B,HLA-DPB1,OAS1,BCL3,P2RX7,CD83,DDX58,TLR7,IFI16,DHX58,RSAD2,IRF7,LAMP3,STAT1,C3,IFIH1,CD40,CADM1,DLL4,RELB,CD274,EIF2AK2,OVOL2,CD84,TCF23,ID1
IRF5	GO:BP	pattern recognition receptor signaling pathway	GO:0002221	9.53485e-11	10.0207	172	199	18	21029	11.0588	CD14,TLR8,LY96,OASL,OAS3,OAS1,DDX58,TLR7,IRAK2,DHX58,BIRC3,RSAD2,IRF7,DDX60,IFIH1,CD40,IFI35,TNFAIP3
IRF5	GO:BP	response to bacterium	GO:0009617	2.31929e-10	9.63464	744	199	33	21029	4.68713	CCL3,CXCL10,CCL2,IFI44,RGS1,CD14,C5AR1,ISG15,SLAMF8,LY96,OAS3,CMPK2,OAS2,CXCL11,IL1B,FCAR,PDCD1LG2,OAS1,BCL3,P2RX7,HERC6,IRAK2,DHX58,ANG,PTGIR,EDNRB,C3,TNFAIP3,MPEG1,CD274,TRIM5,BANK1,HP
IRF5	GO:BP	leukocyte activation	GO:0045321	3.0402e-10	9.5171	947	199	37	21029	4.12874	IL18RAP,CCL3,IL18R1,CCL2,MAFB,IL4I1,C5AR1,SLAMF8,HLA-DQA1,ICAM1,C1QA,EBI3,HMOX1,CSF1,ZFP36L1,HLA-DPA1,CD209,IL1B,FCAR,HLA-DPB1,PDCD1LG2,HLA-DRA,BCL3,P2RX7,CD83,PLA2G2D,HLA-DMB,RSAD2,CD40,IFI35,TNFAIP3,DLL4,RELB,CD274,BATF2,CD84,BANK1
IRF5	GO:BP	response to interferon-alpha	GO:0035455	4.20308e-10	9.37643	22	199	9	21029	43.23	IFIT3,IFITM1,IFIT2,FCAR,OAS1,IFITM3,MX2,LAMP3,EIF2AK2
IRF5	GO:BP	positive regulation of type I interferon production	GO:0032481	5.19031e-10	9.28481	59	199	12	21029	21.4929	CD14,ISG15,TLR8,OAS3,OAS2,OAS1,DDX58,TLR7,DHX58,IRF7,STAT1,IFIH1
IRF5	GO:BP	regulation of type I interferon production	GO:0032479	6.54288e-10	9.18423	96	199	14	21029	15.4107	CD14,ISG15,TLR8,OAS3,OAS2,OAS1,DTX4,DDX58,TLR7,DHX58,IRF7,STAT1,IFIH1,RELB
IRF5	GO:BP	type I interferon production	GO:0032606	6.54288e-10	9.18423	96	199	14	21029	15.4107	CD14,ISG15,TLR8,OAS3,OAS2,OAS1,DTX4,DDX58,TLR7,DHX58,IRF7,STAT1,IFIH1,RELB
IRF5	GO:BP	cell activation	GO:0001775	7.69373e-10	9.11386	1082	199	39	21029	3.80893	IL18RAP,CCL3,IL18R1,CXCL10,CCL2,MAFB,IL4I1,C5AR1,SLAMF8,HLA-DQA1,ICAM1,C1QA,EBI3,HMOX1,CSF1,ZFP36L1,HLA-DPA1,CD209,IL1B,FCAR,HLA-DPB1,PDCD1LG2,HLA-DRA,BCL3,P2RX7,CD83,PLA2G2D,HLA-DMB,RSAD2,CD40,IFI35,TNFAIP3,DLL4,RELB,NFKB2,CD274,BATF2,CD84,BANK1
IRF5	GO:BP	positive regulation of multicellular organismal process	GO:0051240	8.18929e-10	9.08675	1421	199	45	21029	3.34645	CCL3,IL18R1,IL32,CD14,IL4I1,C5AR1,EGR2,ISG15,TLR8,LY96,EBI3,CYBB,OAS3,HMOX1,OAS2,CSF1,ZFP36L1,HLA-DPA1,IL1B,HLA-DPB1,HLA-DRA,OAS1,BCL3,P2RX7,CD83,DDX58,TLR7,IFI16,DHX58,RSAD2,IRF7,STAT1,EDNRB,C3,IFIH1,CD40,CADM1,ACSL1,PIM1,CD274,EIF2AK2,OVOL2,CD84,SLITRK5,CLSTN2
IRF5	GO:BP	negative regulation of immune system process	GO:0002683	2.64321e-09	8.57787	414	199	24	21029	6.12599	CCL3,CCL2,TNFAIP6,C1QC,GBP1,MAFB,IL4I1,LILRB3,ISG15,SLAMF8,OAS3,HMOX1,USP18,CYP19A1,PDCD1LG2,OAS1,IFI16,DHX58,PLA2G2D,PARP14,TNFAIP3,CD274,CD84,BANK1
IRF5	GO:BP	negative regulation of biological process	GO:0048519	3.45119e-09	8.46203	5844	199	102	21029	1.8444	CCL8,CCL3,IL18R1,CXCL10,CCL2,TRIM22,MMP9,BCL2A1,RGS1,TNFAIP6,C1QC,IFIT1,IL32,ADAMDEC1,GBP1,MAFB,IL4I1,MX1,GDF15,LILRB3,ISG15,IFIT3,IGFBP3,TLR8,ISG20,SLAMF8,CCL3L3,ICAM1,IFITM1,OASL,OAS3,HMOX1,OAS2,CXCL11,USP18,CSF1,CYP19A1,IFIT5,ZFP36L1,ETV7,IFI6,GPR35,IL1B,PDCD1LG2,PARP9,OAS1,BCL3,KCNE1,P2RX7,DUSP4,CD83,MIR22HG,TTC39B,SERPINI1,ABCG1,IFITM3,RCAN1,IFI16,NT5E,DHX58,PLA2G2D,IFI30,BIRC3,RSAD2,IRF7,LG…
IRF5	GO:BP	cellular response to interferon-gamma	GO:0071346	3.88615e-09	8.41048	132	199	15	21029	12.0083	CCL4,CCL4L1,CCL8,CCL3,CCL2,CCL13,GBP1,CCL3L3,HLA-DPA1,FCAR,PARP9,IRF7,CIITA,PARP14,STAT1
IRF5	GO:BP	positive regulation of macromolecule metabolic process	GO:0010604	6.46077e-09	8.18972	3378	199	72	21029	2.25236	CCL3,IL18R1,CXCL10,CCL2,TRIM22,MMP9,IL32,MAFB,CD14,IL4I1,C5AR1,GDF15,EGR2,ISG15,TLR8,LY96,EBI3,CYBB,OAS3,HMOX1,OAS2,CSF1,ZFP36L1,HLA-DPA1,IL1B,HLA-DPB1,PARP9,OAS1,BCL3,P2RX7,CD83,DDX58,TLR7,ABCG1,IFI16,DHX58,BIRC3,RSAD2,IRF7,LGMN,ANG,LAMP3,CIITA,PARP14,STAT1,MAML2,HELZ2,HIVEP1,EDNRB,C3,IFIH1,NCOA7,CD40,CADM1,TNFAIP3,DLL4,RELB,NFKB2,ACSL1,PIM1,CCPG1,CD274,TRIM5,EIF2AK2,ONECUT2,OVOL2,TNIK,CD84,TCF2…
IRF5	GO:BP	regulation of signal transduction	GO:0009966	6.74105e-09	8.17127	2929	199	66	21029	2.38117	CCL4,CCL4L1,CCL8,CCL3,IL18R1,CCL2,TRIM22,MMP9,CCL13,RGS1,GBP1,CD14,C5AR1,GDF15,ISG15,IGFBP3,CCL3L3,ICAM1,LY96,SGK1,OASL,OAS3,HMOX1,USP18,CSF1,IFIT5,IFI6,GPR35,IL1B,PARP9,OAS1,BCL3,P2RX7,DUSP4,TLR7,MGLL,RCAN1,IRAK2,DHX58,BIRC3,RSAD2,IRF7,LGMN,LY6E,PTGIR,PARP14,DDX60,STAT1,C3,CD40,APOL3,IFI35,TNFAIP3,ARHGAP31,DLL4,IL1RN,CRIM1,PEX5L,TRIM5,EIF2AK2,SESN3,ONECUT2,OVOL2,TNIK,WNT7B,BANK1
IRF5	GO:BP	intracellular signal transduction	GO:0035556	6.80522e-09	8.16716	2639	199	62	21029	2.48266	CCL4,CCL4L1,CCL8,CCL3,IL18R1,CCL2,TRIM22,MMP9,CCL13,BCL2A1,GBP1,CD14,C5AR1,GDF15,IGFBP3,TLR8,CCL3L3,ICAM1,SGK1,OASL,OAS3,HMOX1,CSF1,IFIT5,ZFP36L1,IFI6,CD209,GPR35,IL1B,RND3,BCL3,P2RX7,DUSP4,DDX58,TLR7,RGL1,RCAN1,IFI16,IRAK2,PLA2G4C,DHX58,BIRC3,IRF7,DDX60,STAT1,EDNRB,HESX1,IFIH1,CD40,APOL3,IFI35,TNFAIP3,ARHGAP31,RELB,NFKB2,PEX5L,TRIM5,EIF2AK2,SESN3,TNIK,WNT7B,BANK1
IRF5	GO:BP	positive regulation of interferon-beta production	GO:0032728	7.38335e-09	8.13175	41	199	10	21029	25.774	ISG15,TLR8,OAS3,OAS2,OAS1,DDX58,TLR7,DHX58,IRF7,IFIH1
IRF5	GO:BP	immune effector process	GO:0002252	7.79079e-09	8.10842	652	199	29	21029	4.7002	IL18RAP,CCL3,IL18R1,C1QC,IL4I1,TLR8,SLAMF8,ICAM1,C1QA,HMOX1,IL1B,FCAR,CFB,HLA-DRA,BCL3,P2RX7,DDX58,DHX58,HLA-DMB,RSAD2,IRF7,DDX60,C3,CD40,CADM1,IFI35,RELB,CD84,HP
IRF5	GO:BP	interferon-beta production	GO:0032608	9.64979e-09	8.01548	57	199	11	21029	20.3931	ISG15,TLR8,OAS3,OAS2,OAS1,DDX58,TLR7,DHX58,IRF7,IFIH1,RELB
IRF5	GO:BP	regulation of interferon-beta production	GO:0032648	9.64979e-09	8.01548	57	199	11	21029	20.3931	ISG15,TLR8,OAS3,OAS2,OAS1,DDX58,TLR7,DHX58,IRF7,IFIH1,RELB
IRF5	GO:BP	myeloid leukocyte migration	GO:0097529	1.12561e-08	7.94861	227	199	18	21029	8.37939	CCL4,CCL4L1,CCL8,CCL3,CXCL10,CCL2,CCL13,TNFAIP6,PLA2G7,C5AR1,SLAMF8,CCL3L3,CXCL11,CSF1,CYP19A1,IL1B,LGMN,EDNRB
IRF5	GO:BP	cellular response to virus	GO:0098586	1.72166e-08	7.76405	78	199	12	21029	16.2574	CXCL10,OASL,OAS3,IFI6,OAS1,DDX58,TLR7,DHX58,BIRC3,IRF7,DDX60,IFIH1
IRF5	GO:BP	leukocyte chemotaxis	GO:0030595	2.01395e-08	7.69595	235	199	18	21029	8.09413	CCL4,CCL4L1,CCL8,CCL3,CXCL10,CCL2,CCL13,TNFAIP6,PLA2G7,C5AR1,SLAMF8,CCL3L3,CXCL11,CSF1,CYP19A1,IL1B,LGMN,EDNRB
IRF5	GO:BP	regulation of cell communication	GO:0010646	2.30898e-08	7.63658	3313	199	70	21029	2.23276	CCL4,CCL4L1,CCL8,CCL3,IL18R1,CCL2,TRIM22,MMP9,CCL13,RGS1,GBP1,CD14,C5AR1,GDF15,EGR2,ISG15,IGFBP3,CCL3L3,ICAM1,LY96,SGK1,OASL,OAS3,HMOX1,USP18,CSF1,CYP19A1,IFIT5,IFI6,GPR35,IL1B,PARP9,OAS1,BCL3,P2RX7,DUSP4,TLR7,MGLL,RCAN1,IRAK2,DHX58,BIRC3,RSAD2,IRF7,TYMP,LGMN,LY6E,PTGIR,PARP14,DDX60,STAT1,C3,CD40,APOL3,IFI35,TNFAIP3,ARHGAP31,DLL4,IL1RN,CRIM1,PEX5L,TRIM5,EIF2AK2,SESN3,ONECUT2,OVOL2,TNIK,WNT7B,BANK…
IRF5	GO:BP	regulation of response to stress	GO:0080134	2.71255e-08	7.56662	1273	199	40	21029	3.32045	IL18RAP,CCL3,MMP9,TNFAIP6,IFIT1,PLA2G7,ISG15,TLR8,SLAMF8,OAS3,USP18,CYP19A1,IL1B,FCAR,PARP9,OAS1,DDX58,TLR7,MGLL,IFI16,NT5E,DHX58,PLA2G2D,BIRC3,IRF7,PARP14,STAT1,EDNRB,C3,NCOA7,CADM1,HERC5,IFI35,TNFAIP3,TRIM5,EIF2AK2,SESN3,EFHD1,TNIK,WNT7B
IRF5	GO:BP	regulation of signaling	GO:0023051	2.8158e-08	7.5504	3327	199	70	21029	2.22337	CCL4,CCL4L1,CCL8,CCL3,IL18R1,CCL2,TRIM22,MMP9,CCL13,RGS1,GBP1,CD14,C5AR1,GDF15,EGR2,ISG15,IGFBP3,CCL3L3,ICAM1,LY96,SGK1,OASL,OAS3,HMOX1,USP18,CSF1,CYP19A1,IFIT5,IFI6,GPR35,IL1B,PARP9,OAS1,BCL3,P2RX7,DUSP4,TLR7,MGLL,RCAN1,IRAK2,DHX58,BIRC3,RSAD2,IRF7,TYMP,LGMN,LY6E,PTGIR,PARP14,DDX60,STAT1,C3,CD40,APOL3,IFI35,TNFAIP3,ARHGAP31,DLL4,IL1RN,CRIM1,PEX5L,TRIM5,EIF2AK2,SESN3,ONECUT2,OVOL2,TNIK,WNT7B,BANK…
IRF5	GO:BP	positive regulation of metabolic process	GO:0009893	4.73547e-08	7.32464	3678	199	74	21029	2.12611	CCL3,IL18R1,CXCL10,CCL2,TRIM22,MMP9,IL32,MAFB,CD14,IL4I1,C5AR1,GDF15,EGR2,ISG15,TLR8,LY96,EBI3,CYBB,OAS3,HMOX1,OAS2,CSF1,ZFP36L1,HLA-DPA1,IL1B,HLA-DPB1,PARP9,OAS1,BCL3,P2RX7,CD83,DDX58,TLR7,ABCG1,IFI16,DHX58,BIRC3,RSAD2,IRF7,LGMN,ANG,LAMP3,CIITA,PARP14,STAT1,MAML2,HELZ2,HIVEP1,EDNRB,WIPI1,C3,IFIH1,NCOA7,CD40,CADM1,TNFAIP3,DLL4,RELB,NFKB2,ACSL1,PIM1,CCPG1,CD274,TRIM5,EIF2AK2,SESN3,ONECUT2,OVOL2,TN…
IRF5	GO:BP	response to type I interferon	GO:0034340	5.21654e-08	7.28262	66	199	11	21029	17.6122	IFIT1,MX1,ISG15,IFITM1,OAS3,OAS2,USP18,OAS1,IFITM3,IRF7,STAT1
IRF5	GO:BP	monocyte chemotaxis	GO:0002548	6.19009e-08	7.2083	67	199	11	21029	17.3494	CCL4,CCL4L1,CCL8,CCL3,CXCL10,CCL2,CCL13,PLA2G7,SLAMF8,CCL3L3,LGMN
IRF5	GO:BP	adaptive immune response	GO:0002250	6.51942e-08	7.18579	712	199	29	21029	4.30411	IL18R1,C1QC,IL4I1,LILRB3,TLR8,HLA-DQA1,ICAM1,C1QA,CLEC10A,EBI3,HLA-DPA1,CD209,IL1B,HLA-DPB1,PDCD1LG2,HLA-DRA,BCL3,P2RX7,HLA-DMB,RSAD2,IRF7,LAMP3,C3,CD40,TNFAIP3,RELB,NFKB2,CD274,CD84
IRF5	GO:BP	T cell activation	GO:0042110	1.37097e-07	6.86297	500	199	24	21029	5.07232	IL18R1,CCL2,MAFB,IL4I1,HLA-DQA1,ICAM1,EBI3,ZFP36L1,HLA-DPA1,CD209,IL1B,HLA-DPB1,PDCD1LG2,HLA-DRA,BCL3,P2RX7,CD83,PLA2G2D,HLA-DMB,RSAD2,DLL4,RELB,CD274,CD84
IRF5	GO:BP	regulation of innate immune response	GO:0045088	1.77445e-07	6.75094	234	199	17	21029	7.67712	IL18RAP,ISG15,TLR8,SLAMF8,OAS3,USP18,PARP9,OAS1,IFI16,DHX58,BIRC3,IRF7,PARP14,CADM1,IFI35,TNFAIP3,TRIM5
IRF5	GO:BP	leukocyte migration	GO:0050900	1.84168e-07	6.73479	381	199	21	21029	5.82452	CCL4,CCL4L1,CCL8,CCL3,CXCL10,CCL2,MMP9,CCL13,TNFAIP6,PLA2G7,C5AR1,SLAMF8,CCL3L3,ICAM1,HMOX1,CXCL11,CSF1,CYP19A1,IL1B,LGMN,EDNRB
IRF5	GO:BP	positive regulation of signal transduction	GO:0009967	2.59789e-07	6.58538	1495	199	42	21029	2.96875	CCL4,CCL4L1,CCL8,CCL3,IL18R1,CCL2,TRIM22,MMP9,CCL13,CD14,C5AR1,GDF15,IGFBP3,CCL3L3,ICAM1,LY96,OASL,HMOX1,CSF1,IFIT5,GPR35,IL1B,PARP9,P2RX7,TLR7,DHX58,BIRC3,RSAD2,IRF7,PARP14,DDX60,C3,CD40,APOL3,IFI35,TNFAIP3,DLL4,TRIM5,EIF2AK2,TNIK,WNT7B,BANK1
IRF5	GO:BP	positive regulation of cell communication	GO:0010647	2.77621e-07	6.55655	1689	199	45	21029	2.81545	CCL4,CCL4L1,CCL8,CCL3,IL18R1,CCL2,TRIM22,MMP9,CCL13,CD14,C5AR1,GDF15,IGFBP3,CCL3L3,ICAM1,LY96,OASL,HMOX1,CSF1,CYP19A1,IFIT5,GPR35,IL1B,PARP9,P2RX7,TLR7,DHX58,BIRC3,RSAD2,IRF7,LGMN,PARP14,DDX60,C3,CD40,APOL3,IFI35,TNFAIP3,DLL4,TRIM5,EIF2AK2,TNIK,WNT7B,BANK1,CLSTN2
IRF5	GO:BP	positive regulation of intracellular signal transduction	GO:1902533	2.96292e-07	6.52828	971	199	33	21029	3.59137	CCL4,CCL4L1,CCL8,CCL3,IL18R1,CCL2,TRIM22,CCL13,CD14,C5AR1,GDF15,IGFBP3,CCL3L3,ICAM1,OASL,HMOX1,CSF1,IFIT5,GPR35,IL1B,P2RX7,TLR7,DHX58,BIRC3,DDX60,CD40,APOL3,IFI35,TRIM5,EIF2AK2,TNIK,WNT7B,BANK1
IRF5	GO:BP	positive regulation of signaling	GO:0023056	2.99815e-07	6.52315	1693	199	45	21029	2.8088	CCL4,CCL4L1,CCL8,CCL3,IL18R1,CCL2,TRIM22,MMP9,CCL13,CD14,C5AR1,GDF15,IGFBP3,CCL3L3,ICAM1,LY96,OASL,HMOX1,CSF1,CYP19A1,IFIT5,GPR35,IL1B,PARP9,P2RX7,TLR7,DHX58,BIRC3,RSAD2,IRF7,LGMN,PARP14,DDX60,C3,CD40,APOL3,IFI35,TNFAIP3,DLL4,TRIM5,EIF2AK2,TNIK,WNT7B,BANK1,CLSTN2
IRF5	GO:BP	positive regulation of response to external stimulus	GO:0032103	3.33605e-07	6.47677	435	199	22	21029	5.3444	CCL4,IL18RAP,CCL3,CXCL10,PLA2G7,C5AR1,TLR8,LY96,OASL,CSF1,IL1B,PARP9,TLR7,IFI16,DHX58,IRF7,LGMN,DDX60,C3,CADM1,IFI35,TRIM5
IRF5	GO:BP	cellular response to type I interferon	GO:0071357	3.57001e-07	6.44733	59	199	10	21029	17.9107	IFIT1,ISG15,IFITM1,OAS3,OAS2,USP18,OAS1,IFITM3,IRF7,STAT1
IRF5	GO:BP	granulocyte migration	GO:0097530	5.2976e-07	6.27592	156	199	14	21029	9.48351	CCL4,CCL4L1,CCL8,CCL3,CXCL10,CCL2,CCL13,TNFAIP6,C5AR1,SLAMF8,CCL3L3,CXCL11,CSF1,IL1B
IRF5	GO:BP	granulocyte chemotaxis	GO:0071621	5.49415e-07	6.2601	129	199	13	21029	10.6493	CCL4,CCL4L1,CCL8,CCL3,CXCL10,CCL2,CCL13,TNFAIP6,C5AR1,CCL3L3,CXCL11,CSF1,IL1B
IRF5	GO:BP	neutrophil migration	GO:1990266	5.49415e-07	6.2601	129	199	13	21029	10.6493	CCL4,CCL4L1,CCL8,CCL3,CXCL10,CCL2,CCL13,TNFAIP6,C5AR1,SLAMF8,CCL3L3,CXCL11,IL1B
IRF5	GO:BP	immune response-regulating signaling pathway	GO:0002764	5.65404e-07	6.24764	491	199	23	21029	4.95008	GBP1,CD14,C5AR1,TLR8,LY96,OASL,OAS3,FCAR,HLA-DPB1,OAS1,DDX58,TLR7,IRAK2,DHX58,BIRC3,RSAD2,IRF7,DDX60,IFIH1,CD40,IFI35,TNFAIP3,BANK1
IRF5	GO:BP	neutrophil chemotaxis	GO:0030593	6.9263e-07	6.1595	106	199	12	21029	11.963	CCL4,CCL4L1,CCL8,CCL3,CXCL10,CCL2,CCL13,TNFAIP6,C5AR1,CCL3L3,CXCL11,IL1B
IRF5	GO:BP	regulation of intracellular signal transduction	GO:1902531	9.33408e-07	6.02993	1688	199	44	21029	2.75452	CCL4,CCL4L1,CCL8,CCL3,IL18R1,CCL2,TRIM22,MMP9,CCL13,GBP1,CD14,C5AR1,GDF15,IGFBP3,CCL3L3,ICAM1,SGK1,OASL,HMOX1,CSF1,IFIT5,GPR35,IL1B,BCL3,P2RX7,DUSP4,TLR7,RCAN1,DHX58,BIRC3,DDX60,STAT1,CD40,APOL3,IFI35,TNFAIP3,ARHGAP31,PEX5L,TRIM5,EIF2AK2,SESN3,TNIK,WNT7B,BANK1
IRF5	GO:BP	mononuclear cell migration	GO:0071674	1.22e-06	5.91364	197	199	15	21029	8.0462	CCL4,CCL4L1,CCL8,CCL3,CXCL10,CCL2,CCL13,PLA2G7,C5AR1,SLAMF8,CCL3L3,ICAM1,CXCL11,CSF1,LGMN
IRF5	GO:BP	adaptive immune response based on somatic recombination of immune receptors built from immunoglobulin superfamily domains	GO:0002460	1.45331e-06	5.83764	344	199	19	21029	5.83661	IL18R1,C1QC,IL4I1,TLR8,ICAM1,C1QA,EBI3,IL1B,HLA-DRA,BCL3,P2RX7,RSAD2,IRF7,C3,CD40,TNFAIP3,RELB,NFKB2,CD274
IRF5	GO:BP	cytoplasmic pattern recognition receptor signaling pathway in response to virus	GO:0039528	1.52089e-06	5.8179	34	199	8	21029	24.8643	OASL,OAS3,DDX58,DHX58,BIRC3,IRF7,DDX60,IFIH1
IRF5	GO:BP	leukocyte mediated immunity	GO:0002443	1.60006e-06	5.79586	429	199	21	21029	5.17282	IL18RAP,CCL3,IL18R1,C1QC,IL4I1,TLR8,ICAM1,C1QA,HMOX1,IL1B,FCAR,HLA-DRA,BCL3,P2RX7,DDX58,RSAD2,IRF7,C3,CD40,CADM1,CD84
IRF5	GO:BP	negative regulation of cellular process	GO:0048523	1.81012e-06	5.74229	4818	199	84	21029	1.84238	CCL8,CCL3,CXCL10,CCL2,TRIM22,MMP9,BCL2A1,RGS1,TNFAIP6,C1QC,ADAMDEC1,GBP1,MAFB,IL4I1,GDF15,LILRB3,ISG15,IFIT3,IGFBP3,SLAMF8,CCL3L3,ICAM1,IFITM1,OAS3,HMOX1,CXCL11,USP18,CSF1,CYP19A1,ZFP36L1,ETV7,IFI6,GPR35,IL1B,PDCD1LG2,PARP9,OAS1,BCL3,KCNE1,P2RX7,DUSP4,SERPINI1,ABCG1,RCAN1,IFI16,DHX58,PLA2G2D,IFI30,BIRC3,RSAD2,IRF7,LGMN,ANG,LAMP3,CIITA,PTGIR,PARP14,OSGIN1,STAT1,HIVEP1,MTSS1,NFE2L3,EDNRB,C3,HESX1,N…
IRF5	GO:BP	cell chemotaxis	GO:0060326	1.87342e-06	5.72737	310	199	18	21029	6.13587	CCL4,CCL4L1,CCL8,CCL3,CXCL10,CCL2,CCL13,TNFAIP6,PLA2G7,C5AR1,SLAMF8,CCL3L3,CXCL11,CSF1,CYP19A1,IL1B,LGMN,EDNRB
IRF5	GO:BP	regulation of interferon-gamma production	GO:0032649	1.99343e-06	5.7004	116	199	12	21029	10.9317	IL18R1,CD14,ISG15,TLR8,EBI3,HLA-DPA1,IL1B,HLA-DPB1,PDCD1LG2,BCL3,TLR7,CD274
IRF5	GO:BP	interferon-gamma production	GO:0032609	2.20302e-06	5.65698	117	199	12	21029	10.8383	IL18R1,CD14,ISG15,TLR8,EBI3,HLA-DPA1,IL1B,HLA-DPB1,PDCD1LG2,BCL3,TLR7,CD274
IRF5	GO:BP	cellular response to lipopolysaccharide	GO:0071222	2.42557e-06	5.61519	207	199	15	21029	7.65749	CCL3,CXCL10,CCL2,CD14,LY96,CMPK2,CXCL11,IL1B,FCAR,PDCD1LG2,IRAK2,EDNRB,TNFAIP3,CD274,TRIM5
IRF5	GO:BP	interleukin-27-mediated signaling pathway	GO:0070106	2.76382e-06	5.55849	7	199	5	21029	75.481	MX1,OASL,OAS2,OAS1,STAT1
IRF5	GO:BP	toll-like receptor signaling pathway	GO:0002224	2.95651e-06	5.52922	120	199	12	21029	10.5673	CD14,TLR8,LY96,OAS1,TLR7,IRAK2,BIRC3,RSAD2,IRF7,CD40,IFI35,TNFAIP3
IRF5	GO:BP	lymphocyte activation	GO:0046649	3.20632e-06	5.49399	788	199	28	21029	3.75489	IL18R1,CCL2,MAFB,IL4I1,SLAMF8,HLA-DQA1,ICAM1,EBI3,ZFP36L1,HLA-DPA1,CD209,IL1B,HLA-DPB1,PDCD1LG2,HLA-DRA,BCL3,P2RX7,CD83,PLA2G2D,HLA-DMB,RSAD2,CD40,TNFAIP3,DLL4,RELB,CD274,CD84,BANK1
IRF5	GO:BP	positive regulation of interferon-gamma production	GO:0032729	3.60992e-06	5.4425	74	199	10	21029	14.2802	IL18R1,CD14,ISG15,TLR8,EBI3,HLA-DPA1,IL1B,HLA-DPB1,BCL3,TLR7
IRF5	GO:BP	response to oxygen-containing compound	GO:1901700	3.64829e-06	5.43791	1631	199	42	21029	2.7212	IL18RAP,CCL3,CXCL10,CCL2,MMP9,CD14,C5AR1,GDF15,EGR2,ICAM1,LY96,SGK1,CYBB,HMOX1,CMPK2,CXCL11,CYP19A1,ZFP36L1,IL1B,FCAR,PDCD1LG2,KCNE1,P2RX7,TDO2,STRA6,IRAK2,LGMN,LY6E,PTGIR,STAT1,EDNRB,TNFAIP3,SRD5A1,ACSL1,PIM1,CD274,TRIM5,SESN3,WNT7B,HP,UGT3A2,ID1
IRF5	GO:BP	positive regulation of immune response	GO:0050778	3.68535e-06	5.43352	589	199	24	21029	4.30588	IL18RAP,IL18R1,C1QC,GBP1,C5AR1,TLR8,C1QA,IL1B,HLA-DPB1,CFB,PARP9,HLA-DRA,P2RX7,IFI16,HLA-DMB,RSAD2,IRF7,C3,CD40,CADM1,IFI35,CD274,TRIM5,BANK1
IRF5	GO:BP	cellular response to molecule of bacterial origin	GO:0071219	4.35925e-06	5.36059	216	199	15	21029	7.33843	CCL3,CXCL10,CCL2,CD14,LY96,CMPK2,CXCL11,IL1B,FCAR,PDCD1LG2,IRAK2,EDNRB,TNFAIP3,CD274,TRIM5
IRF5	GO:BP	regulation of molecular function	GO:0065009	5.11995e-06	5.29073	3017	199	61	21029	2.13658	CCL4,IL18RAP,CCL4L1,CCL8,CCL3,IL18R1,CXCL10,CCL2,TRIM22,MMP9,CCL13,RGS1,IFIT1,IL32,C5AR1,IGFBP3,SLAMF8,CCL3L3,SGK1,IFIT2,OASL,OAS3,HMOX1,OAS2,CSF1,IFI6,GPR35,IL1B,PARP9,OAS1,BCL3,KCNE1,P2RX7,DDX58,SERPINI1,RGL1,RCAN1,IFI16,IRAK2,FXYD6,BIRC3,LGMN,LY6E,ANG,LAMP3,PTGIR,EDNRB,C3,CD40,HERC5,TNFAIP3,ARHGAP31,ACSL1,PIM1,CCPG1,CRIM1,TRIM5,EIF2AK2,HP,SYNPO2,ID1
IRF5	GO:BP	cellular response to interleukin-1	GO:0071347	5.69177e-06	5.24475	127	199	12	21029	9.98489	CCL4,CCL4L1,CCL8,CCL3,CCL2,CCL13,GBP1,CCL3L3,IL1B,IRAK2,CD40,IL1RN
IRF5	GO:BP	type I interferon signaling pathway	GO:0060337	5.71361e-06	5.24309	57	199	9	21029	16.6853	ISG15,IFITM1,OAS3,OAS2,USP18,OAS1,IFITM3,IRF7,STAT1
IRF5	GO:BP	regulation of response to cytokine stimulus	GO:0060759	5.81339e-06	5.23557	156	199	13	21029	8.80611	ISG15,OAS3,USP18,CSF1,PARP9,OAS1,DDX58,IRAK2,IRF7,PARP14,IFIH1,TNFAIP3,IL1RN
IRF5	GO:BP	cytoplasmic pattern recognition receptor signaling pathway	GO:0002753	9.16189e-06	5.03801	60	199	9	21029	15.851	OASL,OAS3,DDX58,DHX58,BIRC3,IRF7,DDX60,IFIH1,TNFAIP3
IRF5	GO:BP	regulation of immune effector process	GO:0002697	9.2614e-06	5.03332	343	199	18	21029	5.54554	IL18RAP,IL18R1,IL4I1,SLAMF8,ICAM1,HMOX1,IL1B,HLA-DRA,P2RX7,DDX58,DHX58,HLA-DMB,RSAD2,DDX60,C3,CD40,CADM1,CD84
IRF5	GO:BP	response to molecule of bacterial origin	GO:0002237	1.10994e-05	4.9547	347	199	18	21029	5.48162	CCL3,CXCL10,CCL2,CD14,C5AR1,LY96,CMPK2,CXCL11,IL1B,FCAR,PDCD1LG2,P2RX7,IRAK2,PTGIR,EDNRB,TNFAIP3,CD274,TRIM5
IRF5	GO:BP	antigen processing and presentation of exogenous peptide antigen via MHC class II	GO:0019886	1.13291e-05	4.9458	28	199	7	21029	26.4183	HLA-DQA1,HLA-DPA1,HLA-DPB1,HLA-DRA,IFI30,HLA-DMB,LGMN
IRF5	GO:BP	tumor necrosis factor superfamily cytokine production	GO:0071706	1.15174e-05	4.93865	165	199	13	21029	8.32578	CCL3,CD14,LY96,CYBB,OAS3,OAS2,OAS1,BCL3,DDX58,IFIH1,TNFAIP3,CD274,CD84
IRF5	GO:BP	regulation of tumor necrosis factor superfamily cytokine production	GO:1903555	1.15174e-05	4.93865	165	199	13	21029	8.32578	CCL3,CD14,LY96,CYBB,OAS3,OAS2,OAS1,BCL3,DDX58,IFIH1,TNFAIP3,CD274,CD84
IRF5	GO:BP	positive regulation of immune effector process	GO:0002699	1.37507e-05	4.86168	235	199	15	21029	6.74511	IL18RAP,IL18R1,HMOX1,IL1B,HLA-DRA,P2RX7,DDX58,DHX58,HLA-DMB,RSAD2,DDX60,C3,CD40,CADM1,CD84
IRF5	GO:BP	lymphocyte chemotaxis	GO:0048247	1.43138e-05	4.84424	63	199	9	21029	15.0962	CCL4,CCL4L1,CCL8,CCL3,CXCL10,CCL2,CCL13,CCL3L3,CXCL11
IRF5	GO:BP	regulation of cell population proliferation	GO:0042127	1.59896e-05	4.79616	1648	199	41	21029	2.62901	CCL8,CXCL10,CCL2,MMP9,IL4I1,C5AR1,IFIT3,IGFBP3,CCL3L3,IFITM1,SGK1,EBI3,HMOX1,CXCL11,CSF1,ZFP36L1,HLA-DPA1,CD209,IL1B,HLA-DPB1,PDCD1LG2,PLA2G2D,IFI30,HLA-DMB,LGMN,ANG,PTGIR,OSGIN1,STAT1,MTSS1,EDNRB,CD40,IFI35,TNFAIP3,DLL4,PIM1,CCPG1,CD274,EIF2AK2,OVOL2,ID1
IRF5	GO:BP	cell migration	GO:0016477	1.69103e-05	4.77185	1454	199	38	21029	2.76175	CCL4,CCL4L1,CCL8,CCL3,CXCL10,CCL2,MMP9,CCL13,TNFAIP6,PLA2G7,C5AR1,IGFBP3,SLAMF8,CCL3L3,ICAM1,IFITM1,SGK1,HMOX1,CXCL11,CSF1,CYP19A1,IL1B,PARP9,RND3,DDX58,PLEKHO1,LGMN,ANG,OSGIN1,EDNRB,CD40,TNFAIP3,DLL4,CD274,ONECUT2,OVOL2,SYNPO2,ID1
IRF5	GO:BP	chemokine-mediated signaling pathway	GO:0070098	1.80725e-05	4.74298	87	199	10	21029	12.1464	CCL4,CCL4L1,CCL8,CCL3,CXCL10,CCL2,CCL13,CCL3L3,CXCL11,GPR35
IRF5	GO:BP	cellular response to biotic stimulus	GO:0071216	2.28211e-05	4.64166	244	199	15	21029	6.49631	CCL3,CXCL10,CCL2,CD14,LY96,CMPK2,CXCL11,IL1B,FCAR,PDCD1LG2,IRAK2,EDNRB,TNFAIP3,CD274,TRIM5
IRF5	GO:BP	negative regulation of response to stimulus	GO:0048585	2.36759e-05	4.62569	1604	199	40	21029	2.63525	CCL2,MMP9,RGS1,TNFAIP6,GBP1,IL4I1,GDF15,ISG15,IGFBP3,SLAMF8,ICAM1,OAS3,HMOX1,USP18,CYP19A1,IFI6,IL1B,OAS1,BCL3,P2RX7,DUSP4,RCAN1,IFI16,NT5E,DHX58,LGMN,PTGIR,PARP14,STAT1,NCOA7,IFI35,TNFAIP3,DLL4,IL1RN,CRIM1,SESN3,ONECUT2,OVOL2,CD84,BANK1
IRF5	GO:BP	cellular response to oxygen-containing compound	GO:1901701	2.74355e-05	4.56169	1164	199	33	21029	2.99589	IL18RAP,CCL3,CXCL10,CCL2,MMP9,CD14,GDF15,ICAM1,LY96,SGK1,CYBB,CMPK2,CXCL11,ZFP36L1,IL1B,FCAR,PDCD1LG2,KCNE1,P2RX7,IRAK2,LGMN,LY6E,STAT1,EDNRB,TNFAIP3,SRD5A1,PIM1,CD274,TRIM5,SESN3,WNT7B,UGT3A2,ID1
IRF5	GO:BP	immune system development	GO:0002520	2.90213e-05	4.53728	987	199	30	21029	3.21196	CCL3,IL18R1,MMP9,C1QC,MAFB,IL4I1,LILRB3,ISG15,SLAMF8,CSF1,ZFP36L1,IL1B,HLA-DRA,BCL3,CD83,HERC6,IFI16,PLA2G2D,RSAD2,IRF7,STAT1,CD40,TNFAIP3,DLL4,RELB,NFKB2,PIM1,CD274,EIF2AK2,BATF2
IRF5	GO:BP	I-kappaB kinase/NF-kappaB signaling	GO:0007249	2.93608e-05	4.53223	287	199	16	21029	5.8912	TRIM22,TLR8,HMOX1,IFIT5,IL1B,BCL3,TLR7,IRAK2,BIRC3,STAT1,EDNRB,CD40,APOL3,TNFAIP3,RELB,TRIM5
IRF5	GO:BP	eosinophil chemotaxis	GO:0048245	3.01991e-05	4.52001	19	199	6	21029	33.3705	CCL4,CCL4L1,CCL8,CCL3,CCL2,CCL13
IRF5	GO:BP	response to lipopolysaccharide	GO:0032496	3.02604e-05	4.51913	328	199	17	21029	5.47697	CCL3,CXCL10,CCL2,CD14,LY96,CMPK2,CXCL11,IL1B,FCAR,PDCD1LG2,P2RX7,IRAK2,PTGIR,EDNRB,TNFAIP3,CD274,TRIM5
IRF5	GO:BP	antigen processing and presentation of peptide antigen via MHC class II	GO:0002495	3.11899e-05	4.50599	32	199	7	21029	23.116	HLA-DQA1,HLA-DPA1,HLA-DPB1,HLA-DRA,IFI30,HLA-DMB,LGMN
IRF5	GO:BP	negative regulation of innate immune response	GO:0045824	3.26389e-05	4.48626	69	199	9	21029	13.7835	ISG15,SLAMF8,OAS3,USP18,OAS1,IFI16,DHX58,PARP14,TNFAIP3
IRF5	GO:BP	negative regulation of multicellular organismal process	GO:0051241	3.55727e-05	4.44888	996	199	30	21029	3.18293	CCL3,IL18R1,CXCL10,C1QC,GBP1,MAFB,GDF15,LILRB3,TLR8,SLAMF8,OAS3,HMOX1,GPR35,IL1B,PDCD1LG2,OAS1,BCL3,P2RX7,CD83,DHX58,LGMN,STAT1,TNFAIP3,DLL4,RELB,CD274,OVOL2,CD84,BANK1,ID1
IRF5	GO:BP	regulation of leukocyte migration	GO:0002685	4.095e-05	4.38775	218	199	14	21029	6.78636	CCL4,CCL8,CCL3,CXCL10,CCL2,TNFAIP6,PLA2G7,C5AR1,SLAMF8,ICAM1,HMOX1,CSF1,CYP19A1,LGMN
IRF5	GO:BP	response to lipid	GO:0033993	4.16893e-05	4.37998	887	199	28	21029	3.3358	CCL3,CXCL10,CCL2,CD14,LY96,SGK1,CYBB,CMPK2,CXCL11,CYP19A1,ZFP36L1,IL1B,FCAR,PDCD1LG2,P2RX7,ABCG1,STRA6,IRAK2,PTGIR,EDNRB,TNFAIP3,SRD5A1,ACSL1,PIM1,IL1RN,CD274,TRIM5,WNT7B
IRF5	GO:BP	positive regulation of response to biotic stimulus	GO:0002833	4.55993e-05	4.34104	185	199	13	21029	7.4257	IL18RAP,TLR8,LY96,OASL,PARP9,IFI16,DHX58,IRF7,DDX60,CADM1,IFI35,CD274,TRIM5
IRF5	GO:BP	regulation of leukocyte chemotaxis	GO:0002688	4.68443e-05	4.32934	123	199	11	21029	9.45046	CCL4,CCL3,CXCL10,CCL2,TNFAIP6,PLA2G7,C5AR1,SLAMF8,CSF1,CYP19A1,LGMN
IRF5	GO:BP	cellular response to chemokine	GO:1990869	4.73344e-05	4.32482	96	199	10	21029	11.0076	CCL4,CCL4L1,CCL8,CCL3,CXCL10,CCL2,CCL13,CCL3L3,CXCL11,GPR35
IRF5	GO:BP	response to chemokine	GO:1990868	4.73344e-05	4.32482	96	199	10	21029	11.0076	CCL4,CCL4L1,CCL8,CCL3,CXCL10,CCL2,CCL13,CCL3L3,CXCL11,GPR35
IRF5	GO:BP	response to interleukin-1	GO:0070555	5.07171e-05	4.29485	154	199	12	21029	8.23429	CCL4,CCL4L1,CCL8,CCL3,CCL2,CCL13,GBP1,CCL3L3,IL1B,IRAK2,CD40,IL1RN
IRF5	GO:BP	MDA-5 signaling pathway	GO:0039530	5.89564e-05	4.22947	11	199	5	21029	48.0333	OAS3,DHX58,IRF7,DDX60,IFIH1
IRF5	GO:BP	positive regulation of tumor necrosis factor production	GO:0032760	6.37898e-05	4.19525	99	199	10	21029	10.6741	CCL3,CD14,LY96,CYBB,OAS3,OAS2,OAS1,DDX58,IFIH1,CD84
IRF5	GO:BP	cell population proliferation	GO:0008283	6.38776e-05	4.19465	1940	199	44	21029	2.39672	IL18RAP,CCL8,CXCL10,CCL2,MMP9,IL4I1,C5AR1,IFIT3,IGFBP3,CCL3L3,IFITM1,SGK1,EBI3,HMOX1,CXCL11,CSF1,ZFP36L1,HLA-DPA1,CD209,IL1B,HLA-DPB1,PDCD1LG2,P2RX7,PLA2G2D,IFI30,HLA-DMB,LGMN,ANG,PTGIR,OSGIN1,STAT1,MTSS1,EDNRB,CD40,IFI35,TNFAIP3,DLL4,PIM1,CCPG1,CD274,EIF2AK2,OVOL2,WNT7B,ID1
IRF5	GO:BP	regulation of leukocyte mediated immunity	GO:0002703	7.20086e-05	4.14262	228	199	14	21029	6.48872	IL18RAP,IL18R1,IL4I1,ICAM1,HMOX1,IL1B,HLA-DRA,P2RX7,DDX58,RSAD2,C3,CD40,CADM1,CD84
IRF5	GO:BP	antigen processing and presentation of peptide or polysaccharide antigen via MHC class II	GO:0002504	7.49167e-05	4.12542	36	199	7	21029	20.5476	HLA-DQA1,HLA-DPA1,HLA-DPB1,HLA-DRA,IFI30,HLA-DMB,LGMN
IRF5	GO:BP	response to tumor necrosis factor	GO:0034612	7.57532e-05	4.1206	267	199	15	21029	5.93671	CCL4,CCL4L1,CCL8,CCL3,CCL2,CCL13,GBP1,CD14,CCL3L3,ZFP36L1,FCAR,BIRC3,STAT1,CD40,TNFAIP3
IRF5	GO:BP	regulation of tumor necrosis factor production	GO:0032680	7.76651e-05	4.10977	160	199	12	21029	7.9255	CCL3,CD14,LY96,CYBB,OAS3,OAS2,OAS1,BCL3,DDX58,IFIH1,TNFAIP3,CD84
IRF5	GO:BP	tumor necrosis factor production	GO:0032640	7.76651e-05	4.10977	160	199	12	21029	7.9255	CCL3,CD14,LY96,CYBB,OAS3,OAS2,OAS1,BCL3,DDX58,IFIH1,TNFAIP3,CD84
IRF5	GO:BP	multicellular organismal process	GO:0032501	8.56641e-05	4.0672	7474	199	108	21029	1.52699	CCL8,CCL3,IL18R1,CXCL10,CCL2,MMP9,TNFAIP6,C1QC,IL32,GBP1,MAFB,CD14,IL4I1,PLA2G7,C5AR1,GDF15,EGR2,LILRB3,ISG15,IGFBP3,TLR8,SLAMF8,LY96,IFITM1,SGK1,C1QA,EBI3,CYBB,OAS3,HMOX1,OAS2,CSF1,CYP19A1,ZFP36L1,ETV7,HLA-DPA1,GPR35,IL1B,HLA-DPB1,PDCD1LG2,ADAM28,HLA-DRA,OAS1,BCL3,KCNE1,P2RX7,DUSP4,CD83,DTX4,DDX58,TLR7,SERPINI1,ABCG1,CNTNAP1,GLDN,HERC6,MGLL,STRA6,RCAN1,IFI16,PLA2G4C,KCNJ2,DHX58,PLA2G2D,BIRC3,RSA…
IRF5	GO:BP	regulation of inflammatory response	GO:0050727	8.84591e-05	4.05326	353	199	17	21029	5.08909	CCL3,MMP9,TNFAIP6,PLA2G7,SLAMF8,USP18,CYP19A1,IL1B,TLR7,MGLL,NT5E,PLA2G2D,BIRC3,EDNRB,C3,IFI35,TNFAIP3
IRF5	GO:BP	positive regulation of tumor necrosis factor superfamily cytokine production	GO:1903557	9.34835e-05	4.02927	103	199	10	21029	10.2596	CCL3,CD14,LY96,CYBB,OAS3,OAS2,OAS1,DDX58,IFIH1,CD84
IRF5	GO:BP	eosinophil migration	GO:0072677	0.00010887	3.96309	23	199	6	21029	27.567	CCL4,CCL4L1,CCL8,CCL3,CCL2,CCL13
IRF5	GO:BP	positive regulation of interferon-alpha production	GO:0032727	0.00010887	3.96309	23	199	6	21029	27.567	TLR8,DDX58,TLR7,IRF7,STAT1,IFIH1
IRF5	GO:BP	regulation of developmental process	GO:0050793	0.000118304	3.927	2421	199	50	21029	2.18243	CCL3,CXCL10,CCL2,MMP9,CCL13,C1QC,GBP1,MAFB,IL4I1,C5AR1,GDF15,EGR2,LILRB3,ISG15,IGFBP3,SLAMF8,IFITM1,CYBB,HMOX1,OAS2,CSF1,ZFP36L1,IL1B,RND3,HLA-DRA,P2RX7,CD83,ABCG1,PLEKHO1,IRF7,TYMP,LGMN,EPB41L3,STAT1,EDNRB,C3,HESX1,CD40,TNFAIP3,DLL4,PIM1,CRIM1,EIF2AK2,OVOL2,TNIK,WNT7B,TCF23,SLITRK5,CLSTN2,ID1
IRF5	GO:BP	negative regulation of response to biotic stimulus	GO:0002832	0.000123162	3.90952	106	199	10	21029	9.96919	IL4I1,ISG15,SLAMF8,OAS3,USP18,OAS1,IFI16,DHX58,PARP14,TNFAIP3
IRF5	GO:BP	macrophage chemotaxis	GO:0048246	0.000134763	3.87043	39	199	7	21029	18.967	CCL3,CCL2,C5AR1,SLAMF8,CSF1,CYP19A1,EDNRB
IRF5	GO:BP	leukocyte differentiation	GO:0002521	0.000155605	3.80798	558	199	21	21029	3.97695	CCL3,IL18R1,MMP9,C1QC,MAFB,IL4I1,LILRB3,SLAMF8,CSF1,ZFP36L1,IL1B,HLA-DRA,BCL3,CD83,IFI16,PLA2G2D,RSAD2,IRF7,DLL4,RELB,BATF2
IRF5	GO:BP	cellular response to tumor necrosis factor	GO:0071356	0.000159269	3.79787	243	199	14	21029	6.08818	CCL4,CCL4L1,CCL8,CCL3,CCL2,CCL13,GBP1,CCL3L3,ZFP36L1,FCAR,BIRC3,STAT1,CD40,TNFAIP3
IRF5	GO:BP	regulation of leukocyte activation	GO:0002694	0.000176884	3.75231	614	199	22	21029	3.78634	CCL3,CCL2,IL4I1,SLAMF8,HLA-DQA1,EBI3,HMOX1,ZFP36L1,HLA-DPA1,CD209,IL1B,HLA-DPB1,PDCD1LG2,HLA-DRA,CD83,PLA2G2D,HLA-DMB,CD40,TNFAIP3,CD274,CD84,BANK1
IRF5	GO:BP	lipopolysaccharide-mediated signaling pathway	GO:0031663	0.000198277	3.70273	61	199	8	21029	13.8588	CCL3,CCL2,CD14,LY96,IL1B,IRAK2,TNFAIP3,TRIM5
IRF5	GO:BP	regulation of leukocyte proliferation	GO:0070663	0.000204855	3.68855	248	199	14	21029	5.96543	CCL8,IL4I1,EBI3,CSF1,HLA-DPA1,CD209,IL1B,HLA-DPB1,PDCD1LG2,PLA2G2D,HLA-DMB,CD40,TNFAIP3,CD274
IRF5	GO:BP	negative regulation of viral life cycle	GO:1903901	0.000242497	3.61529	26	199	6	21029	24.3862	IL32,IFITM1,IFITM3,LY6E,CIITA,TRIM5
IRF5	GO:BP	lymphocyte mediated immunity	GO:0002449	0.000249535	3.60287	335	199	16	21029	5.04709	IL18RAP,IL18R1,C1QC,IL4I1,TLR8,ICAM1,C1QA,IL1B,HLA-DRA,BCL3,P2RX7,RSAD2,IRF7,C3,CD40,CADM1
IRF5	GO:BP	MHC class II protein complex assembly	GO:0002399	0.000249637	3.60269	14	199	5	21029	37.7405	HLA-DQA1,HLA-DPA1,HLA-DPB1,HLA-DRA,HLA-DMB
IRF5	GO:BP	peptide antigen assembly with MHC class II protein complex	GO:0002503	0.000249637	3.60269	14	199	5	21029	37.7405	HLA-DQA1,HLA-DPA1,HLA-DPB1,HLA-DRA,HLA-DMB
IRF5	GO:BP	locomotion	GO:0040011	0.000255573	3.59248	1821	199	41	21029	2.37925	CCL4,CCL4L1,CCL8,CCL3,CXCL10,CCL2,MMP9,CCL13,TNFAIP6,PLA2G7,C5AR1,EGR2,IGFBP3,SLAMF8,CCL3L3,ICAM1,IFITM1,SGK1,HMOX1,CXCL11,CSF1,CYP19A1,IL1B,PARP9,RND3,DDX58,RCAN1,PLEKHO1,TYMP,LGMN,ANG,OSGIN1,EDNRB,CD40,TNFAIP3,DLL4,CD274,ONECUT2,OVOL2,SYNPO2,ID1
IRF5	GO:BP	regulation of cytokine-mediated signaling pathway	GO:0001959	0.000256672	3.59062	145	199	11	21029	8.0166	ISG15,OAS3,USP18,CSF1,PARP9,OAS1,IRAK2,IRF7,PARP14,TNFAIP3,IL1RN
IRF5	GO:BP	cell adhesion	GO:0007155	0.00026912	3.57005	1480	199	36	21029	2.57043	CCL4,CCL2,TNFAIP6,IL32,ADAMDEC1,GBP1,IL4I1,HLA-DQA1,ICAM1,EBI3,CSF1,ZFP36L1,HLA-DPA1,CD209,IL1B,HLA-DPB1,PDCD1LG2,RND3,SIGLEC1,HLA-DRA,CD83,SERPINI1,CNTNAP1,GLDN,NT5E,PLA2G2D,HLA-DMB,MTSS1,CADM1,IL1RN,CD274,ONECUT2,CD84,WNT7B,CLSTN2,ID1
IRF5	GO:BP	negative regulation of immune response	GO:0050777	0.000301723	3.52039	181	199	12	21029	7.00597	IL4I1,ISG15,SLAMF8,OAS3,HMOX1,USP18,OAS1,IFI16,DHX58,PARP14,TNFAIP3,CD84
IRF5	GO:BP	biological adhesion	GO:0022610	0.000302138	3.5198	1487	199	36	21029	2.55833	CCL4,CCL2,TNFAIP6,IL32,ADAMDEC1,GBP1,IL4I1,HLA-DQA1,ICAM1,EBI3,CSF1,ZFP36L1,HLA-DPA1,CD209,IL1B,HLA-DPB1,PDCD1LG2,RND3,SIGLEC1,HLA-DRA,CD83,SERPINI1,CNTNAP1,GLDN,NT5E,PLA2G2D,HLA-DMB,MTSS1,CADM1,IL1RN,CD274,ONECUT2,CD84,WNT7B,CLSTN2,ID1
IRF5	GO:BP	positive regulation of T cell activation	GO:0050870	0.000313609	3.50361	218	199	13	21029	6.30162	CCL2,IL4I1,HLA-DQA1,EBI3,HLA-DPA1,CD209,IL1B,HLA-DPB1,PDCD1LG2,HLA-DRA,CD83,HLA-DMB,CD274
IRF5	GO:BP	positive regulation of MAPK cascade	GO:0043410	0.000317463	3.49831	481	199	19	21029	4.17421	CCL4,CCL4L1,CCL8,CCL3,CCL2,CCL13,C5AR1,GDF15,IGFBP3,CCL3L3,ICAM1,IL1B,P2RX7,CD40,TRIM5,EIF2AK2,TNIK,WNT7B,BANK1
IRF5	GO:BP	lymphocyte migration	GO:0072676	0.000341568	3.46652	118	199	10	21029	8.95537	CCL4,CCL4L1,CCL8,CCL3,CXCL10,CCL2,CCL13,CCL3L3,ICAM1,CXCL11
IRF5	GO:BP	RIG-I signaling pathway	GO:0039529	0.000390609	3.40826	28	199	6	21029	22.6443	OASL,OAS3,DDX58,DHX58,BIRC3,DDX60
IRF5	GO:BP	hematopoietic or lymphoid organ development	GO:0048534	0.00040294	3.39476	929	199	27	21029	3.07124	CCL3,IL18R1,MMP9,C1QC,MAFB,IL4I1,LILRB3,ISG15,SLAMF8,CSF1,ZFP36L1,IL1B,HLA-DRA,BCL3,CD83,HERC6,IFI16,PLA2G2D,RSAD2,IRF7,STAT1,DLL4,RELB,NFKB2,PIM1,EIF2AK2,BATF2
IRF5	GO:BP	cell motility	GO:0048870	0.00042508	3.37153	1645	199	38	21029	2.44109	CCL4,CCL4L1,CCL8,CCL3,CXCL10,CCL2,MMP9,CCL13,TNFAIP6,PLA2G7,C5AR1,IGFBP3,SLAMF8,CCL3L3,ICAM1,IFITM1,SGK1,HMOX1,CXCL11,CSF1,CYP19A1,IL1B,PARP9,RND3,DDX58,PLEKHO1,LGMN,ANG,OSGIN1,EDNRB,CD40,TNFAIP3,DLL4,CD274,ONECUT2,OVOL2,SYNPO2,ID1
IRF5	GO:BP	localization of cell	GO:0051674	0.00042508	3.37153	1645	199	38	21029	2.44109	CCL4,CCL4L1,CCL8,CCL3,CXCL10,CCL2,MMP9,CCL13,TNFAIP6,PLA2G7,C5AR1,IGFBP3,SLAMF8,CCL3L3,ICAM1,IFITM1,SGK1,HMOX1,CXCL11,CSF1,CYP19A1,IL1B,PARP9,RND3,DDX58,PLEKHO1,LGMN,ANG,OSGIN1,EDNRB,CD40,TNFAIP3,DLL4,CD274,ONECUT2,OVOL2,SYNPO2,ID1
IRF5	GO:BP	regulation of multicellular organismal development	GO:2000026	0.00047955	3.31917	1315	199	33	21029	2.65188	CCL3,CXCL10,MMP9,C1QC,MAFB,IL4I1,C5AR1,EGR2,LILRB3,ISG15,SLAMF8,CYBB,HMOX1,OAS2,CSF1,ZFP36L1,IL1B,HLA-DRA,P2RX7,CD83,IRF7,TYMP,STAT1,C3,HESX1,CD40,TNFAIP3,DLL4,PIM1,OVOL2,SLITRK5,CLSTN2,ID1
IRF5	GO:BP	regulation of interferon-alpha production	GO:0032647	0.000488642	3.31101	29	199	6	21029	21.8635	TLR8,DDX58,TLR7,IRF7,STAT1,IFIH1
IRF5	GO:BP	interferon-alpha production	GO:0032607	0.000488642	3.31101	29	199	6	21029	21.8635	TLR8,DDX58,TLR7,IRF7,STAT1,IFIH1
IRF5	GO:BP	anatomical structure formation involved in morphogenesis	GO:0048646	0.000488985	3.3107	1123	199	30	21029	2.82298	CCL8,CXCL10,CCL2,MMP9,MAFB,C5AR1,GDF15,EGR2,CYBB,HMOX1,CYP19A1,IL1B,BCL3,DUSP4,CNTNAP1,STRA6,PLEKHO1,TYMP,ANG,EPB41L3,STAT1,C3,HESX1,CD40,TNFAIP3,DLL4,NFKB2,PIM1,OVOL2,ID1
IRF5	GO:BP	antiviral innate immune response	GO:0140374	0.000536332	3.27057	16	199	5	21029	33.0229	CXCL10,IFIT1,MX1,OAS1,DDX58
IRF5	GO:BP	peptide antigen assembly with MHC protein complex	GO:0002501	0.000536332	3.27057	16	199	5	21029	33.0229	HLA-DQA1,HLA-DPA1,HLA-DPB1,HLA-DRA,HLA-DMB
IRF5	GO:BP	regulation of localization	GO:0032879	0.000568158	3.24553	2701	199	52	21029	2.03444	CCL4,CCL8,CCL3,CXCL10,CCL2,TRIM22,MMP9,TNFAIP6,GBP1,CD14,PLA2G7,C5AR1,IGFBP3,SLAMF8,ICAM1,IFITM1,SGK1,CYBB,HMOX1,OAS2,CXCL11,CSF1,CYP19A1,ZFP36L1,GPR35,IL1B,PARP9,KCNE1,P2RX7,DDX58,TTC39B,ABCG1,MX2,KCNJ2,FXYD6,RSAD2,LGMN,ANG,NKAIN1,OSGIN1,EDNRB,C3,CD40,DLL4,ACSL1,PIM1,CD274,TRIM5,ONECUT2,KCNA3,CD84,SYNPO2
IRF5	GO:BP	regulation of cell activation	GO:0050865	0.000594527	3.22583	659	199	22	21029	3.52779	CCL3,CCL2,IL4I1,SLAMF8,HLA-DQA1,EBI3,HMOX1,ZFP36L1,HLA-DPA1,CD209,IL1B,HLA-DPB1,PDCD1LG2,HLA-DRA,CD83,PLA2G2D,HLA-DMB,CD40,TNFAIP3,CD274,CD84,BANK1
IRF5	GO:BP	hemopoiesis	GO:0030097	0.000626659	3.20297	890	199	26	21029	3.08709	CCL3,IL18R1,MMP9,C1QC,MAFB,IL4I1,LILRB3,ISG15,SLAMF8,CSF1,ZFP36L1,IL1B,HLA-DRA,BCL3,CD83,HERC6,IFI16,PLA2G2D,RSAD2,IRF7,STAT1,DLL4,RELB,PIM1,EIF2AK2,BATF2
IRF5	GO:BP	antigen processing and presentation	GO:0019882	0.000680933	3.1669	127	199	10	21029	8.32074	HLA-DQA1,ICAM1,HLA-DPA1,CD209,HLA-DPB1,HLA-DRA,IFI30,HLA-DMB,LGMN,RELB
IRF5	GO:BP	regulation of cell migration	GO:0030334	0.000682613	3.16583	894	199	26	21029	3.07327	CCL4,CCL8,CCL3,CXCL10,CCL2,MMP9,TNFAIP6,PLA2G7,C5AR1,IGFBP3,SLAMF8,ICAM1,IFITM1,SGK1,HMOX1,CSF1,CYP19A1,IL1B,DDX58,LGMN,OSGIN1,CD40,DLL4,CD274,ONECUT2,SYNPO2
IRF5	GO:BP	negative regulation of cytokine production	GO:0001818	0.000723092	3.14081	275	199	14	21029	5.37974	GBP1,TLR8,OAS3,HMOX1,PDCD1LG2,OAS1,BCL3,CD83,DHX58,TNFAIP3,RELB,CD274,CD84,BANK1
IRF5	GO:BP	regulation of defense response to virus	GO:0050688	0.000737351	3.13233	72	199	8	21029	11.7415	IFIT1,IL1B,PARP9,DDX58,DHX58,STAT1,HERC5,TNFAIP3
IRF5	GO:BP	response to interferon-beta	GO:0035456	0.000745557	3.12752	31	199	6	21029	20.4529	IFITM1,OAS1,IFITM3,IFI16,STAT1,XAF1
IRF5	GO:BP	MHC protein complex assembly	GO:0002396	0.000753973	3.12264	17	199	5	21029	31.0804	HLA-DQA1,HLA-DPA1,HLA-DPB1,HLA-DRA,HLA-DMB
IRF5	GO:BP	leukocyte cell-cell adhesion	GO:0007159	0.000851623	3.06975	367	199	16	21029	4.60701	CCL2,IL4I1,HLA-DQA1,ICAM1,EBI3,HLA-DPA1,CD209,IL1B,HLA-DPB1,PDCD1LG2,HLA-DRA,CD83,NT5E,PLA2G2D,HLA-DMB,CD274
IRF5	GO:BP	positive regulation of leukocyte cell-cell adhesion	GO:1903039	0.000900742	3.0454	239	199	13	21029	5.74792	CCL2,IL4I1,HLA-DQA1,EBI3,HLA-DPA1,CD209,IL1B,HLA-DPB1,PDCD1LG2,HLA-DRA,CD83,HLA-DMB,CD274
IRF5	GO:BP	cell death	GO:0008219	0.000921087	3.0357	2057	199	43	21029	2.20902	CCL3,CXCL10,CCL2,MMP9,BCL2A1,CD14,MX1,IFIT3,IGFBP3,ICAM1,EMP1,SGK1,C1QA,IFIT2,HMOX1,CSF1,ZFP36L1,IFI6,IL1B,FCAR,BCL3,P2RX7,IFI16,BIRC3,IRF7,LGMN,LAMP3,TRIM69,EPB41L3,OSGIN1,STAT1,EDNRB,NCOA7,CD40,CADM1,TNFAIP3,PIM1,CD274,PHLDA1,EIF2AK2,XAF1,HP,ID1
IRF5	GO:BP	leukocyte proliferation	GO:0070661	0.000962639	3.01654	325	199	15	21029	4.87723	CCL8,IL4I1,EBI3,CSF1,HLA-DPA1,CD209,IL1B,HLA-DPB1,PDCD1LG2,P2RX7,PLA2G2D,HLA-DMB,CD40,TNFAIP3,CD274
IRF5	GO:BP	positive regulation of leukocyte mediated immunity	GO:0002705	0.000975393	3.01082	132	199	10	21029	8.00556	IL18RAP,IL18R1,IL1B,HLA-DRA,P2RX7,DDX58,RSAD2,C3,CD40,CADM1
IRF5	GO:BP	regulation of ribonuclease activity	GO:0060700	0.000979179	3.00914	8	199	4	21029	52.8367	OASL,OAS3,OAS2,OAS1
IRF5	GO:BP	MAPK cascade	GO:0000165	0.000986933	3.00571	793	199	24	21029	3.19819	CCL4,CCL4L1,CCL8,CCL3,CCL2,CCL13,GBP1,C5AR1,GDF15,IGFBP3,CCL3L3,ICAM1,ZFP36L1,IL1B,P2RX7,DUSP4,TLR7,HESX1,CD40,TRIM5,EIF2AK2,TNIK,WNT7B,BANK1
IRF5	GO:BP	cellular response to lipid	GO:0071396	0.00111828	2.95145	575	199	20	21029	3.6756	CCL3,CXCL10,CCL2,CD14,LY96,SGK1,CMPK2,CXCL11,ZFP36L1,IL1B,FCAR,PDCD1LG2,IRAK2,EDNRB,TNFAIP3,SRD5A1,PIM1,CD274,TRIM5,WNT7B
IRF5	GO:BP	regulation of lymphocyte activation	GO:0051249	0.00113416	2.94532	523	199	19	21029	3.83899	CCL2,IL4I1,SLAMF8,HLA-DQA1,EBI3,ZFP36L1,HLA-DPA1,CD209,IL1B,HLA-DPB1,PDCD1LG2,HLA-DRA,CD83,PLA2G2D,HLA-DMB,CD40,TNFAIP3,CD274,BANK1
IRF5	GO:BP	negative regulation of signal transduction	GO:0009968	0.00130859	2.8832	1242	199	31	21029	2.63758	MMP9,RGS1,GBP1,GDF15,ISG15,IGFBP3,ICAM1,OAS3,HMOX1,USP18,IFI6,IL1B,OAS1,BCL3,P2RX7,DUSP4,RCAN1,DHX58,LGMN,PTGIR,PARP14,STAT1,IFI35,TNFAIP3,DLL4,IL1RN,CRIM1,SESN3,ONECUT2,OVOL2,BANK1
IRF5	GO:BP	macrophage migration	GO:1905517	0.00156449	2.80563	55	199	7	21029	13.4493	CCL3,CCL2,C5AR1,SLAMF8,CSF1,CYP19A1,EDNRB
IRF5	GO:BP	positive regulation of mononuclear cell proliferation	GO:0032946	0.00167954	2.77481	140	199	10	21029	7.5481	EBI3,CSF1,HLA-DPA1,CD209,IL1B,HLA-DPB1,PDCD1LG2,HLA-DMB,CD40,CD274
IRF5	GO:BP	antigen processing and presentation of peptide antigen	GO:0048002	0.0018426	2.73457	81	199	8	21029	10.4369	HLA-DQA1,HLA-DPA1,CD209,HLA-DPB1,HLA-DRA,IFI30,HLA-DMB,LGMN
IRF5	GO:BP	mononuclear cell differentiation	GO:1903131	0.00191304	2.71828	439	199	17	21029	4.09213	IL18R1,MAFB,IL4I1,SLAMF8,CSF1,ZFP36L1,IL1B,HLA-DRA,BCL3,CD83,IFI16,PLA2G2D,RSAD2,IRF7,DLL4,RELB,BATF2
IRF5	GO:BP	negative regulation of cell population proliferation	GO:0008285	0.00192705	2.71511	707	199	22	21029	3.28828	CCL8,CCL2,IL4I1,IFIT3,IGFBP3,CCL3L3,IFITM1,HMOX1,IL1B,PDCD1LG2,PLA2G2D,IFI30,ANG,PTGIR,STAT1,MTSS1,IFI35,TNFAIP3,DLL4,CD274,EIF2AK2,OVOL2
IRF5	GO:BP	positive regulation of lymphocyte mediated immunity	GO:0002708	0.00206758	2.68454	111	199	9	21029	8.56811	IL18RAP,IL18R1,IL1B,HLA-DRA,P2RX7,RSAD2,C3,CD40,CADM1
IRF5	GO:BP	regulation of cell motility	GO:2000145	0.00226947	2.64408	953	199	26	21029	2.88301	CCL4,CCL8,CCL3,CXCL10,CCL2,MMP9,TNFAIP6,PLA2G7,C5AR1,IGFBP3,SLAMF8,ICAM1,IFITM1,SGK1,HMOX1,CSF1,CYP19A1,IL1B,DDX58,LGMN,OSGIN1,CD40,DLL4,CD274,ONECUT2,SYNPO2
IRF5	GO:BP	regulation of metabolic process	GO:0019222	0.00231326	2.63578	7219	199	101	21029	1.47846	IL18RAP,CCL3,IL18R1,CXCL10,CCL2,TRIM22,MMP9,IL32,GBP1,MAFB,CD14,IL4I1,C5AR1,GDF15,EGR2,ISG15,IGFBP3,TLR8,SLAMF8,LY96,SGK1,EBI3,CYBB,OASL,OAS3,HMOX1,OAS2,CSF1,ZFP36L1,ETV7,IFI6,HLA-DPA1,IL1B,HLA-DPB1,PDCD1LG2,PARP9,OAS1,BCL3,P2RX7,CD83,DTX4,MIR22HG,DDX58,TTC39B,TLR7,SERPINI1,ABCG1,RCAN1,IFI16,IRAK2,DHX58,BIRC3,RSAD2,IRF7,LGMN,ANG,LAMP3,CIITA,PARP14,STAT1,MAML2,HELZ2,HIVEP1,NFE2L3,EDNRB,WIPI1,C3,HE…
IRF5	GO:BP	negative regulation of cell communication	GO:0010648	0.00246648	2.60792	1347	199	32	21029	2.51043	MMP9,RGS1,GBP1,GDF15,ISG15,IGFBP3,ICAM1,OAS3,HMOX1,USP18,IFI6,GPR35,IL1B,OAS1,BCL3,P2RX7,DUSP4,RCAN1,DHX58,LGMN,PTGIR,PARP14,STAT1,IFI35,TNFAIP3,DLL4,IL1RN,CRIM1,SESN3,ONECUT2,OVOL2,BANK1
IRF5	GO:BP	antigen processing and presentation of exogenous peptide antigen	GO:0002478	0.00254741	2.5939	59	199	7	21029	12.5375	HLA-DQA1,HLA-DPA1,HLA-DPB1,HLA-DRA,IFI30,HLA-DMB,LGMN
IRF5	GO:BP	negative regulation of signaling	GO:0023057	0.00258687	2.58723	1350	199	32	21029	2.50485	MMP9,RGS1,GBP1,GDF15,ISG15,IGFBP3,ICAM1,OAS3,HMOX1,USP18,IFI6,GPR35,IL1B,OAS1,BCL3,P2RX7,DUSP4,RCAN1,DHX58,LGMN,PTGIR,PARP14,STAT1,IFI35,TNFAIP3,DLL4,IL1RN,CRIM1,SESN3,ONECUT2,OVOL2,BANK1
IRF5	GO:BP	regulation of adaptive immune response	GO:0002819	0.00263995	2.5784	183	199	11	21029	6.35195	IL18R1,IL4I1,IL1B,HLA-DRA,P2RX7,RSAD2,IRF7,C3,CD40,TNFAIP3,CD274
IRF5	GO:BP	chemotaxis	GO:0006935	0.00271595	2.56608	609	199	20	21029	3.47039	CCL4,CCL4L1,CCL8,CCL3,CXCL10,CCL2,CCL13,TNFAIP6,PLA2G7,C5AR1,EGR2,SLAMF8,CCL3L3,CXCL11,CSF1,CYP19A1,IL1B,TYMP,LGMN,EDNRB
IRF5	GO:BP	NIK/NF-kappaB signaling	GO:0038061	0.00279272	2.55397	148	199	10	21029	7.14009	IL18R1,CD14,IL1B,BCL3,TLR7,BIRC3,IFI35,RELB,NFKB2,EIF2AK2
IRF5	GO:BP	regulation of cellular component movement	GO:0051270	0.00291865	2.53482	1029	199	27	21029	2.77277	CCL4,CCL8,CCL3,CXCL10,CCL2,MMP9,TNFAIP6,PLA2G7,C5AR1,IGFBP3,SLAMF8,ICAM1,IFITM1,SGK1,HMOX1,CSF1,CYP19A1,IL1B,DDX58,KCNJ2,LGMN,OSGIN1,CD40,DLL4,CD274,ONECUT2,SYNPO2
IRF5	GO:BP	regulation of MAPK cascade	GO:0043408	0.00293108	2.53297	668	199	21	21029	3.32207	CCL4,CCL4L1,CCL8,CCL3,CCL2,CCL13,GBP1,C5AR1,GDF15,IGFBP3,CCL3L3,ICAM1,IL1B,P2RX7,DUSP4,CD40,TRIM5,EIF2AK2,TNIK,WNT7B,BANK1
IRF5	GO:BP	movement of cell or subcellular component	GO:0006928	0.0029683	2.52749	2074	199	42	21029	2.13996	CCL4,CCL4L1,CCL8,CCL3,CXCL10,CCL2,MMP9,CCL13,TNFAIP6,PLA2G7,C5AR1,EGR2,IGFBP3,SLAMF8,CCL3L3,ICAM1,IFITM1,SGK1,HMOX1,CXCL11,CSF1,CYP19A1,IL1B,PARP9,RND3,KCNE1,DDX58,KCNJ2,PLEKHO1,LGMN,ANG,OSGIN1,EDNRB,CD40,TNFAIP3,DLL4,CD274,ONECUT2,OVOL2,ZMYND10,SYNPO2,ID1
IRF5	GO:BP	regulation of mononuclear cell migration	GO:0071675	0.00299514	2.52358	116	199	9	21029	8.1988	CCL4,CCL3,CXCL10,CCL2,PLA2G7,C5AR1,SLAMF8,CSF1,LGMN
IRF5	GO:BP	taxis	GO:0042330	0.0030016	2.52265	613	199	20	21029	3.44774	CCL4,CCL4L1,CCL8,CCL3,CXCL10,CCL2,CCL13,TNFAIP6,PLA2G7,C5AR1,EGR2,SLAMF8,CCL3L3,CXCL11,CSF1,CYP19A1,IL1B,TYMP,LGMN,EDNRB
IRF5	GO:BP	negative regulation of viral entry into host cell	GO:0046597	0.00308747	2.5104	22	199	5	21029	24.0167	IFITM1,IFITM3,LY6E,CIITA,TRIM5
IRF5	GO:BP	positive regulation of leukocyte proliferation	GO:0070665	0.00335176	2.47473	151	199	10	21029	6.99824	EBI3,CSF1,HLA-DPA1,CD209,IL1B,HLA-DPB1,PDCD1LG2,HLA-DMB,CD40,CD274
IRF5	GO:BP	regulation of cell death	GO:0010941	0.00338351	2.47063	1575	199	35	21029	2.3483	CCL3,CXCL10,CCL2,MMP9,BCL2A1,IFIT3,IGFBP3,ICAM1,SGK1,C1QA,IFIT2,HMOX1,CSF1,ZFP36L1,IFI6,IL1B,FCAR,BCL3,P2RX7,BIRC3,IRF7,LGMN,LAMP3,OSGIN1,STAT1,EDNRB,NCOA7,CD40,TNFAIP3,PIM1,CD274,PHLDA1,EIF2AK2,HP,ID1
IRF5	GO:BP	regulation of catalytic activity	GO:0050790	0.00345658	2.46135	2314	199	45	21029	2.05501	CCL4,CCL4L1,CCL8,CCL3,CXCL10,CCL2,MMP9,CCL13,RGS1,IFIT1,C5AR1,IGFBP3,SLAMF8,CCL3L3,SGK1,OASL,OAS3,OAS2,CSF1,IFI6,IL1B,PARP9,OAS1,P2RX7,SERPINI1,RGL1,RCAN1,IFI16,BIRC3,LGMN,ANG,LAMP3,PTGIR,EDNRB,C3,CD40,HERC5,TNFAIP3,ARHGAP31,ACSL1,CCPG1,CRIM1,EIF2AK2,HP,SYNPO2
IRF5	GO:BP	regulation of hydrolase activity	GO:0051336	0.00352263	2.45313	976	199	26	21029	2.81507	CCL4,CCL4L1,CCL8,CCL3,CCL2,MMP9,CCL13,RGS1,C5AR1,CCL3L3,OASL,OAS3,OAS2,IFI6,OAS1,SERPINI1,RCAN1,IFI16,BIRC3,LGMN,ANG,LAMP3,C3,CD40,CCPG1,CRIM1
IRF5	GO:BP	negative regulation of defense response	GO:0031348	0.00405278	2.39225	231	199	12	21029	5.48953	TNFAIP6,ISG15,SLAMF8,OAS3,USP18,CYP19A1,OAS1,IFI16,NT5E,DHX58,PARP14,TNFAIP3
IRF5	GO:BP	regulation of mononuclear cell proliferation	GO:0032944	0.00405278	2.39225	231	199	12	21029	5.48953	IL4I1,EBI3,CSF1,HLA-DPA1,CD209,IL1B,HLA-DPB1,PDCD1LG2,PLA2G2D,HLA-DMB,CD40,CD274
IRF5	GO:BP	ERK1 and ERK2 cascade	GO:0070371	0.00421057	2.37566	319	199	14	21029	4.6377	CCL4,CCL4L1,CCL8,CCL3,CCL2,CCL13,GBP1,C5AR1,CCL3L3,ICAM1,ZFP36L1,IL1B,DUSP4,HESX1
IRF5	GO:BP	cellular response to dsRNA	GO:0071359	0.00490719	2.30917	24	199	5	21029	22.0153	IFIT1,P2RX7,DDX58,CIITA,IFIH1
IRF5	GO:BP	regulation of locomotion	GO:0040012	0.00519439	2.28447	997	199	26	21029	2.75577	CCL4,CCL8,CCL3,CXCL10,CCL2,MMP9,TNFAIP6,PLA2G7,C5AR1,IGFBP3,SLAMF8,ICAM1,IFITM1,SGK1,HMOX1,CSF1,CYP19A1,IL1B,DDX58,LGMN,OSGIN1,CD40,DLL4,CD274,ONECUT2,SYNPO2
IRF5	GO:BP	positive regulation of defense response	GO:0031349	0.00549739	2.25984	281	199	13	21029	4.8888	IL18RAP,CCL3,PLA2G7,TLR8,IL1B,PARP9,TLR7,IFI16,IRF7,C3,CADM1,IFI35,TRIM5
IRF5	GO:BP	biological process involved in symbiotic interaction	GO:0044403	0.00549739	2.25984	281	199	13	21029	4.8888	CCL4,CCL8,CCL3,TRIM22,IFIT1,ICAM1,IFITM1,CD209,SIGLEC1,IFITM3,LY6E,CIITA,TRIM5
IRF5	GO:BP	regulation of leukocyte cell-cell adhesion	GO:1903037	0.00602629	2.21995	329	199	14	21029	4.49674	CCL2,IL4I1,HLA-DQA1,EBI3,HLA-DPA1,CD209,IL1B,HLA-DPB1,PDCD1LG2,HLA-DRA,CD83,PLA2G2D,HLA-DMB,CD274
IRF5	GO:BP	regulation of type III interferon production	GO:0034344	0.00614059	2.21179	4	199	3	21029	79.255	IL32,DDX58,IFIH1
IRF5	GO:BP	type III interferon production	GO:0034343	0.00614059	2.21179	4	199	3	21029	79.255	IL32,DDX58,IFIH1
IRF5	GO:BP	positive regulation of cell-cell adhesion	GO:0022409	0.00617574	2.20931	284	199	13	21029	4.83716	CCL2,IL4I1,HLA-DQA1,EBI3,HLA-DPA1,CD209,IL1B,HLA-DPB1,PDCD1LG2,HLA-DRA,CD83,HLA-DMB,CD274
IRF5	GO:BP	cellular response to interferon-alpha	GO:0035457	0.00672127	2.17255	12	199	4	21029	35.2245	IFIT3,IFIT2,FCAR,OAS1
IRF5	GO:BP	cell-cell adhesion	GO:0098609	0.00709616	2.14898	888	199	24	21029	2.85604	CCL2,IL4I1,HLA-DQA1,ICAM1,EBI3,ZFP36L1,HLA-DPA1,CD209,IL1B,HLA-DPB1,PDCD1LG2,SIGLEC1,HLA-DRA,CD83,GLDN,NT5E,PLA2G2D,HLA-DMB,CADM1,IL1RN,CD274,CD84,WNT7B,CLSTN2
IRF5	GO:BP	regulation of viral entry into host cell	GO:0046596	0.00738742	2.13151	45	199	6	21029	14.0898	TRIM22,IFITM1,IFITM3,LY6E,CIITA,TRIM5
IRF5	GO:BP	T cell proliferation	GO:0042098	0.00758076	2.12029	204	199	11	21029	5.69807	IL4I1,EBI3,HLA-DPA1,CD209,IL1B,HLA-DPB1,PDCD1LG2,P2RX7,PLA2G2D,HLA-DMB,CD274
IRF5	GO:BP	cell differentiation	GO:0030154	0.00790235	2.10224	4128	199	66	21029	1.68955	CCL3,IL18R1,CXCL10,CCL2,MMP9,C1QC,GBP1,MAFB,IL4I1,C5AR1,GDF15,EGR2,LILRB3,ISG15,IGFBP3,SLAMF8,ICAM1,IFITM1,SGK1,C1QA,CSF1,ZFP36L1,ETV7,IL1B,HLA-DRA,BCL3,CD83,SERPINI1,ABCG1,CNTNAP1,GLDN,HERC6,RCAN1,IFI16,PLA2G2D,PLEKHO1,RSAD2,IRF7,TYMP,ANG,EPB41L3,OSGIN1,STAT1,MTSS1,EDNRB,C3,HESX1,CADM1,DLL4,RELB,GAS7,NFKB2,SRD5A1,PIM1,CRIM1,EIF2AK2,BATF2,ONECUT2,OVOL2,EFHD1,TNIK,WNT7B,TCF23,SLITRK5,SIM1,ID1
IRF5	GO:BP	regulation of macromolecule metabolic process	GO:0060255	0.00790318	2.1022	6710	199	94	21029	1.48037	IL18RAP,CCL3,IL18R1,CXCL10,CCL2,TRIM22,MMP9,IL32,GBP1,MAFB,CD14,IL4I1,C5AR1,GDF15,EGR2,ISG15,IGFBP3,TLR8,LY96,SGK1,EBI3,CYBB,OASL,OAS3,HMOX1,OAS2,CSF1,ZFP36L1,ETV7,IFI6,HLA-DPA1,IL1B,HLA-DPB1,PDCD1LG2,PARP9,OAS1,BCL3,P2RX7,CD83,DTX4,MIR22HG,DDX58,TLR7,SERPINI1,ABCG1,RCAN1,IFI16,IRAK2,DHX58,BIRC3,RSAD2,IRF7,LGMN,ANG,LAMP3,CIITA,PARP14,STAT1,MAML2,HELZ2,HIVEP1,NFE2L3,EDNRB,C3,HESX1,IFIH1,NCOA7,CD40…
IRF5	GO:BP	developmental process	GO:0032502	0.00794884	2.0997	6326	199	90	21029	1.50341	CCL8,CCL3,IL18R1,CXCL10,CCL2,MMP9,CCL13,C1QC,GBP1,MAFB,IL4I1,C5AR1,GDF15,EGR2,LILRB3,ISG15,IGFBP3,SLAMF8,ICAM1,IFITM1,EMP1,SGK1,C1QA,CYBB,HMOX1,OAS2,CSF1,CYP19A1,ZFP36L1,ETV7,IL1B,ADAM28,RND3,HLA-DRA,BCL3,P2RX7,DUSP4,CD83,SERPINI1,ABCG1,CNTNAP1,GLDN,HERC6,STRA6,RCAN1,IFI16,PLA2G2D,BIRC3,PLEKHO1,RSAD2,IRF7,TYMP,LGMN,LY6E,ANG,CIITA,EPB41L3,OSGIN1,STAT1,MTSS1,EDNRB,C3,HESX1,CD40,CADM1,MSC,TNFAIP3,DL…
IRF5	GO:BP	regulation of T cell activation	GO:0050863	0.00795041	2.09961	337	199	14	21029	4.38999	CCL2,IL4I1,HLA-DQA1,EBI3,HLA-DPA1,CD209,IL1B,HLA-DPB1,PDCD1LG2,HLA-DRA,CD83,PLA2G2D,HLA-DMB,CD274
IRF5	GO:BP	apoptotic process	GO:0006915	0.00814708	2.089	1857	199	38	21029	2.16241	CCL3,CXCL10,CCL2,MMP9,BCL2A1,CD14,MX1,IFIT3,IGFBP3,ICAM1,SGK1,IFIT2,HMOX1,ZFP36L1,IFI6,IL1B,FCAR,BCL3,P2RX7,IFI16,BIRC3,IRF7,LGMN,LAMP3,TRIM69,EPB41L3,OSGIN1,STAT1,EDNRB,CD40,CADM1,TNFAIP3,PIM1,CD274,PHLDA1,EIF2AK2,XAF1,ID1
IRF5	GO:BP	positive regulation of chemokine production	GO:0032722	0.00819901	2.08624	70	199	7	21029	10.5673	OAS3,HMOX1,IL1B,OAS1,TLR7,EIF2AK2,CD84
IRF5	GO:BP	antigen processing and presentation of exogenous antigen	GO:0019884	0.00819901	2.08624	70	199	7	21029	10.5673	HLA-DQA1,HLA-DPA1,HLA-DPB1,HLA-DRA,IFI30,HLA-DMB,LGMN
IRF5	GO:BP	regulation of lymphocyte mediated immunity	GO:0002706	0.0082952	2.08117	167	199	10	21029	6.32775	IL18RAP,IL18R1,IL4I1,IL1B,HLA-DRA,P2RX7,RSAD2,C3,CD40,CADM1
IRF5	GO:BP	regulation of adaptive immune response based on somatic recombination of immune receptors built from immunoglobulin superfamily domains	GO:0002822	0.00874848	2.05807	168	199	10	21029	6.29008	IL18R1,IL4I1,IL1B,HLA-DRA,P2RX7,RSAD2,C3,CD40,TNFAIP3,CD274
IRF5	GO:BP	response to organic cyclic compound	GO:0014070	0.00907887	2.04197	901	199	24	21029	2.81483	CCL3,CXCL10,CCL2,IFIT1,SGK1,CYBB,CYP19A1,ZFP36L1,IL1B,KCNE1,P2RX7,CD83,DDX58,CIITA,STAT1,EDNRB,IFIH1,SRD5A1,ACSL1,PIM1,IL1RN,WNT7B,UGT3A2,ID1
IRF5	GO:BP	positive regulation of T cell proliferation	GO:0042102	0.0091458	2.03878	100	199	8	21029	8.45387	EBI3,HLA-DPA1,CD209,IL1B,HLA-DPB1,PDCD1LG2,HLA-DMB,CD274
IRF5	GO:BP	blood vessel morphogenesis	GO:0048514	0.0102984	1.98723	608	199	19	21029	3.30229	CCL8,CXCL10,CCL2,C5AR1,CYBB,HMOX1,ZFP36L1,IL1B,STRA6,TYMP,ANG,STAT1,C3,CD40,TNFAIP3,DLL4,OVOL2,WNT7B,ID1
IRF5	GO:BP	myeloid leukocyte differentiation	GO:0002573	0.010471	1.98001	211	199	11	21029	5.50904	CCL3,MMP9,C1QC,MAFB,LILRB3,CSF1,ZFP36L1,IFI16,IRF7,RELB,BATF2
IRF5	GO:BP	CD4-positive, alpha-beta T cell activation	GO:0035710	0.0106055	1.97447	102	199	8	21029	8.28811	IL18R1,HLA-DRA,BCL3,CD83,PLA2G2D,RSAD2,RELB,CD274
IRF5	GO:BP	regulation of pattern recognition receptor signaling pathway	GO:0062207	0.0106055	1.97447	102	199	8	21029	8.28811	OASL,DHX58,BIRC3,RSAD2,IRF7,DDX60,IFI35,TNFAIP3
IRF5	GO:BP	mononuclear cell proliferation	GO:0032943	0.0108085	1.96624	299	199	13	21029	4.59449	IL4I1,EBI3,CSF1,HLA-DPA1,CD209,IL1B,HLA-DPB1,PDCD1LG2,P2RX7,PLA2G2D,HLA-DMB,CD40,CD274
IRF5	GO:BP	regulation of T cell proliferation	GO:0042129	0.0113518	1.94494	173	199	10	21029	6.10829	IL4I1,EBI3,HLA-DPA1,CD209,IL1B,HLA-DPB1,PDCD1LG2,PLA2G2D,HLA-DMB,CD274
IRF5	GO:BP	anatomical structure development	GO:0048856	0.0117258	1.93086	5718	199	83	21029	1.53391	CCL8,CCL3,IL18R1,CXCL10,CCL2,MMP9,CCL13,C1QC,GBP1,MAFB,IL4I1,C5AR1,GDF15,EGR2,LILRB3,ISG15,IGFBP3,SLAMF8,ICAM1,EMP1,SGK1,C1QA,CYBB,HMOX1,OAS2,CSF1,CYP19A1,ZFP36L1,ETV7,IL1B,RND3,HLA-DRA,BCL3,P2RX7,DUSP4,CD83,SERPINI1,CNTNAP1,GLDN,HERC6,STRA6,RCAN1,IFI16,PLA2G2D,PLEKHO1,RSAD2,IRF7,TYMP,LY6E,ANG,EPB41L3,STAT1,MTSS1,EDNRB,C3,HESX1,CD40,CADM1,MSC,TNFAIP3,DLL4,RELB,GAS7,NFKB2,SRD5A1,PIM1,IL1RN,CD274,C…
IRF5	GO:BP	positive regulation of adaptive immune response based on somatic recombination of immune receptors built from immunoglobulin superfamily domains	GO:0002824	0.0122577	1.91159	104	199	8	21029	8.12872	IL18R1,IL1B,HLA-DRA,P2RX7,RSAD2,C3,CD40,CD274
IRF5	GO:BP	positive regulation of lymphocyte proliferation	GO:0050671	0.0125921	1.8999	138	199	9	21029	6.89174	EBI3,HLA-DPA1,CD209,IL1B,HLA-DPB1,PDCD1LG2,HLA-DMB,CD40,CD274
IRF5	GO:BP	positive regulation of monocyte chemotactic protein-1 production	GO:0071639	0.0133914	1.87317	14	199	4	21029	30.1924	OAS3,IL1B,OAS1,CD84
IRF5	GO:BP	programmed cell death	GO:0012501	0.0152701	1.81616	1908	199	38	21029	2.10461	CCL3,CXCL10,CCL2,MMP9,BCL2A1,CD14,MX1,IFIT3,IGFBP3,ICAM1,SGK1,IFIT2,HMOX1,ZFP36L1,IFI6,IL1B,FCAR,BCL3,P2RX7,IFI16,BIRC3,IRF7,LGMN,LAMP3,TRIM69,EPB41L3,OSGIN1,STAT1,EDNRB,CD40,CADM1,TNFAIP3,PIM1,CD274,PHLDA1,EIF2AK2,XAF1,ID1
IRF5	GO:BP	cellular response to external stimulus	GO:0071496	0.015399	1.81251	309	199	13	21029	4.44581	TLR8,HMOX1,IL1B,P2RX7,TLR7,IFI16,KCNJ2,WIPI1,CD40,SRD5A1,PIM1,EIF2AK2,SESN3
IRF5	GO:BP	regulation of chemotaxis	GO:0050920	0.0155698	1.80772	220	199	11	21029	5.28367	CCL4,CCL3,CXCL10,CCL2,TNFAIP6,PLA2G7,C5AR1,SLAMF8,CSF1,CYP19A1,LGMN
IRF5	GO:BP	cellular developmental process	GO:0048869	0.0156138	1.80649	4210	199	66	21029	1.65664	CCL3,IL18R1,CXCL10,CCL2,MMP9,C1QC,GBP1,MAFB,IL4I1,C5AR1,GDF15,EGR2,LILRB3,ISG15,IGFBP3,SLAMF8,ICAM1,IFITM1,SGK1,C1QA,CSF1,ZFP36L1,ETV7,IL1B,HLA-DRA,BCL3,CD83,SERPINI1,ABCG1,CNTNAP1,GLDN,HERC6,RCAN1,IFI16,PLA2G2D,PLEKHO1,RSAD2,IRF7,TYMP,ANG,EPB41L3,OSGIN1,STAT1,MTSS1,EDNRB,C3,HESX1,CADM1,DLL4,RELB,GAS7,NFKB2,SRD5A1,PIM1,CRIM1,EIF2AK2,BATF2,ONECUT2,OVOL2,EFHD1,TNIK,WNT7B,TCF23,SLITRK5,SIM1,ID1
IRF5	GO:BP	regulation of gene expression	GO:0010468	0.0159739	1.79659	5388	199	79	21029	1.54941	IL18RAP,CCL3,IL18R1,CXCL10,TRIM22,IL32,GBP1,MAFB,CD14,IL4I1,C5AR1,EGR2,ISG15,TLR8,LY96,SGK1,EBI3,CYBB,OAS3,HMOX1,OAS2,CSF1,ZFP36L1,ETV7,HLA-DPA1,IL1B,HLA-DPB1,PDCD1LG2,PARP9,OAS1,BCL3,P2RX7,CD83,DTX4,MIR22HG,DDX58,TLR7,IFI16,IRAK2,DHX58,RSAD2,IRF7,LGMN,ANG,LAMP3,CIITA,PARP14,STAT1,MAML2,HELZ2,HIVEP1,NFE2L3,EDNRB,C3,HESX1,IFIH1,NCOA7,CD40,CADM1,MSC,TNFAIP3,DLL4,RELB,NFKB2,SP110,PIM1,CCPG1,CD274,TR…
IRF5	GO:BP	positive regulation of leukocyte activation	GO:0002696	0.0166718	1.77802	410	199	15	21029	3.8661	CCL3,CCL2,IL4I1,HLA-DQA1,EBI3,HLA-DPA1,CD209,IL1B,HLA-DPB1,PDCD1LG2,HLA-DRA,CD83,HLA-DMB,CD40,CD274
IRF5	GO:BP	T cell differentiation	GO:0030217	0.0171738	1.76513	266	199	12	21029	4.76722	IL18R1,MAFB,IL4I1,ZFP36L1,IL1B,HLA-DRA,BCL3,CD83,PLA2G2D,RSAD2,DLL4,RELB
IRF5	GO:BP	positive regulation of adaptive immune response	GO:0002821	0.0173656	1.76031	109	199	8	21029	7.75584	IL18R1,IL1B,HLA-DRA,P2RX7,RSAD2,C3,CD40,CD274
IRF5	GO:BP	modulation by symbiont of entry into host	GO:0052372	0.0174767	1.75754	52	199	6	21029	12.1931	TRIM22,IFITM1,IFITM3,LY6E,CIITA,TRIM5
IRF5	GO:BP	positive regulation of leukocyte migration	GO:0002687	0.0177917	1.74978	144	199	9	21029	6.60459	CCL4,CCL8,CCL3,CXCL10,PLA2G7,C5AR1,ICAM1,CSF1,LGMN
IRF5	GO:BP	regulation of apoptotic process	GO:0042981	0.0180399	1.74377	1411	199	31	21029	2.32167	CCL3,CXCL10,CCL2,MMP9,BCL2A1,IFIT3,IGFBP3,ICAM1,SGK1,IFIT2,HMOX1,ZFP36L1,IFI6,IL1B,FCAR,BCL3,P2RX7,BIRC3,IRF7,LGMN,LAMP3,OSGIN1,STAT1,EDNRB,CD40,TNFAIP3,PIM1,CD274,PHLDA1,EIF2AK2,ID1
IRF5	GO:BP	homeostatic process	GO:0042592	0.0183657	1.73599	1774	199	36	21029	2.14444	CCL8,CCL3,IL18R1,CXCL10,CCL2,CCL13,IFIT1,MAFB,C5AR1,ISG15,SLAMF8,ICAM1,HMOX1,CXCL11,CSF1,ZFP36L1,IFI6,GPR35,IL1B,FCAR,OAS1,P2RX7,TTC39B,ABCG1,KCNJ2,ANG,PTGIR,STAT1,EDNRB,CD40,TNFAIP3,ACSL1,SESN3,WNT7B,ID1,GPRASP2
IRF5	GO:BP	biological process involved in interaction with host	GO:0051701	0.0186239	1.72993	183	199	10	21029	5.7745	TRIM22,IFIT1,ICAM1,IFITM1,CD209,SIGLEC1,IFITM3,LY6E,CIITA,TRIM5
IRF5	GO:BP	humoral immune response	GO:0006959	0.0189127	1.72325	315	199	13	21029	4.36112	CXCL10,CCL2,CCL13,C1QC,C1QA,EBI3,CXCL11,IL1B,CFB,BCL3,CD83,ANG,C3
IRF5	GO:BP	positive regulation of lymphocyte activation	GO:0051251	0.0191065	1.71882	364	199	14	21029	4.06436	CCL2,IL4I1,HLA-DQA1,EBI3,HLA-DPA1,CD209,IL1B,HLA-DPB1,PDCD1LG2,HLA-DRA,CD83,HLA-DMB,CD40,CD274
IRF5	GO:BP	myeloid leukocyte activation	GO:0002274	0.0200655	1.69755	226	199	11	21029	5.14339	IL18RAP,CCL3,C5AR1,C1QA,HMOX1,CSF1,FCAR,IFI35,RELB,BATF2,CD84
IRF5	GO:BP	positive regulation of cell migration	GO:0030335	0.0202179	1.69426	524	199	17	21029	3.42833	CCL4,CCL8,CCL3,CXCL10,MMP9,TNFAIP6,PLA2G7,C5AR1,ICAM1,HMOX1,CSF1,IL1B,LGMN,CD40,CD274,ONECUT2,SYNPO2
IRF5	GO:BP	interleukin-6 production	GO:0032635	0.0210158	1.67745	147	199	9	21029	6.4698	TLR8,IL1B,P2RX7,DDX58,TLR7,IFIH1,TNFAIP3,CD84,BANK1
IRF5	GO:BP	viral entry into host cell	GO:0046718	0.0210158	1.67745	147	199	9	21029	6.4698	TRIM22,ICAM1,IFITM1,CD209,SIGLEC1,IFITM3,LY6E,CIITA,TRIM5
IRF5	GO:BP	regulation of interleukin-6 production	GO:0032675	0.0210158	1.67745	147	199	9	21029	6.4698	TLR8,IL1B,P2RX7,DDX58,TLR7,IFIH1,TNFAIP3,CD84,BANK1
IRF5	GO:BP	system development	GO:0048731	0.0210405	1.67694	4784	199	72	21029	1.5904	CCL8,CCL3,IL18R1,CXCL10,CCL2,MMP9,C1QC,MAFB,IL4I1,C5AR1,EGR2,LILRB3,ISG15,SLAMF8,SGK1,C1QA,CYBB,HMOX1,OAS2,CSF1,CYP19A1,ZFP36L1,ETV7,IL1B,HLA-DRA,BCL3,P2RX7,CD83,SERPINI1,CNTNAP1,GLDN,HERC6,STRA6,RCAN1,IFI16,PLA2G2D,RSAD2,IRF7,TYMP,LY6E,ANG,EPB41L3,STAT1,MTSS1,EDNRB,C3,HESX1,CD40,CADM1,MSC,TNFAIP3,DLL4,RELB,GAS7,NFKB2,SRD5A1,PIM1,CD274,CRIM1,EIF2AK2,BATF2,ONECUT2,OVOL2,EFHD1,TNIK,WNT7B,TCF23,SLIT…
IRF5	GO:BP	regulation of lymphocyte proliferation	GO:0050670	0.0217962	1.66162	228	199	11	21029	5.09828	IL4I1,EBI3,HLA-DPA1,CD209,IL1B,HLA-DPB1,PDCD1LG2,PLA2G2D,HLA-DMB,CD40,CD274
IRF5	GO:BP	positive regulation of cell activation	GO:0050867	0.0228026	1.64202	421	199	15	21029	3.76508	CCL3,CCL2,IL4I1,HLA-DQA1,EBI3,HLA-DPA1,CD209,IL1B,HLA-DPB1,PDCD1LG2,HLA-DRA,CD83,HLA-DMB,CD40,CD274
IRF5	GO:BP	CD4-positive, alpha-beta T cell differentiation	GO:0043367	0.0256014	1.59174	83	199	7	21029	8.91221	IL18R1,HLA-DRA,BCL3,CD83,PLA2G2D,RSAD2,RELB
IRF5	GO:BP	regulation of programmed cell death	GO:0043067	0.0265617	1.57574	1439	199	31	21029	2.27649	CCL3,CXCL10,CCL2,MMP9,BCL2A1,IFIT3,IGFBP3,ICAM1,SGK1,IFIT2,HMOX1,ZFP36L1,IFI6,IL1B,FCAR,BCL3,P2RX7,BIRC3,IRF7,LGMN,LAMP3,OSGIN1,STAT1,EDNRB,CD40,TNFAIP3,PIM1,CD274,PHLDA1,EIF2AK2,ID1
IRF5	GO:BP	positive regulation of response to cytokine stimulus	GO:0060760	0.0299524	1.52357	57	199	6	21029	11.1235	CSF1,PARP9,DDX58,IRF7,PARP14,IFIH1
IRF5	GO:BP	ISG15-protein conjugation	GO:0032020	0.0302754	1.51891	6	199	3	21029	52.8367	ISG15,UBE2L6,HERC5
IRF5	GO:BP	entry into host	GO:0044409	0.0305308	1.51526	154	199	9	21029	6.17572	TRIM22,ICAM1,IFITM1,CD209,SIGLEC1,IFITM3,LY6E,CIITA,TRIM5
IRF5	GO:BP	regulation of DNA-binding transcription factor activity	GO:0051090	0.0308592	1.51061	432	199	15	21029	3.66921	IL18RAP,IL18R1,TRIM22,SGK1,HMOX1,IL1B,BCL3,DDX58,IRAK2,CD40,TNFAIP3,PIM1,TRIM5,EIF2AK2,ID1
IRF5	GO:BP	alpha-beta T cell activation	GO:0046631	0.032151	1.49281	155	199	9	21029	6.13587	IL18R1,EBI3,HLA-DRA,BCL3,CD83,PLA2G2D,RSAD2,RELB,CD274
IRF5	GO:BP	anatomical structure morphogenesis	GO:0009653	0.033327	1.4772	2685	199	47	21029	1.84978	CCL8,CCL3,CXCL10,CCL2,MMP9,CCL13,GBP1,MAFB,C5AR1,GDF15,EGR2,SGK1,CYBB,HMOX1,CSF1,CYP19A1,ZFP36L1,ETV7,IL1B,RND3,BCL3,P2RX7,DUSP4,CNTNAP1,STRA6,PLEKHO1,TYMP,LY6E,ANG,EPB41L3,STAT1,MTSS1,C3,HESX1,CD40,TNFAIP3,DLL4,GAS7,NFKB2,PIM1,IL1RN,ONECUT2,OVOL2,TNIK,WNT7B,SLITRK5,ID1
IRF5	GO:BP	regulation of type I interferon-mediated signaling pathway	GO:0060338	0.0344415	1.46292	35	199	5	21029	15.0962	ISG15,OAS3,USP18,OAS1,IRF7
IRF5	GO:BP	tube morphogenesis	GO:0035239	0.0354265	1.45067	849	199	22	21029	2.7383	CCL8,CXCL10,CCL2,C5AR1,CYBB,HMOX1,CSF1,ZFP36L1,IL1B,STRA6,TYMP,ANG,STAT1,MTSS1,C3,HESX1,CD40,TNFAIP3,DLL4,OVOL2,WNT7B,ID1
IRF5	GO:BP	positive regulation of cell motility	GO:2000147	0.0359136	1.44474	548	199	17	21029	3.27819	CCL4,CCL8,CCL3,CXCL10,MMP9,TNFAIP6,PLA2G7,C5AR1,ICAM1,HMOX1,CSF1,IL1B,LGMN,CD40,CD274,ONECUT2,SYNPO2
IRF5	GO:BP	regulation of biological process involved in symbiotic interaction	GO:0043903	0.0366115	1.43638	59	199	6	21029	10.7464	TRIM22,IFITM1,IFITM3,LY6E,CIITA,TRIM5
IRF5	GO:BP	regulation of cell-cell adhesion	GO:0022407	0.037215	1.42928	439	199	15	21029	3.61071	CCL2,IL4I1,HLA-DQA1,EBI3,HLA-DPA1,CD209,IL1B,HLA-DPB1,PDCD1LG2,HLA-DRA,CD83,PLA2G2D,HLA-DMB,IL1RN,CD274
IRF5	GO:BP	regulation of cell adhesion	GO:0030155	0.041908	1.3777	733	199	20	21029	2.88331	CCL2,ADAMDEC1,GBP1,IL4I1,HLA-DQA1,EBI3,CSF1,HLA-DPA1,CD209,IL1B,HLA-DPB1,PDCD1LG2,HLA-DRA,CD83,SERPINI1,PLA2G2D,HLA-DMB,IL1RN,CD274,ONECUT2
IRF5	GO:BP	positive regulation of cell population proliferation	GO:0008284	0.0434486	1.36202	925	199	23	21029	2.62755	CXCL10,MMP9,C5AR1,EBI3,HMOX1,CSF1,HLA-DPA1,CD209,IL1B,HLA-DPB1,PDCD1LG2,HLA-DMB,LGMN,ANG,STAT1,EDNRB,CD40,TNFAIP3,DLL4,PIM1,CCPG1,CD274,ID1
IRF5	GO:BP	lymphocyte proliferation	GO:0046651	0.0480362	1.31843	295	199	12	21029	4.29858	IL4I1,EBI3,HLA-DPA1,CD209,IL1B,HLA-DPB1,PDCD1LG2,P2RX7,PLA2G2D,HLA-DMB,CD40,CD274
IRF5	GO:BP	positive regulation of cellular component movement	GO:0051272	0.0483323	1.31576	561	199	17	21029	3.20222	CCL4,CCL8,CCL3,CXCL10,MMP9,TNFAIP6,PLA2G7,C5AR1,ICAM1,HMOX1,CSF1,IL1B,LGMN,CD40,CD274,ONECUT2,SYNPO2
IRF5	GO:BP	negative regulation of type I interferon-mediated signaling pathway	GO:0060339	0.0499641	1.30134	19	199	4	21029	22.247	ISG15,OAS3,USP18,OAS1
IRF5	GO:BP	cellular response to exogenous dsRNA	GO:0071360	0.0499641	1.30134	19	199	4	21029	22.247	IFIT1,DDX58,CIITA,IFIH1
IRF5	GO:CC	cell periphery	GO:0071944	3.19621e-05	4.49537	6181	200	92	21672	1.61287	IL18RAP,IL18R1,CXCL10,MMP9,RGS1,C1QC,ADAMDEC1,GBP1,CD14,IL4I1,C5AR1,GDF15,LILRB3,TLR8,HLA-DQA1,ICAM1,LY96,IFITM1,EMP1,SGK1,C1QA,CLEC10A,EBI3,CYBB,OAS3,HMOX1,GRIA3,CSF1,IFIT5,IFI6,HLA-DPA1,CD209,GPR35,FCAR,HLA-DPB1,CFB,PDCD1LG2,GPR84,ADAM28,RND3,SIGLEC1,HLA-DRA,BCL3,KCNE1,P2RX7,CD83,DDX58,TLR7,ABCG1,CNTNAP1,IFITM3,GLDN,MGLL,STRA6,IRAK2,PLA2G4C,KCNJ2,PILRA,FXYD6,NT5E,HLA-DMB,PLEKHO1,LY6E,ANG,LAMP3,…
IRF5	GO:CC	plasma membrane	GO:0005886	6.2826e-05	4.20186	5694	200	86	21672	1.63663	IL18RAP,IL18R1,CXCL10,RGS1,GBP1,CD14,IL4I1,C5AR1,LILRB3,TLR8,HLA-DQA1,ICAM1,LY96,IFITM1,EMP1,SGK1,CLEC10A,EBI3,CYBB,OAS3,HMOX1,GRIA3,CSF1,IFIT5,IFI6,HLA-DPA1,CD209,GPR35,FCAR,HLA-DPB1,CFB,PDCD1LG2,GPR84,ADAM28,RND3,SIGLEC1,HLA-DRA,BCL3,KCNE1,P2RX7,CD83,DDX58,TLR7,ABCG1,CNTNAP1,IFITM3,GLDN,MGLL,STRA6,IRAK2,PLA2G4C,KCNJ2,PILRA,FXYD6,NT5E,HLA-DMB,PLEKHO1,LY6E,LAMP3,PTGIR,PARP14,EPB41L3,NKAIN1,MTSS1,…
IRF5	GO:CC	MHC class II protein complex	GO:0042613	0.000112508	3.94882	17	200	5	21672	31.8706	HLA-DQA1,HLA-DPA1,HLA-DPB1,HLA-DRA,HLA-DMB
IRF5	GO:CC	side of membrane	GO:0098552	0.000467364	3.33034	625	200	20	21672	3.46752	CXCL10,RGS1,CD14,TLR8,HLA-DQA1,ICAM1,EBI3,HLA-DPA1,CD209,HLA-DPB1,PDCD1LG2,HLA-DRA,P2RX7,CD83,ABCG1,NT5E,MTSS1,CD40,CD274,CD84
IRF5	GO:CC	MHC protein complex	GO:0042611	0.000733224	3.13476	24	200	5	21672	22.575	HLA-DQA1,HLA-DPA1,HLA-DPB1,HLA-DRA,HLA-DMB
IRF5	GO:CC	cell surface	GO:0009986	0.00369781	2.43205	908	200	23	21672	2.7448	CXCL10,CD14,TLR8,SLAMF8,ICAM1,EBI3,HLA-DPA1,CD209,HLA-DPB1,PDCD1LG2,HLA-DRA,KCNE1,P2RX7,CD83,ABCG1,GLDN,NT5E,CIITA,C3,CD40,CD274,CD84,CLSTN2
IRF5	GO:CC	cytoplasm	GO:0005737	0.00705009	2.15181	12193	200	141	21672	1.25308	CCL3,IFI44L,IFI44,TRIM22,MMP9,BCL2A1,RGS1,TNFAIP6,IFIT1,IL32,GBP1,CD14,IL4I1,PLA2G7,C5AR1,MX1,GDF15,EGR2,LILRB3,ISG15,IFIT3,IGFBP3,TLR8,ISG20,HLA-DQA1,LY96,IFITM1,SGK1,IFIT2,EBI3,CYBB,OASL,OAS3,HMOX1,GMPR,GRIA3,CMPK2,OAS2,USP18,CSF1,CYP19A1,IFIT5,TMCC3,ZFP36L1,IFI6,HLA-DPA1,CD209,IL1B,FCAR,HLA-DPB1,GPR84,OLAH,PARP9,ADAM28,RND3,SIGLEC1,HLA-DRA,OAS1,BCL3,KCNE1,P2RX7,DUSP4,DTX4,DDX58,TLR7,TDO2,SERPI…
IRF5	GO:CC	external side of plasma membrane	GO:0009897	0.0102073	1.99109	414	200	14	21672	3.66435	CXCL10,CD14,TLR8,ICAM1,EBI3,CD209,PDCD1LG2,P2RX7,CD83,ABCG1,NT5E,CD40,CD274,CD84
IRF5	GO:CC	vesicle membrane	GO:0012506	0.0124889	1.90348	1190	200	26	21672	2.36753	GBP1,CD14,C5AR1,LILRB3,TLR8,HLA-DQA1,LY96,CYBB,GRIA3,HLA-DPA1,FCAR,HLA-DPB1,GPR84,HLA-DRA,TLR7,IFITM3,IRAK2,HLA-DMB,IRF7,LAMP3,WIPI1,SLC2A3,MPEG1,CD274,MMP25,WNT7B
IRF5	GO:CC	cytoplasmic vesicle	GO:0031410	0.0157463	1.80282	2447	200	42	21672	1.85988	MMP9,TNFAIP6,GBP1,CD14,IL4I1,C5AR1,LILRB3,TLR8,HLA-DQA1,LY96,CYBB,GRIA3,HLA-DPA1,IL1B,FCAR,HLA-DPB1,GPR84,RND3,SIGLEC1,HLA-DRA,TLR7,SERPINI1,ABCG1,IFITM3,IRAK2,HLA-DMB,IRF7,LGMN,ANG,LAMP3,MTSS1,WIPI1,C3,SLC2A3,MPEG1,SAMD9L,CD274,PHLDA1,MMP25,TNIK,WNT7B,HP
IRF5	GO:CC	intracellular vesicle	GO:0097708	0.0160458	1.79464	2449	200	42	21672	1.85836	MMP9,TNFAIP6,GBP1,CD14,IL4I1,C5AR1,LILRB3,TLR8,HLA-DQA1,LY96,CYBB,GRIA3,HLA-DPA1,IL1B,FCAR,HLA-DPB1,GPR84,RND3,SIGLEC1,HLA-DRA,TLR7,SERPINI1,ABCG1,IFITM3,IRAK2,HLA-DMB,IRF7,LGMN,ANG,LAMP3,MTSS1,WIPI1,C3,SLC2A3,MPEG1,SAMD9L,CD274,PHLDA1,MMP25,TNIK,WNT7B,HP
IRF5	GO:CC	lumenal side of endoplasmic reticulum membrane	GO:0098553	0.0239012	1.62158	25	200	4	21672	17.3376	HLA-DQA1,HLA-DPA1,HLA-DPB1,HLA-DRA
IRF5	GO:CC	integral component of lumenal side of endoplasmic reticulum membrane	GO:0071556	0.0239012	1.62158	25	200	4	21672	17.3376	HLA-DQA1,HLA-DPA1,HLA-DPB1,HLA-DRA
IRF5	GO:CC	cytoplasmic vesicle membrane	GO:0030659	0.0257273	1.58961	1171	200	25	21672	2.31341	CD14,C5AR1,LILRB3,TLR8,HLA-DQA1,LY96,CYBB,GRIA3,HLA-DPA1,FCAR,HLA-DPB1,GPR84,HLA-DRA,TLR7,IFITM3,IRAK2,HLA-DMB,IRF7,LAMP3,WIPI1,SLC2A3,MPEG1,CD274,MMP25,WNT7B
IRF5	GO:CC	interleukin-18 receptor complex	GO:0045092	0.0264823	1.57704	2	200	2	21672	108.36	IL18RAP,IL18R1
IRF5	GO:CC	Bcl3/NF-kappaB2 complex	GO:0033257	0.0264823	1.57704	2	200	2	21672	108.36	BCL3,NFKB2
IRF5	GO:CC	endosome membrane	GO:0010008	0.0329956	1.48154	521	200	15	21672	3.11977	CD14,TLR8,HLA-DQA1,LY96,HLA-DPA1,HLA-DPB1,HLA-DRA,TLR7,IFITM3,IRAK2,HLA-DMB,IRF7,LAMP3,WIPI1,CD274
IRF5	GO:CC	extracellular region	GO:0005576	0.0356924	1.44742	4303	200	62	21672	1.56131	CCL4,CCL4L1,CCL8,CCL3,CXCL10,CCL2,MMP9,CCL13,TNFAIP6,C1QC,IL32,ADAMDEC1,GBP1,CD14,IL4I1,PLA2G7,GDF15,ISG15,IGFBP3,CCL3L3,ICAM1,LY96,C1QA,EBI3,OAS3,HMOX1,CXCL11,CSF1,CD209,IL1B,FCAR,CFB,PDCD1LG2,ADAM28,SIGLEC1,HLA-DRA,OAS1,SERPINI1,GLDN,PILRA,NT5E,PLA2G2D,IFI30,LGMN,LY6E,ANG,C3,CD40,APOL3,SLC2A3,IFI35,TNFAIP3,SOGA3,IL1RN,MPEG1,CD274,CRIM1,MMP25,TNIK,WNT7B,HP,NRG4
IRF5	GO:CC	lysosome	GO:0005764	0.0474309	1.32394	729	200	18	21672	2.67556	IL4I1,TLR8,HLA-DQA1,IFITM1,HLA-DPA1,IL1B,HLA-DPB1,HLA-DRA,KCNE1,TLR7,IFITM3,IFI30,HLA-DMB,LGMN,LAMP3,C3,TNFAIP3,SLC2A6
IRF5	GO:CC	lytic vacuole	GO:0000323	0.0474309	1.32394	729	200	18	21672	2.67556	IL4I1,TLR8,HLA-DQA1,IFITM1,HLA-DPA1,IL1B,HLA-DPB1,HLA-DRA,KCNE1,TLR7,IFITM3,IFI30,HLA-DMB,LGMN,LAMP3,C3,TNFAIP3,SLC2A6
IRF5	KEGG	Influenza A	KEGG:05164	4.71661e-12	11.3264	168	122	21	8014	8.21107	CXCL10,CCL2,MX1,ICAM1,OAS3,OAS2,HLA-DPA1,IL1B,HLA-DPB1,HLA-DRA,OAS1,DDX58,TLR7,MX2,HLA-DMB,RSAD2,IRF7,CIITA,STAT1,IFIH1,EIF2AK2
IRF5	KEGG	Coronavirus disease - COVID-19	KEGG:05171	2.51081e-09	8.60019	231	122	21	8014	5.97168	CXCL10,CCL2,C1QC,C5AR1,MX1,ISG15,TLR8,C1QA,CYBB,OAS3,OAS2,IL1B,CFB,OAS1,DDX58,TLR7,MX2,STAT1,C3,IFIH1,EIF2AK2
IRF5	KEGG	Toll-like receptor signaling pathway	KEGG:04620	2.87097e-08	7.54197	102	122	14	8014	9.01607	CCL4,CCL4L1,CCL3,CXCL10,CD14,TLR8,CCL3L3,LY96,CXCL11,IL1B,TLR7,IRF7,STAT1,CD40
IRF5	KEGG	NF-kappa B signaling pathway	KEGG:04064	2.87097e-08	7.54197	102	122	14	8014	9.01607	CCL4,CCL4L1,CCL13,BCL2A1,CD14,ICAM1,LY96,IL1B,DDX58,BIRC3,CD40,TNFAIP3,RELB,NFKB2
IRF5	KEGG	Epstein-Barr virus infection	KEGG:05169	7.55507e-08	7.12176	198	122	18	8014	5.97168	CXCL10,ISG15,ICAM1,OAS3,OAS2,HLA-DPA1,HLA-DPB1,HLA-DRA,OAS1,DDX58,HLA-DMB,IRF7,STAT1,CD40,TNFAIP3,RELB,NFKB2,EIF2AK2
IRF5	KEGG	Measles	KEGG:05162	1.76468e-06	5.75333	139	122	14	8014	6.61611	MX1,OAS3,OAS2,CD209,IL1B,OAS1,DDX58,TLR7,MX2,IRF7,STAT1,IFIH1,TNFAIP3,EIF2AK2
IRF5	KEGG	Viral protein interaction with cytokine and cytokine receptor	KEGG:04061	2.13408e-06	5.67079	98	122	12	8014	8.04349	CCL4,IL18RAP,CCL4L1,CCL8,CCL3,IL18R1,CXCL10,CCL2,CCL13,CCL3L3,CXCL11,CSF1
IRF5	KEGG	Staphylococcus aureus infection	KEGG:05150	6.02105e-06	5.22033	87	122	11	8014	8.30545	C1QC,C5AR1,ICAM1,C1QA,HLA-DPA1,FCAR,HLA-DPB1,CFB,HLA-DRA,HLA-DMB,C3
IRF5	KEGG	Cytokine-cytokine receptor interaction	KEGG:04060	3.43258e-05	4.46438	293	122	18	8014	4.03547	CCL4,IL18RAP,CCL4L1,CCL8,CCL3,IL18R1,CXCL10,CCL2,CCL13,IL32,GDF15,CCL3L3,EBI3,CXCL11,CSF1,IL1B,CD40,IL1RN
IRF5	KEGG	Rheumatoid arthritis	KEGG:05323	6.76102e-05	4.16999	88	122	10	8014	7.46461	CCL3,CCL2,CCL3L3,ICAM1,CSF1,HLA-DPA1,IL1B,HLA-DPB1,HLA-DRA,HLA-DMB
IRF5	KEGG	NOD-like receptor signaling pathway	KEGG:04621	0.000258942	3.5868	179	122	13	8014	4.77067	CCL2,GBP1,CYBB,OAS3,OAS2,IL1B,OAS1,P2RX7,IFI16,BIRC3,IRF7,STAT1,TNFAIP3
IRF5	KEGG	Inflammatory bowel disease	KEGG:05321	0.000344145	3.46326	62	122	8	8014	8.47594	IL18RAP,IL18R1,HLA-DPA1,IL1B,HLA-DPB1,HLA-DRA,HLA-DMB,STAT1
IRF5	KEGG	Hepatitis C	KEGG:05160	0.000375304	3.42562	157	122	12	8014	5.02078	CXCL10,IFIT1,MX1,OAS3,OAS2,OAS1,DDX58,MX2,RSAD2,IRF7,STAT1,EIF2AK2
IRF5	KEGG	TNF signaling pathway	KEGG:04668	0.000623538	3.20514	112	122	10	8014	5.86505	IL18R1,CXCL10,CCL2,MMP9,ICAM1,CSF1,IL1B,BCL3,BIRC3,TNFAIP3
IRF5	KEGG	Leishmaniasis	KEGG:05140	0.00107305	2.96938	72	122	8	8014	7.29872	CYBB,HLA-DPA1,IL1B,HLA-DPB1,HLA-DRA,HLA-DMB,STAT1,C3
IRF5	KEGG	Cell adhesion molecules	KEGG:04514	0.00110439	2.95688	146	122	11	8014	4.94914	ICAM1,HLA-DPA1,HLA-DPB1,PDCD1LG2,SIGLEC1,HLA-DRA,CNTNAP1,HLA-DMB,CD40,CADM1,CD274
IRF5	KEGG	Toxoplasmosis	KEGG:05145	0.00342521	2.46531	109	122	9	8014	5.42382	LY96,HLA-DPA1,HLA-DPB1,HLA-DRA,BIRC3,HLA-DMB,CIITA,STAT1,CD40
IRF5	KEGG	Asthma	KEGG:05310	0.00410699	2.38648	27	122	5	8014	12.1645	HLA-DPA1,HLA-DPB1,HLA-DRA,HLA-DMB,CD40
IRF5	KEGG	Tuberculosis	KEGG:05152	0.00596544	2.22436	175	122	11	8014	4.12899	CD14,HLA-DPA1,CD209,IL1B,HLA-DPB1,HLA-DRA,IRAK2,HLA-DMB,CIITA,STAT1,C3
IRF5	KEGG	Antigen processing and presentation	KEGG:04612	0.0069545	2.15773	69	122	7	8014	6.66405	HLA-DPA1,HLA-DPB1,HLA-DRA,IFI30,HLA-DMB,LGMN,CIITA
IRF5	KEGG	Lipid and atherosclerosis	KEGG:05417	0.00835328	2.07814	214	122	12	8014	3.68347	CCL3,CCL2,MMP9,CD14,CCL3L3,ICAM1,LY96,CYBB,IL1B,ABCG1,IRF7,CD40
IRF5	KEGG	Allograft rejection	KEGG:05330	0.0129998	1.88606	34	122	5	8014	9.66008	HLA-DPA1,HLA-DPB1,HLA-DRA,HLA-DMB,CD40
IRF5	KEGG	Viral myocarditis	KEGG:05416	0.0169464	1.77092	56	122	6	8014	7.03806	ICAM1,HLA-DPA1,HLA-DPB1,HLA-DRA,HLA-DMB,CD40
IRF5	KEGG	Graft-versus-host disease	KEGG:05332	0.0196356	1.70696	37	122	5	8014	8.87683	HLA-DPA1,IL1B,HLA-DPB1,HLA-DRA,HLA-DMB
IRF5	KEGG	Type I diabetes mellitus	KEGG:04940	0.0285807	1.54393	40	122	5	8014	8.21107	HLA-DPA1,IL1B,HLA-DPB1,HLA-DRA,HLA-DMB
IRF5	KEGG	Cytosolic DNA-sensing pathway	KEGG:04623	0.0297887	1.52595	62	122	6	8014	6.35695	CCL4,CCL4L1,CXCL10,IL1B,DDX58,IRF7
IRF5	KEGG	Phagosome	KEGG:04145	0.0340776	1.46753	147	122	9	8014	4.02175	CD14,CYBB,HLA-DPA1,CD209,FCAR,HLA-DPB1,HLA-DRA,HLA-DMB,C3
IRF5	KEGG	Th1 and Th2 cell differentiation	KEGG:04658	0.0345586	1.46144	89	122	7	8014	5.16651	HLA-DPA1,HLA-DPB1,HLA-DRA,HLA-DMB,STAT1,MAML2,DLL4
IRF5	KEGG	Intestinal immune network for IgA production	KEGG:04672	0.049945	1.30151	45	122	5	8014	7.29872	HLA-DPA1,HLA-DPB1,HLA-DRA,HLA-DMB,CD40
IRF5	REAC	Interferon Signaling	REAC:R-HSA-913531	1.87566e-27	26.7268	193	147	35	10760	13.2741	TRIM22,IFIT1,GBP1,MX1,ISG15,IFIT3,ISG20,HLA-DQA1,ICAM1,IFITM1,IFIT2,OASL,OAS3,OAS2,USP18,IFIT5,IFI6,HLA-DPA1,HLA-DPB1,HLA-DRA,OAS1,DDX58,IFITM3,MX2,UBE2L6,IFI30,RSAD2,IRF7,CIITA,STAT1,HERC5,IFI35,TRIM5,EIF2AK2,XAF1
IRF5	REAC	Immune System	REAC:R-HSA-168256	1.17327e-25	24.9306	2041	147	88	10760	3.15598	CCL4,IL18RAP,CCL3,IL18R1,CXCL10,CCL2,TRIM22,MMP9,TNFAIP6,C1QC,IFIT1,IL32,GBP1,CD14,C5AR1,MX1,LILRB3,ISG15,IFIT3,TLR8,ISG20,CCL3L3,HLA-DQA1,ICAM1,LY96,IFITM1,C1QA,CLEC10A,IFIT2,EBI3,CYBB,OASL,OAS3,HMOX1,OAS2,USP18,CSF1,IFIT5,IFI6,HLA-DPA1,CD209,IL1B,FCAR,HLA-DPB1,CFB,PDCD1LG2,GPR84,SIGLEC1,HLA-DRA,OAS1,P2RX7,DUSP4,DTX4,DDX58,TLR7,IFITM3,HERC6,MX2,UBE2L6,IFI16,IRAK2,PILRA,DHX58,IFI30,BIRC3,HLA-DMB,…
IRF5	REAC	Cytokine Signaling in Immune system	REAC:R-HSA-1280215	1.47029e-25	24.8326	705	147	55	10760	5.71043	CCL4,IL18RAP,CCL3,IL18R1,CXCL10,CCL2,TRIM22,MMP9,IFIT1,IL32,GBP1,MX1,ISG15,IFIT3,ISG20,CCL3L3,HLA-DQA1,ICAM1,IFITM1,IFIT2,EBI3,OASL,OAS3,HMOX1,OAS2,USP18,CSF1,IFIT5,IFI6,HLA-DPA1,IL1B,HLA-DPB1,HLA-DRA,OAS1,DUSP4,DDX58,IFITM3,MX2,UBE2L6,IRAK2,IFI30,BIRC3,RSAD2,IRF7,CIITA,STAT1,HERC5,IFI35,RELB,NFKB2,PIM1,IL1RN,TRIM5,EIF2AK2,XAF1
IRF5	REAC	Interferon alpha/beta signaling	REAC:R-HSA-909733	4.61942e-19	18.3354	70	147	20	10760	20.9135	IFIT1,MX1,ISG15,IFIT3,ISG20,IFITM1,IFIT2,OASL,OAS3,OAS2,USP18,IFIT5,IFI6,OAS1,IFITM3,MX2,RSAD2,IRF7,IFI35,XAF1
IRF5	REAC	Interferon gamma signaling	REAC:R-HSA-877300	2.21474e-10	9.65468	87	147	15	10760	12.6202	TRIM22,GBP1,HLA-DQA1,ICAM1,OASL,OAS3,OAS2,HLA-DPA1,HLA-DPB1,HLA-DRA,OAS1,IFI30,IRF7,CIITA,TRIM5
IRF5	REAC	Antiviral mechanism by IFN-stimulated genes	REAC:R-HSA-1169410	7.62137e-10	9.11797	78	147	14	10760	13.138	IFIT1,MX1,ISG15,OASL,OAS3,OAS2,USP18,OAS1,DDX58,MX2,UBE2L6,STAT1,HERC5,EIF2AK2
IRF5	REAC	Interleukin-10 signaling	REAC:R-HSA-6783783	2.8207e-06	5.54964	45	147	9	10760	14.6395	CCL4,CCL3,CXCL10,CCL2,CCL3L3,ICAM1,CSF1,IL1B,IL1RN
IRF5	REAC	Innate Immune System	REAC:R-HSA-168249	4.42958e-06	5.35364	1093	147	39	10760	2.6118	MMP9,TNFAIP6,C1QC,CD14,C5AR1,LILRB3,ISG15,TLR8,LY96,C1QA,CLEC10A,CYBB,HMOX1,CD209,IL1B,FCAR,CFB,GPR84,P2RX7,DUSP4,DTX4,DDX58,TLR7,UBE2L6,IFI16,IRAK2,DHX58,BIRC3,IRF7,LGMN,C3,IFIH1,HERC5,SLC2A3,TNFAIP3,RELB,NFKB2,MMP25,HP
IRF5	REAC	ISG15 antiviral mechanism	REAC:R-HSA-1169408	1.224e-05	4.91222	70	147	10	10760	10.4568	IFIT1,MX1,ISG15,USP18,DDX58,MX2,UBE2L6,STAT1,HERC5,EIF2AK2
IRF5	REAC	OAS antiviral response	REAC:R-HSA-8983711	2.00033e-05	4.6989	9	147	5	10760	40.6652	OASL,OAS3,OAS2,OAS1,DDX58
IRF5	REAC	PD-1 signaling	REAC:R-HSA-389948	0.000240671	3.61858	24	147	6	10760	18.2993	HLA-DQA1,HLA-DPA1,HLA-DPB1,PDCD1LG2,HLA-DRA,CD274
IRF5	REAC	Purinergic signaling in leishmaniasis infection	REAC:R-HSA-9660826	0.0004025	3.39523	26	147	6	10760	16.8917	HMOX1,IL1B,P2RX7,NT5E,C3,NFKB2
IRF5	REAC	Cell recruitment (pro-inflammatory response)	REAC:R-HSA-9664424	0.0004025	3.39523	26	147	6	10760	16.8917	HMOX1,IL1B,P2RX7,NT5E,C3,NFKB2
IRF5	REAC	DDX58/IFIH1-mediated induction of interferon-alpha/beta	REAC:R-HSA-168928	0.000547047	3.26198	81	147	9	10760	8.13303	ISG15,DDX58,UBE2L6,DHX58,IRF7,IFIH1,HERC5,TNFAIP3,NFKB2
IRF5	REAC	Signaling by Interleukins	REAC:R-HSA-449147	0.00157217	2.8035	460	147	20	10760	3.18249	CCL4,IL18RAP,CCL3,IL18R1,CXCL10,CCL2,MMP9,IL32,CCL3L3,ICAM1,EBI3,HMOX1,CSF1,IL1B,DUSP4,IRAK2,STAT1,NFKB2,PIM1,IL1RN
IRF5	REAC	Negative regulators of DDX58/IFIH1 signaling	REAC:R-HSA-936440	0.00214871	2.66782	34	147	6	10760	12.9172	ISG15,DDX58,UBE2L6,IFIH1,HERC5,TNFAIP3
IRF5	REAC	Chemokine receptors bind chemokines	REAC:R-HSA-380108	0.00428914	2.36763	57	147	7	10760	8.98914	CCL4,CCL3,CXCL10,CCL2,CCL13,CCL3L3,CXCL11
IRF5	REAC	Toll Like Receptor 7/8 (TLR7/8) Cascade	REAC:R-HSA-168181	0.0122128	1.91318	91	147	8	10760	6.43493	CD14,TLR8,LY96,DUSP4,TLR7,IRAK2,IRF7,NFKB2
IRF5	REAC	Toll-like Receptor Cascades	REAC:R-HSA-168898	0.0178265	1.74893	154	147	10	10760	4.75307	CD14,TLR8,LY96,DUSP4,TLR7,IRAK2,BIRC3,IRF7,LGMN,NFKB2
IRF5	REAC	Nucleotide-binding domain, leucine rich repeat containing receptor (NLR) signaling pathways	REAC:R-HSA-168643	0.0405195	1.39234	56	147	6	10760	7.84257	HMOX1,P2RX7,IRAK2,BIRC3,TNFAIP3,NFKB2
IRF5	WP	Network map of SARS-CoV-2 signaling pathway	WP:WP5115	2.64803e-11	10.5771	221	131	24	7806	6.47107	CCL4,IL18RAP,CCL8,CCL3,IFI44L,CXCL10,CCL2,IFIT1,CD14,MX1,IGFBP3,IFITM1,OAS2,IFI6,IL1B,CFB,HLA-DRA,DDX58,IFITM3,STAT1,IFIH1,NFKB2,MMP25,HP
IRF5	WP	Type II interferon signaling (IFNG)	WP:WP619	6.52562e-11	10.1854	37	131	12	7806	19.3258	CXCL10,GBP1,ISG15,ICAM1,IFIT2,CYBB,IFI6,IL1B,OAS1,CIITA,STAT1,EIF2AK2
IRF5	WP	SARS-CoV-2 innate immunity evasion and cell-specific immune response	WP:WP5039	1.10328e-08	7.95731	68	131	13	7806	11.3918	CCL4,CCL3,CXCL10,CCL2,MX1,IFITM1,IFIT2,CXCL11,DDX58,TLR7,DHX58,IRF7,STAT1
IRF5	WP	Type I interferon induction and signaling during SARS-CoV-2 infection	WP:WP4868	1.98315e-07	6.70264	31	131	9	7806	17.2997	OAS3,OAS2,OAS1,DDX58,TLR7,IRF7,STAT1,IFIH1,EIF2AK2
IRF5	WP	Regulation of toll-like receptor signaling pathway	WP:WP1449	2.65014e-06	5.57673	145	131	15	7806	6.16425	CCL4,CCL3,CXCL10,CD14,TLR8,LY96,CXCL11,IL1B,TLR7,IRAK2,IRF7,STAT1,CD40,TNFAIP3,NFKB2
IRF5	WP	Overview of proinflammatory and profibrotic mediators	WP:WP5095	3.63364e-06	5.43966	127	131	14	7806	6.56873	CCL4,CCL4L1,CCL8,CCL3,CXCL10,CCL2,MMP9,CCL13,CCL3L3,EBI3,CXCL11,CSF1,IL1B,IL1RN
IRF5	WP	Host-pathogen interaction of human coronaviruses - interferon induction	WP:WP4880	8.31269e-06	5.08026	33	131	8	7806	14.4455	OAS3,OAS2,OAS1,DDX58,TLR7,STAT1,IFIH1,EIF2AK2
IRF5	WP	Immune response to tuberculosis	WP:WP4197	1.05002e-05	4.9788	23	131	7	7806	18.1354	IFIT1,MX1,IFIT3,IFITM1,OAS1,STAT1,IFI35
IRF5	WP	Toll-like receptor signaling pathway	WP:WP75	2.34897e-05	4.62912	104	131	12	7806	6.87551	CCL4,CCL3,CXCL10,CD14,TLR8,LY96,CXCL11,IL1B,TLR7,IRF7,STAT1,CD40
IRF5	WP	Allograft Rejection	WP:WP2328	3.49476e-05	4.45658	88	131	11	7806	7.44847	C1QC,C1QA,CXCL11,HLA-DPA1,IL1B,HLA-DPB1,HLA-DRA,HLA-DMB,STAT1,C3,CD40
IRF5	WP	Non-genomic actions of 1,25 dihydroxyvitamin D3	WP:WP4341	3.5565e-05	4.44898	70	131	10	7806	8.51254	IFI44L,CCL2,ISG15,TLR8,OAS2,RSAD2,STAT1,CD40,RELB,NFKB2
IRF5	WP	Prostaglandin signaling	WP:WP5088	0.000159109	3.79831	33	131	7	7806	12.6398	CCL3,CXCL10,CCL2,MMP9,CSF1,IL1B,IRF7
IRF5	WP	Photodynamic therapy-induced NF-kB survival signaling	WP:WP3617	0.000243551	3.61341	35	131	7	7806	11.9176	MMP9,BCL2A1,ICAM1,IL1B,BIRC3,RELB,NFKB2
IRF5	WP	Ebola virus pathway in host	WP:WP4217	0.000270521	3.5678	130	131	12	7806	5.50041	CLEC10A,HLA-DPA1,CD209,HLA-DPB1,HLA-DRA,DDX58,HLA-DMB,IRF7,STAT1,RELB,NFKB2,EIF2AK2
IRF5	WP	Platelet-mediated interactions with vascular and circulating cells	WP:WP4462	0.00108899	2.96298	17	131	5	7806	17.5258	CCL2,ICAM1,IL1B,TLR7,CD40
IRF5	WP	miRNAs involvement in the immune response in sepsis	WP:WP4329	0.00151993	2.81818	63	131	8	7806	7.5667	CCL4,CCL3,TLR8,ICAM1,TLR7,IRF7,RELB,NFKB2
IRF5	WP	Interactions between immune cells and microRNAs in tumor microenvironment	WP:WP4559	0.00803075	2.09524	40	131	6	7806	8.93817	CXCL10,CCL2,TLR8,TLR7,NFKB2,CD274
IRF5	WP	IL1 and megakaryocytes in obesity	WP:WP2865	0.00839354	2.07605	25	131	5	7806	11.9176	CCL2,MMP9,PLA2G7,ICAM1,IL1B
IRF5	WP	COVID-19 adverse outcome pathway	WP:WP4891	0.0150329	1.82296	15	131	4	7806	15.8901	CCL3,CXCL10,CCL2,IL1B
IRF5	WP	Toll-like receptor signaling related to MyD88	WP:WP3858	0.0289533	1.5383	32	131	5	7806	9.31059	TLR8,TLR7,IRF7,RELB,NFKB2
IRF5	WP	Mitochondrial immune response to SARS-CoV-2	WP:WP5038	0.0289533	1.5383	32	131	5	7806	9.31059	DDX58,TLR7,IRF7,IFIH1,NFKB2
IRF5	WP	Cytosolic DNA-sensing pathway	WP:WP4655	0.0378648	1.42176	74	131	7	7806	5.63668	CCL4,CCL4L1,CXCL10,ISG15,IL1B,DDX58,IRF7
IRF5	WP	IL-18 signaling pathway	WP:WP4754	0.0384718	1.41486	279	131	14	7806	2.99007	CCL4,IL18RAP,CCL3,IL18R1,CCL2,MMP9,PLA2G7,ICAM1,HMOX1,IL1B,CD83,BIRC3,TNFAIP3,NFKB2
IRF5	CORUM	C1q complex	CORUM:6418	0.0166973	1.77735	2	26	2	3627	139.5	C1QC,C1QA
IRF5	CORUM	DTX3L-PARP9-STAT1 complex	CORUM:7385	0.0498708	1.30215	3	26	2	3627	93	PARP9,STAT1
IRF5	CORUM	CADM1-4.1B-MPP3 complex	CORUM:6616	0.0498708	1.30215	3	26	2	3627	93	EPB41L3,CADM1
KIAA1919	GO:BP	monocyte chemotaxis	GO:0002548	0.0409269	1.38799	67	4	2	21029	156.933	NBL1,S100A12
NFKB1	GO:MF	MHC class II protein complex binding	GO:0023026	9.96315e-05	4.0016	25	44	4	20166	73.3309	HLA-DQA1,HLA-DPA1,HLA-DPB1,HLA-DRA
NFKB1	GO:MF	MHC class II receptor activity	GO:0032395	0.000222554	3.65257	8	44	3	20166	171.869	HLA-DQA1,HLA-DPA1,HLA-DRA
NFKB1	GO:MF	immune receptor activity	GO:0140375	0.000246137	3.60882	141	44	6	20166	19.5029	HLA-DQA1,EBI3,HLA-DPA1,HLA-DRA,IL2RG,IL21R
NFKB1	GO:MF	peptide antigen binding	GO:0042605	0.000318219	3.49727	33	44	4	20166	55.5537	HLA-DQA1,HLA-DPA1,HLA-DPB1,HLA-DRA
NFKB1	GO:MF	MHC protein complex binding	GO:0023023	0.000318219	3.49727	33	44	4	20166	55.5537	HLA-DQA1,HLA-DPA1,HLA-DPB1,HLA-DRA
NFKB1	GO:MF	Toll-like receptor 4 binding	GO:0035662	0.0115036	1.93917	4	44	2	20166	229.159	S100A8,S100A9
NFKB1	GO:MF	peptide binding	GO:0042277	0.0236597	1.62599	313	44	6	20166	8.78565	HLA-DQA1,EBI3,HLA-DPA1,HLA-DPB1,HLA-DRA,CACNA1A
NFKB1	GO:MF	icosatetraenoic acid binding	GO:0050543	0.0286791	1.54243	6	44	2	20166	152.773	S100A8,S100A9
NFKB1	GO:MF	arachidonic acid binding	GO:0050544	0.0286791	1.54243	6	44	2	20166	152.773	S100A8,S100A9
NFKB1	GO:MF	icosanoid binding	GO:0050542	0.040095	1.39691	7	44	2	20166	130.948	S100A8,S100A9
NFKB1	GO:BP	immune system process	GO:0002376	1.34263e-07	6.87204	2748	44	24	21029	4.17408	MMP9,HLA-DQA1,ADAMDEC1,EBI3,S100A8,IL4I1,IL32,BCL3,SLAMF8,PDCD1LG2,S100A9,HLA-DPA1,HLA-DPB1,HLA-DRA,IKZF3,TNFAIP3,IL2RG,IL21R,TMEM176A,CSF1,CHST2,CIITA,NFKB2,TMEM176B
NFKB1	GO:BP	leukocyte cell-cell adhesion	GO:0007159	6.53021e-06	5.18507	367	44	10	21029	13.0227	HLA-DQA1,EBI3,S100A8,IL4I1,PDCD1LG2,S100A9,HLA-DPA1,HLA-DPB1,HLA-DRA,CHST2
NFKB1	GO:BP	immune response	GO:0006955	2.69247e-05	4.56985	1888	44	18	21029	4.55655	HLA-DQA1,ADAMDEC1,EBI3,S100A8,IL4I1,IL32,BCL3,SLAMF8,PDCD1LG2,S100A9,HLA-DPA1,HLA-DPB1,HLA-DRA,TNFAIP3,IL2RG,CSF1,CIITA,NFKB2
NFKB1	GO:BP	MHC class II protein complex assembly	GO:0002399	3.15951e-05	4.50038	14	44	4	21029	136.552	HLA-DQA1,HLA-DPA1,HLA-DPB1,HLA-DRA
NFKB1	GO:BP	peptide antigen assembly with MHC class II protein complex	GO:0002503	3.15951e-05	4.50038	14	44	4	21029	136.552	HLA-DQA1,HLA-DPA1,HLA-DPB1,HLA-DRA
NFKB1	GO:BP	positive regulation of cell adhesion	GO:0045785	3.59096e-05	4.44479	439	44	10	21029	10.8868	HLA-DQA1,EBI3,IL4I1,PDCD1LG2,HLA-DPA1,HLA-DPB1,HLA-DRA,JUP,CSF1,CHST2
NFKB1	GO:BP	cell activation	GO:0001775	4.34618e-05	4.36189	1082	44	14	21029	6.18396	HLA-DQA1,EBI3,IL4I1,BCL3,SLAMF8,PDCD1LG2,HLA-DPA1,HLA-DPB1,HLA-DRA,IKZF3,TNFAIP3,IL21R,CSF1,NFKB2
NFKB1	GO:BP	peptide antigen assembly with MHC protein complex	GO:0002501	5.7271e-05	4.24207	16	44	4	21029	119.483	HLA-DQA1,HLA-DPA1,HLA-DPB1,HLA-DRA
NFKB1	GO:BP	positive regulation of leukocyte cell-cell adhesion	GO:1903039	5.93044e-05	4.22691	239	44	8	21029	15.9977	HLA-DQA1,EBI3,IL4I1,PDCD1LG2,HLA-DPA1,HLA-DPB1,HLA-DRA,CHST2
NFKB1	GO:BP	MHC protein complex assembly	GO:0002396	7.47789e-05	4.12622	17	44	4	21029	112.455	HLA-DQA1,HLA-DPA1,HLA-DPB1,HLA-DRA
NFKB1	GO:BP	leukocyte activation	GO:0045321	7.85478e-05	4.10487	947	44	13	21029	6.56084	HLA-DQA1,EBI3,IL4I1,BCL3,SLAMF8,PDCD1LG2,HLA-DPA1,HLA-DPB1,HLA-DRA,IKZF3,TNFAIP3,IL21R,CSF1
NFKB1	GO:BP	regulation of leukocyte proliferation	GO:0070663	7.89615e-05	4.10258	248	44	8	21029	15.4172	EBI3,IL4I1,PDCD1LG2,HLA-DPA1,HLA-DPB1,IKZF3,TNFAIP3,CSF1
NFKB1	GO:BP	lymphocyte activation	GO:0046649	9.48002e-05	4.02319	788	44	12	21029	7.27815	HLA-DQA1,EBI3,IL4I1,BCL3,SLAMF8,PDCD1LG2,HLA-DPA1,HLA-DPB1,HLA-DRA,IKZF3,TNFAIP3,IL21R
NFKB1	GO:BP	regulation of lymphocyte activation	GO:0051249	0.000185508	3.73164	523	44	10	21029	9.13828	HLA-DQA1,EBI3,IL4I1,SLAMF8,PDCD1LG2,HLA-DPA1,HLA-DPB1,HLA-DRA,IKZF3,TNFAIP3
NFKB1	GO:BP	positive regulation of cell-cell adhesion	GO:0022409	0.000224246	3.64928	284	44	8	21029	13.4629	HLA-DQA1,EBI3,IL4I1,PDCD1LG2,HLA-DPA1,HLA-DPB1,HLA-DRA,CHST2
NFKB1	GO:BP	regulation of cell adhesion	GO:0030155	0.000441761	3.35481	733	44	11	21029	7.17224	HLA-DQA1,ADAMDEC1,EBI3,IL4I1,PDCD1LG2,HLA-DPA1,HLA-DPB1,HLA-DRA,JUP,CSF1,CHST2
NFKB1	GO:BP	positive regulation of T cell activation	GO:0050870	0.000621701	3.20642	218	44	7	21029	15.3464	HLA-DQA1,EBI3,IL4I1,PDCD1LG2,HLA-DPA1,HLA-DPB1,HLA-DRA
NFKB1	GO:BP	leukocyte proliferation	GO:0070661	0.000627229	3.20257	325	44	8	21029	11.7645	EBI3,IL4I1,PDCD1LG2,HLA-DPA1,HLA-DPB1,IKZF3,TNFAIP3,CSF1
NFKB1	GO:BP	antigen processing and presentation of exogenous peptide antigen via MHC class II	GO:0019886	0.000632634	3.19885	28	44	4	21029	68.276	HLA-DQA1,HLA-DPA1,HLA-DPB1,HLA-DRA
NFKB1	GO:BP	regulation of leukocyte cell-cell adhesion	GO:1903037	0.000688213	3.16228	329	44	8	21029	11.6214	HLA-DQA1,EBI3,IL4I1,PDCD1LG2,HLA-DPA1,HLA-DPB1,HLA-DRA,CHST2
NFKB1	GO:BP	regulation of multicellular organismal process	GO:0051239	0.000753508	3.12291	2623	44	19	21029	3.46195	MMP9,EBI3,IL4I1,IL32,BCL3,SLAMF8,PDCD1LG2,HLA-DPA1,HLA-DPB1,HLA-DRA,JUP,TP63,IKZF3,TNFAIP3,GHRL,DTX4,TMEM176A,CSF1,TMEM176B
NFKB1	GO:BP	regulation of cellular process	GO:0050794	0.000753624	3.12285	11067	44	39	21029	1.68423	MMP9,HLA-DQA1,ADAMDEC1,EBI3,S100A8,IL4I1,IL32,HTR7,BCL3,SLAMF8,PDCD1LG2,S100A9,KCNS3,HLA-DPA1,HLA-DPB1,HLA-DRA,JUP,TP63,IKZF3,MAML2,PDGFRL,TNFAIP3,GHRL,CACNA1A,IL2RG,DTX4,IL21R,PLEKHO1,TMEM176A,CSF1,CHST2,CIITA,NFE2L3,NFKB2,SLC45A3,SLC44A2,TMEM176B,NRG4,TAL2
NFKB1	GO:BP	regulation of leukocyte activation	GO:0002694	0.00081559	3.08853	614	44	10	21029	7.78391	HLA-DQA1,EBI3,IL4I1,SLAMF8,PDCD1LG2,HLA-DPA1,HLA-DPB1,HLA-DRA,IKZF3,TNFAIP3
NFKB1	GO:BP	regulation of mononuclear cell proliferation	GO:0032944	0.000919046	3.03666	231	44	7	21029	14.4828	EBI3,IL4I1,PDCD1LG2,HLA-DPA1,HLA-DPB1,IKZF3,CSF1
NFKB1	GO:BP	antigen processing and presentation of peptide antigen via MHC class II	GO:0002495	0.00110434	2.9569	32	44	4	21029	59.7415	HLA-DQA1,HLA-DPA1,HLA-DPB1,HLA-DRA
NFKB1	GO:BP	regulation of immune system process	GO:0002682	0.00127495	2.89451	1423	44	14	21029	4.70207	HLA-DQA1,EBI3,IL4I1,SLAMF8,PDCD1LG2,HLA-DPA1,HLA-DPB1,HLA-DRA,IKZF3,TNFAIP3,TMEM176A,CSF1,CHST2,TMEM176B
NFKB1	GO:BP	regulation of cell activation	GO:0050865	0.00155426	2.80848	659	44	10	21029	7.25238	HLA-DQA1,EBI3,IL4I1,SLAMF8,PDCD1LG2,HLA-DPA1,HLA-DPB1,HLA-DRA,IKZF3,TNFAIP3
NFKB1	GO:BP	antigen processing and presentation of peptide or polysaccharide antigen via MHC class II	GO:0002504	0.00179801	2.74521	36	44	4	21029	53.1035	HLA-DQA1,HLA-DPA1,HLA-DPB1,HLA-DRA
NFKB1	GO:BP	cell adhesion	GO:0007155	0.00204399	2.68952	1480	44	14	21029	4.52098	HLA-DQA1,ADAMDEC1,EBI3,S100A8,IL4I1,IL32,PDCD1LG2,S100A9,HLA-DPA1,HLA-DPB1,HLA-DRA,JUP,CSF1,CHST2
NFKB1	GO:BP	biological adhesion	GO:0022610	0.00216275	2.66499	1487	44	14	21029	4.49969	HLA-DQA1,ADAMDEC1,EBI3,S100A8,IL4I1,IL32,PDCD1LG2,S100A9,HLA-DPA1,HLA-DPB1,HLA-DRA,JUP,CSF1,CHST2
NFKB1	GO:BP	cell-cell adhesion	GO:0098609	0.00293613	2.53222	888	44	11	21029	5.92033	HLA-DQA1,EBI3,S100A8,IL4I1,PDCD1LG2,S100A9,HLA-DPA1,HLA-DPB1,HLA-DRA,JUP,CHST2
NFKB1	GO:BP	adaptive immune response	GO:0002250	0.00312698	2.50487	712	44	10	21029	6.71253	HLA-DQA1,EBI3,IL4I1,BCL3,PDCD1LG2,HLA-DPA1,HLA-DPB1,HLA-DRA,TNFAIP3,NFKB2
NFKB1	GO:BP	leukocyte differentiation	GO:0002521	0.00364136	2.43874	558	44	9	21029	7.70858	MMP9,IL4I1,BCL3,SLAMF8,HLA-DRA,IKZF3,TMEM176A,CSF1,TMEM176B
NFKB1	GO:BP	regulation of leukocyte differentiation	GO:1902105	0.00365724	2.43685	284	44	7	21029	11.78	IL4I1,SLAMF8,HLA-DRA,IKZF3,TMEM176A,CSF1,TMEM176B
NFKB1	GO:BP	mononuclear cell proliferation	GO:0032943	0.00514247	2.28883	299	44	7	21029	11.189	EBI3,IL4I1,PDCD1LG2,HLA-DPA1,HLA-DPB1,IKZF3,CSF1
NFKB1	GO:BP	germinal center formation	GO:0002467	0.00588688	2.23012	14	44	3	21029	102.414	BCL3,TNFAIP3,NFKB2
NFKB1	GO:BP	mononuclear cell differentiation	GO:1903131	0.00596843	2.22414	439	44	8	21029	8.70946	IL4I1,BCL3,SLAMF8,HLA-DRA,IKZF3,TMEM176A,CSF1,TMEM176B
NFKB1	GO:BP	regulation of cell-cell adhesion	GO:0022407	0.00596843	2.22414	439	44	8	21029	8.70946	HLA-DQA1,EBI3,IL4I1,PDCD1LG2,HLA-DPA1,HLA-DPB1,HLA-DRA,CHST2
NFKB1	GO:BP	immune system development	GO:0002520	0.00815829	2.0884	987	44	11	21029	5.32649	MMP9,IL4I1,BCL3,SLAMF8,HLA-DRA,IKZF3,TNFAIP3,TMEM176A,CSF1,NFKB2,TMEM176B
NFKB1	GO:BP	neutrophil aggregation	GO:0070488	0.00822813	2.0847	2	44	2	21029	477.932	S100A8,S100A9
NFKB1	GO:BP	follicular dendritic cell differentiation	GO:0002268	0.00822813	2.0847	2	44	2	21029	477.932	BCL3,NFKB2
NFKB1	GO:BP	regulation of interferon-gamma production	GO:0032649	0.00823644	2.08426	116	44	5	21029	20.6005	EBI3,BCL3,PDCD1LG2,HLA-DPA1,HLA-DPB1
NFKB1	GO:BP	interferon-gamma production	GO:0032609	0.00859084	2.06596	117	44	5	21029	20.4244	EBI3,BCL3,PDCD1LG2,HLA-DPA1,HLA-DPB1
NFKB1	GO:BP	chronic inflammatory response	GO:0002544	0.0109493	1.96061	17	44	3	21029	84.3409	S100A8,S100A9,TNFAIP3
NFKB1	GO:BP	regulation of T cell activation	GO:0050863	0.0112929	1.9472	337	44	7	21029	9.92737	HLA-DQA1,EBI3,IL4I1,PDCD1LG2,HLA-DPA1,HLA-DPB1,HLA-DRA
NFKB1	GO:BP	antigen processing and presentation of exogenous peptide antigen	GO:0002478	0.0134145	1.87243	59	44	4	21029	32.4022	HLA-DQA1,HLA-DPA1,HLA-DPB1,HLA-DRA
NFKB1	GO:BP	regulation of lymphocyte proliferation	GO:0050670	0.0146324	1.83468	228	44	6	21029	12.5772	EBI3,IL4I1,PDCD1LG2,HLA-DPA1,HLA-DPB1,IKZF3
NFKB1	GO:BP	T cell activation	GO:0042110	0.0155076	1.80946	500	44	8	21029	7.64691	HLA-DQA1,EBI3,IL4I1,BCL3,PDCD1LG2,HLA-DPA1,HLA-DPB1,HLA-DRA
NFKB1	GO:BP	response to stimulus	GO:0050896	0.0164029	1.78508	8815	44	33	21029	1.78919	MMP9,HLA-DQA1,ADAMDEC1,EBI3,S100A8,IL4I1,IL32,HTR7,BCL3,SLAMF8,PDCD1LG2,S100A9,HLA-DPA1,HLA-DPB1,HLA-DRA,JUP,TP63,IKZF3,MAML2,PDGFRL,TNFAIP3,GHRL,CACNA1A,IL2RG,DTX4,IL21R,CSF1,CHST2,CBR3,CIITA,NFKB2,SLC44A2,NRG4
NFKB1	GO:BP	regulation of biological process	GO:0050789	0.0164782	1.78309	12142	44	39	21029	1.53511	MMP9,HLA-DQA1,ADAMDEC1,EBI3,S100A8,IL4I1,IL32,HTR7,BCL3,SLAMF8,PDCD1LG2,S100A9,KCNS3,HLA-DPA1,HLA-DPB1,HLA-DRA,JUP,TP63,IKZF3,MAML2,PDGFRL,TNFAIP3,GHRL,CACNA1A,IL2RG,DTX4,IL21R,PLEKHO1,TMEM176A,CSF1,CHST2,CIITA,NFE2L3,NFKB2,SLC45A3,SLC44A2,TMEM176B,NRG4,TAL2
NFKB1	GO:BP	leukocyte migration involved in inflammatory response	GO:0002523	0.0182759	1.73812	20	44	3	21029	71.6898	S100A8,SLAMF8,S100A9
NFKB1	GO:BP	positive regulation of lymphocyte activation	GO:0051251	0.0186623	1.72904	364	44	7	21029	9.191	HLA-DQA1,EBI3,IL4I1,PDCD1LG2,HLA-DPA1,HLA-DPB1,HLA-DRA
NFKB1	GO:BP	positive regulation of mononuclear cell proliferation	GO:0032946	0.0206323	1.68545	140	44	5	21029	17.069	EBI3,PDCD1LG2,HLA-DPA1,HLA-DPB1,CSF1
NFKB1	GO:BP	regulation of hemopoiesis	GO:1903706	0.020751	1.68296	370	44	7	21029	9.04195	IL4I1,SLAMF8,HLA-DRA,IKZF3,TMEM176A,CSF1,TMEM176B
NFKB1	GO:BP	regulation of multicellular organismal development	GO:2000026	0.021204	1.67358	1315	44	12	21029	4.36135	MMP9,IL4I1,SLAMF8,HLA-DRA,JUP,TP63,IKZF3,TNFAIP3,GHRL,TMEM176A,CSF1,TMEM176B
NFKB1	GO:BP	follicular dendritic cell activation	GO:0002266	0.0246515	1.60816	3	44	2	21029	318.621	BCL3,NFKB2
NFKB1	GO:BP	antigen processing and presentation of exogenous antigen	GO:0019884	0.0265764	1.5755	70	44	4	21029	27.3104	HLA-DQA1,HLA-DPA1,HLA-DPB1,HLA-DRA
NFKB1	GO:BP	regulation of cytokine production	GO:0001817	0.0279901	1.55299	718	44	9	21029	5.99079	EBI3,IL32,BCL3,PDCD1LG2,HLA-DPA1,HLA-DPB1,TNFAIP3,GHRL,DTX4
NFKB1	GO:BP	cellular response to chemical stimulus	GO:0070887	0.0282146	1.54953	3008	44	18	21029	2.85996	MMP9,EBI3,S100A8,HTR7,SLAMF8,PDCD1LG2,S100A9,HLA-DPA1,JUP,TP63,TNFAIP3,GHRL,CACNA1A,IL2RG,IL21R,CSF1,CBR3,CIITA
NFKB1	GO:BP	positive regulation of leukocyte proliferation	GO:0070665	0.0297656	1.52629	151	44	5	21029	15.8256	EBI3,PDCD1LG2,HLA-DPA1,HLA-DPB1,CSF1
NFKB1	GO:BP	cytokine production	GO:0001816	0.0299042	1.52427	724	44	9	21029	5.94114	EBI3,IL32,BCL3,PDCD1LG2,HLA-DPA1,HLA-DPB1,TNFAIP3,GHRL,DTX4
NFKB1	GO:BP	hematopoietic or lymphoid organ development	GO:0048534	0.0327218	1.48516	929	44	10	21029	5.14458	MMP9,IL4I1,BCL3,SLAMF8,HLA-DRA,IKZF3,TMEM176A,CSF1,NFKB2,TMEM176B
NFKB1	GO:BP	positive regulation of interferon-gamma production	GO:0032729	0.0331489	1.47953	74	44	4	21029	25.8342	EBI3,BCL3,HLA-DPA1,HLA-DPB1
NFKB1	GO:BP	positive regulation of leukocyte activation	GO:0002696	0.0402353	1.39539	410	44	7	21029	8.15981	HLA-DQA1,EBI3,IL4I1,PDCD1LG2,HLA-DPA1,HLA-DPB1,HLA-DRA
NFKB1	GO:BP	inflammatory response	GO:0006954	0.0421167	1.37555	756	44	9	21029	5.68966	MMP9,S100A8,SLAMF8,S100A9,TNFAIP3,GHRL,CSF1,CHST2,CIITA
NFKB1	GO:BP	antigen processing and presentation of peptide antigen	GO:0048002	0.047424	1.324	81	44	4	21029	23.6016	HLA-DQA1,HLA-DPA1,HLA-DPB1,HLA-DRA
NFKB1	GO:BP	positive regulation of cell activation	GO:0050867	0.0476729	1.32173	421	44	7	21029	7.94661	HLA-DQA1,EBI3,IL4I1,PDCD1LG2,HLA-DPA1,HLA-DPB1,HLA-DRA
NFKB1	GO:CC	MHC class II protein complex	GO:0042613	7.83899e-06	5.10574	17	44	4	21672	115.893	HLA-DQA1,HLA-DPA1,HLA-DPB1,HLA-DRA
NFKB1	GO:CC	MHC protein complex	GO:0042611	3.46387e-05	4.46044	24	44	4	21672	82.0909	HLA-DQA1,HLA-DPA1,HLA-DPB1,HLA-DRA
NFKB1	GO:CC	lumenal side of endoplasmic reticulum membrane	GO:0098553	4.11757e-05	4.38536	25	44	4	21672	78.8073	HLA-DQA1,HLA-DPA1,HLA-DPB1,HLA-DRA
NFKB1	GO:CC	integral component of lumenal side of endoplasmic reticulum membrane	GO:0071556	4.11757e-05	4.38536	25	44	4	21672	78.8073	HLA-DQA1,HLA-DPA1,HLA-DPB1,HLA-DRA
NFKB1	GO:CC	lumenal side of membrane	GO:0098576	0.000115846	3.93612	32	44	4	21672	61.5682	HLA-DQA1,HLA-DPA1,HLA-DPB1,HLA-DRA
NFKB1	GO:CC	trans-Golgi network membrane	GO:0032588	0.000366091	3.43641	98	44	5	21672	25.1299	HLA-DQA1,HTR7,HLA-DPA1,HLA-DPB1,HLA-DRA
NFKB1	GO:CC	Bcl3/NF-kappaB2 complex	GO:0033257	0.000915568	3.03831	2	44	2	21672	492.545	BCL3,NFKB2
NFKB1	GO:CC	ER to Golgi transport vesicle membrane	GO:0012507	0.00122641	2.91136	57	44	4	21672	34.5646	HLA-DQA1,HLA-DPA1,HLA-DPB1,HLA-DRA
NFKB1	GO:CC	trans-Golgi network	GO:0005802	0.00294897	2.53033	258	44	6	21672	11.4545	HLA-DQA1,HTR7,HLA-DPA1,HLA-DPB1,HLA-DRA,CHST2
NFKB1	GO:CC	clathrin-coated endocytic vesicle membrane	GO:0030669	0.00295501	2.52944	71	44	4	21672	27.749	HLA-DQA1,HLA-DPA1,HLA-DPB1,HLA-DRA
NFKB1	GO:CC	I-kappaB/NF-kappaB complex	GO:0033256	0.00547922	2.26128	4	44	2	21672	246.273	BCL3,NFKB2
NFKB1	GO:CC	endomembrane system	GO:0012505	0.00662672	2.1787	4674	44	22	21672	2.31836	MMP9,HLA-DQA1,EBI3,S100A8,IL4I1,HTR7,PDCD1LG2,S100A9,KCNS3,HLA-DPA1,HLA-DPB1,HLA-DRA,JUP,TP63,ST8SIA6,GHRL,IL2RG,CSF1,CHST2,SLC44A2,TMEM176B,TCN1
NFKB1	GO:CC	clathrin-coated endocytic vesicle	GO:0045334	0.00723107	2.1408	89	44	4	21672	22.1369	HLA-DQA1,HLA-DPA1,HLA-DPB1,HLA-DRA
NFKB1	GO:CC	side of membrane	GO:0098552	0.00736539	2.1328	625	44	8	21672	6.30458	HLA-DQA1,EBI3,PDCD1LG2,HLA-DPA1,HLA-DPB1,HLA-DRA,JUP,IL2RG
NFKB1	GO:CC	COPII-coated ER to Golgi transport vesicle	GO:0030134	0.00755624	2.12169	90	44	4	21672	21.8909	HLA-DQA1,HLA-DPA1,HLA-DPB1,HLA-DRA
NFKB1	GO:CC	clathrin-coated vesicle membrane	GO:0030665	0.0197044	1.70544	115	44	4	21672	17.132	HLA-DQA1,HLA-DPA1,HLA-DPB1,HLA-DRA
NFKB1	GO:CC	Golgi apparatus subcompartment	GO:0098791	0.0286007	1.54362	388	44	6	21672	7.61668	HLA-DQA1,HTR7,HLA-DPA1,HLA-DPB1,HLA-DRA,CHST2
NFKB1	KEGG	Th17 cell differentiation	KEGG:04659	0.000173187	3.76149	105	31	6	8014	14.7724	EBI3,HLA-DPA1,HLA-DPB1,HLA-DRA,IL2RG,IL21R
NFKB1	KEGG	Inflammatory bowel disease	KEGG:05321	0.000239789	3.62017	62	31	5	8014	20.8481	HLA-DPA1,HLA-DPB1,HLA-DRA,IL2RG,IL21R
NFKB1	KEGG	Th1 and Th2 cell differentiation	KEGG:04658	0.00142942	2.84484	89	31	5	8014	14.5234	HLA-DPA1,HLA-DPB1,HLA-DRA,MAML2,IL2RG
NFKB1	KEGG	Antigen processing and presentation	KEGG:04612	0.00930689	2.0312	69	31	4	8014	14.9864	HLA-DPA1,HLA-DPB1,HLA-DRA,CIITA
NFKB1	KEGG	Asthma	KEGG:05310	0.0100823	1.99644	27	31	3	8014	28.724	HLA-DPA1,HLA-DPB1,HLA-DRA
NFKB1	KEGG	Allograft rejection	KEGG:05330	0.0202517	1.69354	34	31	3	8014	22.8102	HLA-DPA1,HLA-DPB1,HLA-DRA
NFKB1	KEGG	Rheumatoid arthritis	KEGG:05323	0.0238499	1.62251	88	31	4	8014	11.7507	HLA-DPA1,HLA-DPB1,HLA-DRA,CSF1
NFKB1	KEGG	Graft-versus-host disease	KEGG:05332	0.0260903	1.58352	37	31	3	8014	20.9608	HLA-DPA1,HLA-DPB1,HLA-DRA
NFKB1	KEGG	IL-17 signaling pathway	KEGG:04657	0.0282711	1.54866	92	31	4	8014	11.2398	MMP9,S100A8,S100A9,TNFAIP3
NFKB1	KEGG	Hematopoietic cell lineage	KEGG:04640	0.0319514	1.49551	95	31	4	8014	10.8849	HLA-DPA1,HLA-DPB1,HLA-DRA,CSF1
NFKB1	KEGG	Type I diabetes mellitus	KEGG:04940	0.0329158	1.4826	40	31	3	8014	19.3887	HLA-DPA1,HLA-DPB1,HLA-DRA
NFKB1	KEGG	Intestinal immune network for IgA production	KEGG:04672	0.0466604	1.33105	45	31	3	8014	17.2344	HLA-DPA1,HLA-DPB1,HLA-DRA
NFKB1	REAC	PD-1 signaling	REAC:R-HSA-389948	1.85514e-06	5.73162	24	31	5	10760	72.3118	HLA-DQA1,PDCD1LG2,HLA-DPA1,HLA-DPB1,HLA-DRA
NFKB1	REAC	Immune System	REAC:R-HSA-168256	1.04742e-05	4.97988	2041	31	20	10760	3.40124	MMP9,HLA-DQA1,EBI3,S100A8,IL32,PDCD1LG2,S100A9,HLA-DPA1,HLA-DPB1,HLA-DRA,JUP,TNFAIP3,IL2RG,DTX4,IL21R,CSF1,CIITA,NFKB2,SLC44A2,TCN1
NFKB1	REAC	Cytokine Signaling in Immune system	REAC:R-HSA-1280215	8.10697e-05	4.09114	705	31	12	10760	5.90803	MMP9,HLA-DQA1,EBI3,IL32,HLA-DPA1,HLA-DPB1,HLA-DRA,IL2RG,IL21R,CSF1,CIITA,NFKB2
NFKB1	REAC	Translocation of ZAP-70 to Immunological synapse	REAC:R-HSA-202430	8.47625e-05	4.0718	20	31	4	10760	69.4194	HLA-DQA1,HLA-DPA1,HLA-DPB1,HLA-DRA
NFKB1	REAC	Phosphorylation of CD3 and TCR zeta chains	REAC:R-HSA-202427	0.000153985	3.81252	23	31	4	10760	60.3647	HLA-DQA1,HLA-DPA1,HLA-DPB1,HLA-DRA
NFKB1	REAC	Costimulation by the CD28 family	REAC:R-HSA-388841	0.00038648	3.41287	67	31	5	10760	25.9027	HLA-DQA1,PDCD1LG2,HLA-DPA1,HLA-DPB1,HLA-DRA
NFKB1	REAC	Generation of second messenger molecules	REAC:R-HSA-202433	0.000888825	3.05118	35	31	4	10760	39.6682	HLA-DQA1,HLA-DPA1,HLA-DPB1,HLA-DRA
NFKB1	REAC	Interferon gamma signaling	REAC:R-HSA-877300	0.00142012	2.84767	87	31	5	10760	19.9481	HLA-DQA1,HLA-DPA1,HLA-DPB1,HLA-DRA,CIITA
NFKB1	REAC	Diseases of Immune System	REAC:R-HSA-5260271	0.029539	1.5296	31	31	3	10760	33.59	S100A8,S100A9,NFKB2
NFKB1	REAC	Diseases associated with the TLR signaling cascade	REAC:R-HSA-5602358	0.029539	1.5296	31	31	3	10760	33.59	S100A8,S100A9,NFKB2
NFKB1	REAC	Metal sequestration by antimicrobial proteins	REAC:R-HSA-6799990	0.0383452	1.41629	6	31	2	10760	115.699	S100A8,S100A9
NFKB1	CORUM	Calprotectin heterotetramer	CORUM:6826	0.000647123	3.18901	2	8	2	3627	453.375	S100A8,S100A9
NFKB1	CORUM	iNOS-S100A8/A9 complex	CORUM:6827	0.00193923	2.71237	3	8	2	3627	302.25	S100A8,S100A9
NOD2	GO:BP	regulation of monocyte chemotaxis	GO:0090025	0.0193018	1.7144	27	33	3	21029	70.8047	SLAMF8,LGMN,DUSP1
NOD2	GO:BP	leukocyte migration	GO:0050900	0.04788	1.31985	381	33	6	21029	10.0353	MMP9,CHST2,SLAMF8,LGMN,DUSP1,ASB2
PHTF1	GO:CC	secretory granule lumen	GO:0034774	0.00333291	2.47718	320	23	5	21672	14.7228	LGALS3BP,SERPING1,PTX3,ORM1,S100P
PHTF1	GO:CC	cytoplasmic vesicle lumen	GO:0060205	0.00348583	2.45769	323	23	5	21672	14.5861	LGALS3BP,SERPING1,PTX3,ORM1,S100P
PHTF1	GO:CC	vesicle lumen	GO:0031983	0.00359078	2.44481	325	23	5	21672	14.4963	LGALS3BP,SERPING1,PTX3,ORM1,S100P
PTGIR	GO:MF	Toll-like receptor 4 binding	GO:0035662	0.000306049	3.51421	4	11	2	20166	916.636	S100A8,S100A9
PTGIR	GO:MF	icosatetraenoic acid binding	GO:0050543	0.000764668	3.11653	6	11	2	20166	611.091	S100A8,S100A9
PTGIR	GO:MF	arachidonic acid binding	GO:0050544	0.000764668	3.11653	6	11	2	20166	611.091	S100A8,S100A9
PTGIR	GO:MF	icosanoid binding	GO:0050542	0.00107022	2.97053	7	11	2	20166	523.792	S100A8,S100A9
PTGIR	GO:MF	RAGE receptor binding	GO:0050786	0.00229128	2.63992	10	11	2	20166	366.655	S100A8,S100A9
PTGIR	GO:MF	Toll-like receptor binding	GO:0035325	0.00335854	2.47385	12	11	2	20166	305.545	S100A8,S100A9
PTGIR	GO:MF	long-chain fatty acid binding	GO:0036041	0.00533836	2.27259	15	11	2	20166	244.436	S100A8,S100A9
PTGIR	GO:MF	pre-mRNA 5'-splice site binding	GO:0030627	0.028213	1.54955	200	11	3	20166	27.4991	RNU1-2,RNU1-27P,RNU1-4
PTGIR	GO:MF	fatty acid binding	GO:0005504	0.0354978	1.4498	38	11	2	20166	96.488	S100A8,S100A9
PTGIR	GO:BP	neutrophil aggregation	GO:0070488	0.000414596	3.38238	2	12	2	21029	1752.42	S100A8,S100A9
PTGIR	GO:BP	astrocyte development	GO:0014002	0.00192506	2.71556	40	12	3	21029	131.431	S100A8,S100A9,VIM
PTGIR	GO:BP	autocrine signaling	GO:0035425	0.00869272	2.06084	7	12	2	21029	500.69	S100A8,S100A9
PTGIR	GO:BP	sequestering of zinc ion	GO:0032119	0.0115866	1.93604	8	12	2	21029	438.104	S100A8,S100A9
PTGIR	GO:BP	astrocyte differentiation	GO:0048708	0.01354	1.86838	76	12	3	21029	69.1743	S100A8,S100A9,VIM
PTGIR	GO:BP	leukocyte aggregation	GO:0070486	0.0322259	1.4918	13	12	2	21029	269.603	S100A8,S100A9
PTGIR	GO:BP	peptidyl-cysteine S-nitrosylation	GO:0018119	0.0375849	1.42499	14	12	2	21029	250.345	S100A8,S100A9
PTGIR	GO:BP	protein nitrosylation	GO:0017014	0.0375849	1.42499	14	12	2	21029	250.345	S100A8,S100A9
PTGIR	GO:BP	sequestering of metal ion	GO:0051238	0.0433535	1.36298	15	12	2	21029	233.656	S100A8,S100A9
PTGIR	GO:BP	glial cell development	GO:0021782	0.0457515	1.33959	114	12	3	21029	46.1162	S100A8,S100A9,VIM
PTGIR	GO:CC	U1 snRNP	GO:0005685	0.0118731	1.92544	158	13	3	21672	31.6534	RNU1-2,RNU1-27P,RNU1-4
PTGIR	REAC	Metal sequestration by antimicrobial proteins	REAC:R-HSA-6799990	0.00119719	2.92184	6	7	2	10760	512.381	S100A8,S100A9
PTGIR	REAC	MyD88 deficiency (TLR2/4)	REAC:R-HSA-5602498	0.0108176	1.96587	17	7	2	10760	180.84	S100A8,S100A9
PTGIR	REAC	IRAK4 deficiency (TLR2/4)	REAC:R-HSA-5603041	0.012166	1.91485	18	7	2	10760	170.794	S100A8,S100A9
PTGIR	REAC	Regulation of TLR by endogenous ligand	REAC:R-HSA-5686938	0.0166829	1.77773	21	7	2	10760	146.395	S100A8,S100A9
PTGIR	REAC	RHO GTPases Activate NADPH Oxidases	REAC:R-HSA-5668599	0.0219057	1.65944	24	7	2	10760	128.095	S100A8,S100A9
PTGIR	REAC	Diseases associated with the TLR signaling cascade	REAC:R-HSA-5602358	0.0368263	1.43384	31	7	2	10760	99.1705	S100A8,S100A9
PTGIR	REAC	Diseases of Immune System	REAC:R-HSA-5260271	0.0368263	1.43384	31	7	2	10760	99.1705	S100A8,S100A9
PTGIR	CORUM	Calprotectin heterotetramer	CORUM:6826	5.50992e-05	4.25885	2	5	2	3627	725.4	S100A8,S100A9
PTGIR	CORUM	iNOS-S100A8/A9 complex	CORUM:6827	0.000165207	3.78197	3	5	2	3627	483.6	S100A8,S100A9
PTPN2	GO:BP	defense response to virus	GO:0051607	4.19624e-07	6.37714	271	9	6	21029	51.7319	OAS2,IFI6,IFIT1,MX1,IFI44L,IFI27
PTPN2	GO:BP	defense response to symbiont	GO:0140546	4.29036e-07	6.36751	272	9	6	21029	51.5417	OAS2,IFI6,IFIT1,MX1,IFI44L,IFI27
PTPN2	GO:BP	response to virus	GO:0009615	2.51195e-06	5.59999	365	9	6	21029	38.4091	OAS2,IFI6,IFIT1,MX1,IFI44L,IFI27
PTPN2	GO:BP	response to other organism	GO:0051707	6.20245e-06	5.20744	1488	9	8	21029	12.5621	OAS2,IFI6,IFIT1,PLSCR3,MX1,IFI44L,CCL3,IFI27
PTPN2	GO:BP	response to external biotic stimulus	GO:0043207	6.30258e-06	5.20048	1491	9	8	21029	12.5369	OAS2,IFI6,IFIT1,PLSCR3,MX1,IFI44L,CCL3,IFI27
PTPN2	GO:BP	response to biotic stimulus	GO:0009607	7.69866e-06	5.11358	1529	9	8	21029	12.2253	OAS2,IFI6,IFIT1,PLSCR3,MX1,IFI44L,CCL3,IFI27
PTPN2	GO:BP	biological process involved in interspecies interaction between organisms	GO:0044419	1.30502e-05	4.88438	1634	9	8	21029	11.4397	OAS2,IFI6,IFIT1,PLSCR3,MX1,IFI44L,CCL3,IFI27
PTPN2	GO:BP	response to type I interferon	GO:0034340	1.31157e-05	4.88221	66	9	4	21029	141.609	OAS2,IFIT1,MX1,IFI27
PTPN2	GO:BP	defense response to other organism	GO:0098542	4.77116e-05	4.32138	1124	9	7	21029	14.5515	OAS2,IFI6,IFIT1,MX1,IFI44L,CCL3,IFI27
PTPN2	GO:BP	viral genome replication	GO:0019079	0.0002042	3.68994	130	9	4	21029	71.894	OAS2,IFIT1,MX1,IFI27
PTPN2	GO:BP	viral process	GO:0016032	0.000430674	3.36585	419	9	5	21029	27.8825	OAS2,IFIT1,MX1,CCL3,IFI27
PTPN2	GO:BP	innate immune response	GO:0045087	0.000513297	3.28963	892	9	6	21029	15.7167	OAS2,IFI6,IFIT1,MX1,CCL3,IFI27
PTPN2	GO:BP	defense response	GO:0006952	0.000783774	3.10581	1687	9	7	21029	9.69525	OAS2,IFI6,IFIT1,MX1,IFI44L,CCL3,IFI27
PTPN2	GO:BP	response to external stimulus	GO:0009605	0.000807595	3.09281	2752	9	8	21029	6.79231	OAS2,IFI6,IFIT1,PLSCR3,MX1,IFI44L,CCL3,IFI27
PTPN2	GO:BP	immune response	GO:0006955	0.00169488	2.77086	1888	9	7	21029	8.66308	OAS2,IFI6,IFIT1,MX1,IFI44L,CCL3,IFI27
PTPN2	GO:BP	negative regulation of viral genome replication	GO:0045071	0.00176856	2.75238	56	9	3	21029	125.173	OAS2,IFIT1,MX1
PTPN2	GO:BP	cellular response to type I interferon	GO:0071357	0.00207277	2.68345	59	9	3	21029	118.808	OAS2,IFIT1,IFI27
PTPN2	GO:BP	interleukin-27-mediated signaling pathway	GO:0070106	0.00406606	2.39083	7	9	2	21029	667.587	OAS2,MX1
PTPN2	GO:BP	regulation of viral genome replication	GO:0045069	0.00626257	2.20325	85	9	3	21029	82.4667	OAS2,IFIT1,MX1
PTPN2	GO:BP	viral life cycle	GO:0019058	0.00672358	2.1724	312	9	4	21029	29.9558	OAS2,IFIT1,MX1,IFI27
PTPN2	GO:BP	negative regulation of viral process	GO:0048525	0.00821378	2.08546	93	9	3	21029	75.3728	OAS2,IFIT1,MX1
PTPN2	GO:BP	cellular response to cytokine stimulus	GO:0071345	0.0122905	1.91043	828	9	5	21029	14.1096	OAS2,IFIT1,MX1,CCL3,IFI27
PTPN2	GO:BP	response to cytokine	GO:0034097	0.0207456	1.68307	922	9	5	21029	12.6711	OAS2,IFIT1,MX1,CCL3,IFI27
PTPN2	GO:BP	immune system process	GO:0002376	0.0217478	1.66259	2748	9	7	21029	5.95192	OAS2,IFI6,IFIT1,MX1,IFI44L,CCL3,IFI27
PTPN2	GO:BP	antiviral innate immune response	GO:0140374	0.0231883	1.63473	16	9	2	21029	292.069	IFIT1,MX1
PTPN2	GO:BP	regulation of viral life cycle	GO:1903900	0.0268643	1.57082	138	9	3	21029	50.7947	OAS2,IFIT1,MX1
PTPN2	GO:BP	regulation of viral process	GO:0050792	0.040258	1.39515	158	9	3	21029	44.365	OAS2,IFIT1,MX1
PTPN2	GO:BP	cytokine-mediated signaling pathway	GO:0019221	0.040767	1.38969	493	9	4	21029	18.9579	OAS2,MX1,CCL3,IFI27
PTPN2	KEGG	Hepatitis C	KEGG:05160	0.00153583	2.81366	157	4	3	8014	38.2834	OAS2,IFIT1,MX1
PTPN2	REAC	Interferon alpha/beta signaling	REAC:R-HSA-909733	1.23805e-08	7.90726	70	6	5	10760	128.095	OAS2,IFI6,IFIT1,MX1,IFI27
PTPN2	REAC	Interferon Signaling	REAC:R-HSA-913531	2.14581e-06	5.66841	193	6	5	10760	46.4594	OAS2,IFI6,IFIT1,MX1,IFI27
PTPN2	REAC	Cytokine Signaling in Immune system	REAC:R-HSA-1280215	1.59575e-05	4.79703	705	6	6	10760	15.2624	OAS2,IFI6,IFIT1,MX1,CCL3,IFI27
PTPN2	REAC	Antiviral mechanism by IFN-stimulated genes	REAC:R-HSA-1169410	0.00148473	2.82835	78	6	3	10760	68.9744	OAS2,IFIT1,MX1
PTPN2	REAC	Immune System	REAC:R-HSA-168256	0.00952706	2.02104	2041	6	6	10760	5.27193	OAS2,IFI6,IFIT1,MX1,CCL3,IFI27
PTPN2	WP	Network map of SARS-CoV-2 signaling pathway	WP:WP5115	1.02065e-08	7.99112	221	8	7	7806	30.9061	OAS2,IFI6,IFIT1,MX1,IFI44L,CCL3,IFI27
PTPN2	WP	Immune response to tuberculosis	WP:WP4197	0.0226431	1.64506	23	8	2	7806	84.8478	IFIT1,MX1
RCL1	WP	Corticotropin-releasing hormone signaling pathway	WP:WP2355	0.0499369	1.30158	90	4	2	7806	43.3667	NR4A2,IL8
RNFT1	REAC	NR1H3 & NR1H2 regulate gene expression linked to cholesterol transport and efflux	REAC:R-HSA-9029569	0.0498163	1.30263	36	7	2	10760	85.3968	ARL4C,ABCG1
RTEL1	GO:MF	propionate CoA-transferase activity	GO:0018729	0.0498376	1.30244	1	4	1	20166	5041.5	ACSM3
RTEL1	GO:MF	methylbutanoate-CoA ligase activity	GO:0043759	0.0498376	1.30244	1	4	1	20166	5041.5	ACSM3
RTEL1	WP	Corticotropin-releasing hormone signaling pathway	WP:WP2355	0.0181226	1.74178	90	3	2	7806	57.8222	IL8,NR4A2
SLC22A4	GO:MF	immune receptor activity	GO:0140375	0.00148318	2.82881	141	34	5	20166	21.0325	LILRB2,FPR2,FCER1G,IL7R,C3AR1
SLC22A4	GO:BP	response to organic substance	GO:0010033	0.00960179	2.01765	3009	34	16	21029	3.2888	PTGER2,RPE65,LILRB2,FPR2,STAT4,FCER1G,NLRP1,AXL,RGS2,IL7R,HSPB7,PDGFA,TIMP3,ZFP36L1,LSP1,AQP1
SLC22A4	GO:BP	defense response	GO:0006952	0.0135687	1.86746	1687	34	12	21029	4.39953	PTGER2,LILRB2,FPR2,STAT4,FCER1G,NLRP1,AXL,NT5E,IL7R,C3AR1,LSP1,AQP1
SLC22A4	GO:BP	positive regulation of multicellular organismal process	GO:0051240	0.0166558	1.77844	1421	34	11	21029	4.78783	LILRB2,FCER1G,PDPN,CTTN,NLRP1,AXL,RGS2,IL7R,ZFP36L1,C3AR1,AQP1
SLC22A4	GO:BP	regulation of biological quality	GO:0065008	0.0352421	1.45294	3741	34	17	21029	2.81061	PTGER2,RPE65,LILRB2,FPR2,FCER1G,PDPN,CTTN,SLC12A7,AXL,RGS2,ABHD4,IL7R,SYN3,PDGFA,ZFP36L1,C3AR1,AQP1
SLC22A4	GO:BP	response to bacterium	GO:0009617	0.0364699	1.43807	744	34	8	21029	6.65054	PTGER2,LILRB2,FPR2,FCER1G,NLRP1,AXL,IL7R,AQP1
SLC22A4	GO:BP	anatomical structure development	GO:0048856	0.0479226	1.31946	5718	34	21	21029	2.27151	RPE65,LILRB2,FPR2,LFNG,FCER1G,PDPN,CTTN,AXL,RGS2,TBX15,SERPINI1,ADAMTS15,IL7R,HSPB7,PDGFA,ZFP36L1,ADAMTS4,C3AR1,IGFBP3,UST,AQP1
SLC22A4	GO:BP	regulation of multicellular organismal process	GO:0051239	0.0495296	1.30514	2623	34	14	21029	3.30118	LILRB2,LFNG,FCER1G,PDPN,CTTN,NLRP1,AXL,RGS2,IL7R,HSPB7,PDGFA,ZFP36L1,C3AR1,AQP1
SLC22A4	GO:CC	host cell part	GO:0033643	0.00055558	3.25525	2	34	2	21672	637.412	AXL,AQP1
SLC22A4	GO:CC	secretory vesicle	GO:0099503	0.00477909	2.32065	1025	34	9	21672	5.59679	LILRB2,FPR2,TCN1,FCER1G,SERPINI1,SYN3,PDGFA,TIMP3,C3AR1
SLC22A4	GO:CC	vesicle	GO:0031982	0.00576879	2.23892	3942	34	17	21672	2.74886	LILRB2,FPR2,LFNG,TCN1,FCER1G,PDPN,AXL,SERPINI1,NT5E,IL7R,SYN3,PDGFA,TIMP3,C3AR1,SLC37A2,LSP1,AQP1
SLC22A4	GO:CC	secretory granule	GO:0030141	0.0100265	1.99885	860	34	8	21672	5.92941	LILRB2,FPR2,TCN1,FCER1G,SERPINI1,PDGFA,TIMP3,C3AR1
SLC22A4	GO:CC	ficolin-1-rich granule membrane	GO:0101003	0.02641	1.57823	60	34	3	21672	31.8706	LILRB2,FPR2,FCER1G
SLC22A4	GO:CC	tertiary granule	GO:0070820	0.0278948	1.55448	163	34	4	21672	15.642	LILRB2,FPR2,TCN1,FCER1G
SLC22A4	GO:CC	tertiary granule membrane	GO:0070821	0.0454406	1.34256	72	34	3	21672	26.5588	LILRB2,FPR2,FCER1G
SLC2A13	GO:MF	hormone activity	GO:0005179	0.0407076	1.39032	127	17	3	20166	28.0213	UCN,ENHO,NPY
SLC39A11	GO:MF	2'-5'-oligoadenylate synthetase activity	GO:0001730	0.000255537	3.59255	4	95	3	20166	159.205	OAS3,OAS1,OAS2
SLC39A11	GO:MF	immune receptor activity	GO:0140375	0.0346598	1.46017	141	95	6	20166	9.03292	IL10RA,GPR35,LILRB2,CXCR3,EBI3,C5AR1
SLC39A11	GO:BP	immune system process	GO:0002376	2.34019e-13	12.6307	2748	92	45	21029	3.74306	S100A8,S100A9,TGFB2,DYRK3,EOMES,MPEG1,SERPING1,RIN3,BIRC3,CD180,PARP9,P2RX7,MYO1G,NLRC4,C2,RASGRP4,USP18,LILRB2,PDE4B,ISG15,RSAD2,CD9,OAS3,CXCR3,LTB,VSIG4,ICAM1,IRF7,GPNMB,EBI3,KLF2,OAS1,IFITM1,CFP,IFIT1,OAS2,IFI6,CST7,AXL,MX1,C5AR1,IL32,FCER2,ORM1,IFI44L
SLC39A11	GO:BP	immune response	GO:0006955	2.52009e-13	12.5986	1888	92	38	21029	4.60058	S100A8,S100A9,TGFB2,EOMES,MPEG1,SERPING1,BIRC3,CD180,PARP9,P2RX7,MYO1G,NLRC4,C2,USP18,LILRB2,PDE4B,ISG15,RSAD2,OAS3,CXCR3,LTB,VSIG4,ICAM1,IRF7,EBI3,OAS1,IFITM1,CFP,IFIT1,OAS2,IFI6,CST7,AXL,MX1,C5AR1,IL32,FCER2,IFI44L
SLC39A11	GO:BP	defense response	GO:0006952	3.64719e-13	12.438	1687	92	36	21029	4.87774	S100A8,PTGER2,S100A9,MPEG1,SERPING1,BIRC3,CD180,LGALS3BP,PARP9,P2RX7,NLRC4,C2,USP18,LILRB2,ISG15,RSAD2,OAS3,CXCR3,LPO,VSIG4,IRF7,GHRL,SIGLEC1,OAS1,IFITM1,CFP,IFIT1,OAS2,IFI6,CST7,AXL,MX1,C5AR1,IL32,ORM1,IFI44L
SLC39A11	GO:BP	biological process involved in interspecies interaction between organisms	GO:0044419	1.01829e-12	11.9921	1634	92	35	21029	4.89606	S100A8,PTGER2,S100A9,MPEG1,IL10RA,SERPING1,BIRC3,CD180,PARP9,P2RX7,NLRC4,C2,USP18,LILRB2,PDE4B,ISG15,RSAD2,OAS3,LPO,VSIG4,ICAM1,LY6E,IRF7,SIGLEC1,OAS1,IFITM1,CFP,IFIT1,OAS2,IFI6,AXL,MX1,C5AR1,FCER2,IFI44L
SLC39A11	GO:BP	response to other organism	GO:0051707	1.85801e-10	9.73095	1488	92	31	21029	4.762	S100A8,PTGER2,S100A9,MPEG1,IL10RA,SERPING1,BIRC3,CD180,PARP9,P2RX7,NLRC4,C2,USP18,LILRB2,PDE4B,ISG15,RSAD2,OAS3,LPO,VSIG4,IRF7,OAS1,IFITM1,CFP,IFIT1,OAS2,IFI6,AXL,MX1,C5AR1,IFI44L
SLC39A11	GO:BP	response to external biotic stimulus	GO:0043207	1.96121e-10	9.70748	1491	92	31	21029	4.75242	S100A8,PTGER2,S100A9,MPEG1,IL10RA,SERPING1,BIRC3,CD180,PARP9,P2RX7,NLRC4,C2,USP18,LILRB2,PDE4B,ISG15,RSAD2,OAS3,LPO,VSIG4,IRF7,OAS1,IFITM1,CFP,IFIT1,OAS2,IFI6,AXL,MX1,C5AR1,IFI44L
SLC39A11	GO:BP	response to external stimulus	GO:0009605	3.12731e-10	9.50483	2752	92	41	21029	3.40539	S100A8,PTGER2,S100A9,TGFB2,NTSR1,MPEG1,IL10RA,SERPING1,RIN3,BIRC3,CD180,PARP9,P2RX7,NLRC4,C2,RASGRP4,USP18,LILRB2,PDE4B,ISG15,RSAD2,CD9,OAS3,CXCR3,LPO,PDK4,VSIG4,IRF7,GHRL,GPNMB,OAS1,IFITM1,CFP,IFIT1,OAS2,IFI6,CST7,AXL,MX1,C5AR1,IFI44L
SLC39A11	GO:BP	response to biotic stimulus	GO:0009607	3.84685e-10	9.41489	1529	92	31	21029	4.63431	S100A8,PTGER2,S100A9,MPEG1,IL10RA,SERPING1,BIRC3,CD180,PARP9,P2RX7,NLRC4,C2,USP18,LILRB2,PDE4B,ISG15,RSAD2,OAS3,LPO,VSIG4,IRF7,OAS1,IFITM1,CFP,IFIT1,OAS2,IFI6,AXL,MX1,C5AR1,IFI44L
SLC39A11	GO:BP	defense response to other organism	GO:0098542	4.25824e-10	9.37077	1124	92	27	21029	5.49071	S100A8,S100A9,MPEG1,SERPING1,BIRC3,CD180,PARP9,P2RX7,NLRC4,C2,USP18,ISG15,RSAD2,OAS3,LPO,VSIG4,IRF7,OAS1,IFITM1,CFP,IFIT1,OAS2,IFI6,AXL,MX1,C5AR1,IFI44L
SLC39A11	GO:BP	regulation of cytokine production	GO:0001817	1.00888e-09	8.99616	718	92	22	21029	7.00372	TGFB2,IGF2BP3,P2RX7,NLRC4,LILRB2,PDE4B,ISG15,RSAD2,OAS3,LTB,VSIG4,IRF7,GHRL,GPNMB,EBI3,KLF2,OAS1,OAS2,AXL,C5AR1,IL32,ORM1
SLC39A11	GO:BP	cytokine production	GO:0001816	1.19119e-09	8.92402	724	92	22	21029	6.94568	TGFB2,IGF2BP3,P2RX7,NLRC4,LILRB2,PDE4B,ISG15,RSAD2,OAS3,LTB,VSIG4,IRF7,GHRL,GPNMB,EBI3,KLF2,OAS1,OAS2,AXL,C5AR1,IL32,ORM1
SLC39A11	GO:BP	regulation of immune system process	GO:0002682	2.65279e-09	8.5763	1423	92	29	21029	4.65826	TGFB2,SERPING1,RIN3,BIRC3,PARP9,P2RX7,MYO1G,NLRC4,C2,USP18,LILRB2,PDE4B,ISG15,RSAD2,CD9,OAS3,CXCR3,VSIG4,ICAM1,IRF7,GPNMB,EBI3,OAS1,CFP,CST7,AXL,C5AR1,FCER2,ORM1
SLC39A11	GO:BP	innate immune response	GO:0045087	9.39419e-09	8.02714	892	92	23	21029	5.89378	S100A8,S100A9,MPEG1,SERPING1,BIRC3,CD180,PARP9,NLRC4,C2,USP18,ISG15,RSAD2,OAS3,VSIG4,IRF7,OAS1,IFITM1,CFP,IFIT1,OAS2,IFI6,AXL,MX1
SLC39A11	GO:BP	negative regulation of viral process	GO:0048525	2.45436e-08	7.61006	93	92	10	21029	24.5781	ISG15,RSAD2,OAS3,LY6E,OAS1,IFITM1,IFIT1,OAS2,MX1,IL32
SLC39A11	GO:BP	response to type I interferon	GO:0034340	3.1223e-08	7.50553	66	92	9	21029	31.1695	USP18,ISG15,OAS3,IRF7,OAS1,IFITM1,IFIT1,OAS2,MX1
SLC39A11	GO:BP	regulation of viral life cycle	GO:1903900	5.83904e-08	7.23366	138	92	11	21029	18.2198	ISG15,RSAD2,OAS3,LY6E,OAS1,IFITM1,IFIT1,OAS2,AXL,MX1,IL32
SLC39A11	GO:BP	response to stimulus	GO:0050896	6.74777e-08	7.17084	8815	92	70	21029	1.81512	S100A8,TNFRSF12A,PTGER2,ARID5B,GSG1L,GABBR2,S100A9,TGFB2,DYRK3,EOMES,NTSR1,TERT,MPEG1,IL10RA,SERPING1,RIN3,BIRC3,CD180,RHOB,LGALS3BP,PARP9,GPR35,P2RX7,MYO1G,NLRC4,C2,RASGRP4,USP18,MAML2,LILRB2,PDE4B,PPAP2A,ISG15,RSAD2,CD9,PILRA,OAS3,CXCR3,LDLRAD4,LTB,LPO,PITPNC1,PDK4,VSIG4,ICAM1,LY6E,IRF7,GHRL,GPNMB,NPW,RHEBL1,EBI3,SIGLEC1,KLF2,OAS1,IFITM1,CFP,IFIT1,OAS2,IFI6,CST7,AXL,MX1,C5AR1,IL32,S100A1,FCER2,…
SLC39A11	GO:BP	response to stress	GO:0006950	1.35942e-07	6.86664	3780	92	44	21029	2.66067	S100A8,TNFRSF12A,PTGER2,S100A9,TGFB2,DYRK3,TERT,MPEG1,SERPING1,BIRC3,CD180,RHOB,LGALS3BP,PARP9,P2RX7,NLRC4,C2,USP18,LILRB2,ISG15,RSAD2,CD9,OAS3,CXCR3,LPO,PDK4,VSIG4,IRF7,GHRL,SIGLEC1,KLF2,OAS1,IFITM1,CFP,IFIT1,OAS2,IFI6,CST7,AXL,MX1,C5AR1,IL32,ORM1,IFI44L
SLC39A11	GO:BP	regulation of response to stimulus	GO:0048583	2.34201e-07	6.63041	3841	92	44	21029	2.61842	S100A8,TNFRSF12A,GSG1L,S100A9,TGFB2,DYRK3,NTSR1,TERT,IL10RA,SERPING1,RIN3,BIRC3,CD180,PARP9,GPR35,P2RX7,MYO1G,NLRC4,C2,RASGRP4,USP18,LILRB2,PDE4B,ISG15,RSAD2,CD9,OAS3,CXCR3,LDLRAD4,VSIG4,ICAM1,LY6E,IRF7,GHRL,GPNMB,KLF2,OAS1,CFP,IFIT1,IFI6,CST7,AXL,C5AR1,FCER2
SLC39A11	GO:BP	regulation of viral process	GO:0050792	2.54152e-07	6.59491	158	92	11	21029	15.9135	ISG15,RSAD2,OAS3,LY6E,OAS1,IFITM1,IFIT1,OAS2,AXL,MX1,IL32
SLC39A11	GO:BP	negative regulation of viral genome replication	GO:0045071	3.09665e-07	6.50911	56	92	8	21029	32.6537	ISG15,RSAD2,OAS3,OAS1,IFITM1,IFIT1,OAS2,MX1
SLC39A11	GO:BP	cellular response to type I interferon	GO:0071357	4.78273e-07	6.32032	59	92	8	21029	30.9934	USP18,ISG15,OAS3,IRF7,OAS1,IFITM1,IFIT1,OAS2
SLC39A11	GO:BP	defense response to virus	GO:0051607	4.81478e-07	6.31742	271	92	13	21029	10.9649	BIRC3,PARP9,ISG15,RSAD2,OAS3,IRF7,OAS1,IFITM1,IFIT1,OAS2,IFI6,MX1,IFI44L
SLC39A11	GO:BP	defense response to symbiont	GO:0140546	5.03868e-07	6.29768	272	92	13	21029	10.9246	BIRC3,PARP9,ISG15,RSAD2,OAS3,IRF7,OAS1,IFITM1,IFIT1,OAS2,IFI6,MX1,IFI44L
SLC39A11	GO:BP	cellular response to cytokine stimulus	GO:0071345	9.65547e-07	6.01523	828	92	20	21029	5.52116	ARID5B,IL10RA,BIRC3,PARP9,GPR35,USP18,LILRB2,ISG15,OAS3,CXCR3,ICAM1,IRF7,EBI3,KLF2,OAS1,IFITM1,IFIT1,OAS2,AXL,MX1
SLC39A11	GO:BP	viral process	GO:0016032	1.02816e-06	5.98794	419	92	15	21029	8.18291	PARP9,ISG15,RSAD2,OAS3,ICAM1,LY6E,IRF7,SIGLEC1,OAS1,IFITM1,IFIT1,OAS2,AXL,MX1,IL32
SLC39A11	GO:BP	cytokine-mediated signaling pathway	GO:0019221	1.05481e-06	5.97683	493	92	16	21029	7.41829	IL10RA,BIRC3,PARP9,GPR35,USP18,LILRB2,ISG15,OAS3,CXCR3,IRF7,EBI3,OAS1,IFITM1,OAS2,AXL,MX1
SLC39A11	GO:BP	response to bacterium	GO:0009617	1.13202e-06	5.94615	744	92	19	21029	5.83729	S100A8,PTGER2,S100A9,MPEG1,IL10RA,CD180,P2RX7,NLRC4,C2,LILRB2,PDE4B,ISG15,OAS3,LPO,OAS1,CFP,OAS2,AXL,C5AR1
SLC39A11	GO:BP	signal transduction	GO:0007165	2.28769e-06	5.6406	5925	92	54	21029	2.08323	S100A8,TNFRSF12A,PTGER2,ARID5B,GSG1L,GABBR2,S100A9,TGFB2,DYRK3,NTSR1,TERT,IL10RA,RIN3,BIRC3,CD180,RHOB,LGALS3BP,PARP9,GPR35,P2RX7,MYO1G,RASGRP4,USP18,MAML2,LILRB2,PDE4B,PPAP2A,ISG15,RSAD2,PILRA,OAS3,CXCR3,LDLRAD4,LTB,PITPNC1,PDK4,ICAM1,LY6E,IRF7,GHRL,GPNMB,NPW,RHEBL1,EBI3,KLF2,OAS1,IFITM1,OAS2,IFI6,AXL,MX1,C5AR1,IL32,S100A1
SLC39A11	GO:BP	cellular response to chemical stimulus	GO:0070887	2.56207e-06	5.59141	3008	92	37	21029	2.81161	S100A8,PTGER2,ARID5B,S100A9,TGFB2,TERT,IL10RA,RIN3,BIRC3,CD180,RHOB,PARP9,GPR35,P2RX7,USP18,LILRB2,PDE4B,PPAP2A,ISG15,OAS3,CXCR3,LDLRAD4,LPO,PDK4,ICAM1,LY6E,IRF7,GHRL,EBI3,KLF2,OAS1,IFITM1,IFIT1,OAS2,AXL,MX1,C5AR1
SLC39A11	GO:BP	response to organic substance	GO:0010033	2.58636e-06	5.58731	3009	92	37	21029	2.81067	S100A8,PTGER2,ARID5B,S100A9,TGFB2,NTSR1,IL10RA,BIRC3,CD180,PARP9,GPR35,P2RX7,C2,USP18,LILRB2,PDE4B,PPAP2A,ISG15,CD9,OAS3,CXCR3,LDLRAD4,PDK4,ICAM1,LY6E,IRF7,GHRL,EBI3,KLF2,OAS1,IFITM1,IFIT1,OAS2,AXL,MX1,C5AR1,S100P
SLC39A11	GO:BP	viral life cycle	GO:0019058	2.7052e-06	5.5678	312	92	13	21029	9.524	ISG15,RSAD2,OAS3,ICAM1,LY6E,SIGLEC1,OAS1,IFITM1,IFIT1,OAS2,AXL,MX1,IL32
SLC39A11	GO:BP	regulation of immune response	GO:0050776	3.24617e-06	5.48863	888	92	20	21029	5.14811	TGFB2,SERPING1,BIRC3,PARP9,P2RX7,MYO1G,NLRC4,C2,USP18,LILRB2,PDE4B,ISG15,RSAD2,OAS3,VSIG4,IRF7,OAS1,CFP,C5AR1,FCER2
SLC39A11	GO:BP	positive regulation of cytokine production	GO:0001819	4.2857e-06	5.36798	465	92	15	21029	7.37342	P2RX7,NLRC4,LILRB2,PDE4B,ISG15,RSAD2,OAS3,LTB,IRF7,EBI3,OAS1,OAS2,C5AR1,IL32,ORM1
SLC39A11	GO:BP	regulation of multicellular organismal process	GO:0051239	4.45972e-06	5.35069	2623	92	34	21029	2.96286	TGFB2,NTSR1,TERT,SERPING1,RHOB,GPR35,IGF2BP3,P2RX7,NLRC4,LILRB2,PDE4B,ISG15,RSAD2,CD9,OAS3,CXCR3,LDLRAD4,LTB,PDK4,VSIG4,IRF7,GHRL,GPNMB,TNNI2,EBI3,KLF2,OAS1,OAS2,CST7,AXL,C5AR1,IL32,S100A1,ORM1
SLC39A11	GO:BP	cell surface receptor signaling pathway	GO:0007166	5.13376e-06	5.28956	2783	92	35	21029	2.87465	TNFRSF12A,ARID5B,TGFB2,NTSR1,TERT,IL10RA,BIRC3,CD180,PARP9,GPR35,P2RX7,MYO1G,RASGRP4,USP18,MAML2,LILRB2,PDE4B,ISG15,OAS3,CXCR3,LDLRAD4,LTB,PDK4,ICAM1,LY6E,IRF7,GHRL,EBI3,OAS1,IFITM1,OAS2,IFI6,AXL,MX1,C5AR1
SLC39A11	GO:BP	response to cytokine	GO:0034097	6.18467e-06	5.20868	922	92	20	21029	4.95827	ARID5B,IL10RA,BIRC3,PARP9,GPR35,USP18,LILRB2,ISG15,OAS3,CXCR3,ICAM1,IRF7,EBI3,KLF2,OAS1,IFITM1,IFIT1,OAS2,AXL,MX1
SLC39A11	GO:BP	regulation of response to external stimulus	GO:0032101	6.78329e-06	5.16856	927	92	20	21029	4.93152	S100A8,S100A9,SERPING1,RIN3,BIRC3,CD180,PARP9,NLRC4,USP18,ISG15,CD9,OAS3,CXCR3,VSIG4,IRF7,GHRL,OAS1,IFIT1,CST7,C5AR1
SLC39A11	GO:BP	regulation of viral genome replication	GO:0045069	9.46263e-06	5.02399	85	92	8	21029	21.513	ISG15,RSAD2,OAS3,OAS1,IFITM1,IFIT1,OAS2,MX1
SLC39A11	GO:BP	type I interferon signaling pathway	GO:0060337	1.4164e-05	4.84881	57	92	7	21029	28.0707	USP18,ISG15,OAS3,IRF7,OAS1,IFITM1,OAS2
SLC39A11	GO:BP	signaling	GO:0023052	1.46376e-05	4.83453	6411	92	55	21029	1.96096	S100A8,TNFRSF12A,PTGER2,ARID5B,GSG1L,GABBR2,S100A9,TGFB2,DYRK3,NTSR1,TERT,IL10RA,RIN3,BIRC3,CD180,RHOB,LGALS3BP,PARP9,GPR35,P2RX7,MYO1G,RASGRP4,USP18,MAML2,LILRB2,PDE4B,PPAP2A,ISG15,RSAD2,PILRA,OAS3,CXCR3,LDLRAD4,LTB,PITPNC1,PDK4,ICAM1,LY6E,IRF7,GHRL,GPNMB,NPW,RHEBL1,EBI3,KLF2,OAS1,IFITM1,OAS2,IFI6,SIGLEC6,AXL,MX1,C5AR1,IL32,S100A1
SLC39A11	GO:BP	positive regulation of multicellular organismal process	GO:0051240	1.65993e-05	4.77991	1421	92	24	21029	3.86054	TGFB2,NTSR1,TERT,RHOB,P2RX7,NLRC4,LILRB2,PDE4B,ISG15,RSAD2,OAS3,CXCR3,LTB,IRF7,GHRL,EBI3,OAS1,OAS2,CST7,AXL,C5AR1,IL32,S100A1,ORM1
SLC39A11	GO:BP	response to virus	GO:0009615	1.79071e-05	4.74698	365	92	13	21029	8.14107	BIRC3,PARP9,ISG15,RSAD2,OAS3,IRF7,OAS1,IFITM1,IFIT1,OAS2,IFI6,MX1,IFI44L
SLC39A11	GO:BP	cell communication	GO:0007154	2.03788e-05	4.69082	6465	92	55	21029	1.94458	S100A8,TNFRSF12A,PTGER2,ARID5B,GSG1L,GABBR2,S100A9,TGFB2,DYRK3,NTSR1,TERT,IL10RA,RIN3,BIRC3,CD180,RHOB,LGALS3BP,PARP9,GPR35,P2RX7,MYO1G,RASGRP4,USP18,MAML2,LILRB2,PDE4B,PPAP2A,ISG15,RSAD2,PILRA,OAS3,CXCR3,LDLRAD4,LTB,PITPNC1,PDK4,ICAM1,LY6E,IRF7,GHRL,GPNMB,NPW,RHEBL1,EBI3,KLF2,OAS1,IFITM1,OAS2,IFI6,SIGLEC6,AXL,MX1,C5AR1,IL32,S100A1
SLC39A11	GO:BP	positive regulation of biological process	GO:0048518	2.4153e-05	4.61703	6094	92	53	21029	1.98794	S100A8,TNFRSF12A,ARID5B,EGR4,S100A9,TGFB2,NAB2,DYRK3,EOMES,NTSR1,TERT,IL10RA,SERPING1,BIRC3,CD180,RHOB,PARP9,GPR35,P2RX7,MYO1G,NLRC4,C2,RASGRP4,MAML2,LILRB2,PDE4B,ISG15,RSAD2,RNF144B,OAS3,CXCR3,ATP10A,LTB,VSIG4,ICAM1,IRF7,GHRL,GPNMB,TNNI2,EBI3,KLF2,OAS1,IFITM1,CFP,IFIT1,OAS2,CST7,AXL,C5AR1,IL32,S100A1,FCER2,ORM1
SLC39A11	GO:BP	positive regulation of response to stimulus	GO:0048584	3.13141e-05	4.50426	2111	92	29	21029	3.14008	S100A8,TNFRSF12A,S100A9,TGFB2,TERT,IL10RA,SERPING1,BIRC3,CD180,PARP9,GPR35,P2RX7,MYO1G,NLRC4,C2,RASGRP4,PDE4B,RSAD2,CXCR3,VSIG4,ICAM1,IRF7,GHRL,GPNMB,KLF2,CFP,AXL,C5AR1,FCER2
SLC39A11	GO:BP	regulation of response to biotic stimulus	GO:0002831	9.86062e-05	4.0061	347	92	12	21029	7.90465	SERPING1,BIRC3,CD180,PARP9,NLRC4,USP18,ISG15,OAS3,VSIG4,IRF7,OAS1,IFIT1
SLC39A11	GO:BP	response to chemical	GO:0042221	0.000134753	3.87046	4316	92	42	21029	2.22433	S100A8,PTGER2,ARID5B,S100A9,TGFB2,NTSR1,TERT,IL10RA,RIN3,BIRC3,CD180,RHOB,PARP9,GPR35,P2RX7,C2,USP18,LILRB2,PDE4B,PPAP2A,ISG15,CD9,OAS3,CXCR3,LDLRAD4,LPO,PDK4,ICAM1,LY6E,IRF7,GHRL,GPNMB,EBI3,KLF2,OAS1,IFITM1,IFIT1,OAS2,AXL,MX1,C5AR1,S100P
SLC39A11	GO:BP	defense response to bacterium	GO:0042742	0.000143031	3.84457	359	92	12	21029	7.64043	S100A8,S100A9,MPEG1,P2RX7,NLRC4,ISG15,OAS3,LPO,OAS1,CFP,OAS2,C5AR1
SLC39A11	GO:BP	regulation of defense response	GO:0031347	0.000146744	3.83344	606	92	15	21029	5.65782	S100A8,S100A9,SERPING1,BIRC3,PARP9,NLRC4,USP18,ISG15,OAS3,VSIG4,IRF7,GHRL,OAS1,IFIT1,CST7
SLC39A11	GO:BP	regulation of innate immune response	GO:0045088	0.000205261	3.68769	234	92	10	21029	9.76821	SERPING1,BIRC3,PARP9,NLRC4,USP18,ISG15,OAS3,VSIG4,IRF7,OAS1
SLC39A11	GO:BP	positive regulation of immune system process	GO:0002684	0.000212259	3.67313	920	92	18	21029	4.47214	TGFB2,SERPING1,PARP9,P2RX7,MYO1G,NLRC4,C2,LILRB2,PDE4B,RSAD2,VSIG4,ICAM1,IRF7,EBI3,CFP,AXL,C5AR1,FCER2
SLC39A11	GO:BP	viral genome replication	GO:0019079	0.000272121	3.56524	130	92	8	21029	14.0662	ISG15,RSAD2,OAS3,OAS1,IFITM1,IFIT1,OAS2,MX1
SLC39A11	GO:BP	cellular response to stimulus	GO:0051716	0.000290294	3.53716	7346	92	57	21029	1.7736	S100A8,TNFRSF12A,PTGER2,ARID5B,GSG1L,GABBR2,S100A9,TGFB2,DYRK3,NTSR1,TERT,IL10RA,RIN3,BIRC3,CD180,RHOB,LGALS3BP,PARP9,GPR35,P2RX7,MYO1G,RASGRP4,USP18,MAML2,LILRB2,PDE4B,PPAP2A,ISG15,RSAD2,CD9,PILRA,OAS3,CXCR3,LDLRAD4,LTB,LPO,PITPNC1,PDK4,ICAM1,LY6E,IRF7,GHRL,GPNMB,NPW,RHEBL1,EBI3,KLF2,OAS1,IFITM1,IFIT1,OAS2,IFI6,AXL,MX1,C5AR1,IL32,S100A1
SLC39A11	GO:BP	cellular response to organic substance	GO:0071310	0.000458889	3.33829	2385	92	29	21029	2.77933	PTGER2,ARID5B,TGFB2,IL10RA,BIRC3,CD180,PARP9,GPR35,P2RX7,USP18,LILRB2,PDE4B,PPAP2A,ISG15,OAS3,CXCR3,LDLRAD4,PDK4,ICAM1,IRF7,GHRL,EBI3,KLF2,OAS1,IFITM1,IFIT1,OAS2,AXL,MX1
SLC39A11	GO:BP	regulation of molecular function	GO:0065009	0.000566039	3.24715	3017	92	33	21029	2.50017	S100A8,ARID5B,GSG1L,GABBR2,S100A9,TGFB2,NAB2,EOMES,NTSR1,TERT,SERPING1,RIN3,BIRC3,PARP9,GPR35,P2RX7,NLRC4,RASGRP4,PDE4B,OAS3,LY6E,GHRL,RHEBL1,OAS1,IFIT1,OAS2,IFI6,CST7,AXL,C5AR1,IL32,S100A1,FCER2
SLC39A11	GO:BP	negative regulation of immune system process	GO:0002683	0.000667402	3.17561	414	92	12	21029	6.62539	TGFB2,SERPING1,RIN3,USP18,LILRB2,ISG15,OAS3,VSIG4,GPNMB,OAS1,CST7,AXL
SLC39A11	GO:BP	positive regulation of immune response	GO:0050778	0.000697394	3.15652	589	92	14	21029	5.43305	TGFB2,SERPING1,PARP9,P2RX7,MYO1G,NLRC4,C2,PDE4B,RSAD2,VSIG4,IRF7,CFP,C5AR1,FCER2
SLC39A11	GO:BP	regulation of cellular process	GO:0050794	0.000811703	3.0906	11067	92	72	21029	1.48708	S100A8,TNFRSF12A,PTGER2,ARID5B,EGR4,GSG1L,GABBR2,S100A9,TGFB2,NAB2,DYRK3,EOMES,NTSR1,TERT,CAMKV,IL10RA,SERPING1,RIN3,BIRC3,CD180,RHOB,LGALS3BP,PARP9,GPR35,IGF2BP3,P2RX7,MYO1G,NLRC4,C2,RASGRP4,C15ORF38-AP3S2,USP18,MAML2,LILRB2,PDE4B,PPAP2A,ISG15,RSAD2,CD9,RNF144B,PILRA,OAS3,CXCR3,LDLRAD4,ATP10A,LTB,PITPNC1,PDK4,VSIG4,ICAM1,LY6E,IRF7,GHRL,GPNMB,NPW,TNNI2,RHEBL1,EBI3,TBX15,KLF2,OAS1,IFITM1,OAS2,IFI6…
SLC39A11	GO:BP	response to molecule of bacterial origin	GO:0002237	0.000905524	3.0431	347	92	11	21029	7.24593	S100A8,PTGER2,S100A9,IL10RA,CD180,P2RX7,C2,LILRB2,PDE4B,AXL,C5AR1
SLC39A11	GO:BP	regulation of type I interferon-mediated signaling pathway	GO:0060338	0.00110585	2.9563	35	92	5	21029	32.6537	USP18,ISG15,OAS3,IRF7,OAS1
SLC39A11	GO:BP	regulation of response to stress	GO:0080134	0.00125789	2.90036	1273	92	20	21029	3.59114	S100A8,TNFRSF12A,S100A9,TGFB2,DYRK3,TERT,SERPING1,BIRC3,PARP9,NLRC4,USP18,ISG15,CD9,OAS3,VSIG4,IRF7,GHRL,OAS1,IFIT1,CST7
SLC39A11	GO:BP	negative regulation of innate immune response	GO:0045824	0.00150248	2.82319	69	92	6	21029	19.8762	SERPING1,USP18,ISG15,OAS3,VSIG4,OAS1
SLC39A11	GO:BP	inflammatory response	GO:0006954	0.00247674	2.60612	756	92	15	21029	4.53524	S100A8,PTGER2,S100A9,BIRC3,CD180,P2RX7,NLRC4,USP18,CXCR3,GHRL,SIGLEC1,CST7,AXL,C5AR1,ORM1
SLC39A11	GO:BP	positive regulation of macromolecule metabolic process	GO:0010604	0.00248519	2.60464	3378	92	34	21029	2.30065	S100A8,ARID5B,EGR4,S100A9,TGFB2,NAB2,EOMES,NTSR1,TERT,BIRC3,PARP9,P2RX7,NLRC4,MAML2,LILRB2,PDE4B,ISG15,RSAD2,RNF144B,OAS3,CXCR3,LTB,IRF7,GHRL,GPNMB,TNNI2,EBI3,KLF2,OAS1,OAS2,C5AR1,IL32,FCER2,ORM1
SLC39A11	GO:BP	positive regulation of interferon-beta production	GO:0032728	0.00250054	2.60197	41	92	5	21029	27.8751	ISG15,OAS3,IRF7,OAS1,OAS2
SLC39A11	GO:BP	regulation of biological process	GO:0050789	0.00283949	2.54676	12142	92	75	21029	1.41189	S100A8,TNFRSF12A,PTGER2,ARID5B,EGR4,GSG1L,GABBR2,S100A9,TGFB2,NAB2,DYRK3,EOMES,NTSR1,TERT,CAMKV,IL10RA,SERPING1,RIN3,BIRC3,CD180,RHOB,LGALS3BP,PARP9,GPR35,IGF2BP3,P2RX7,MYO1G,NLRC4,C2,RASGRP4,C15ORF38-AP3S2,USP18,MAML2,LILRB2,PDE4B,PPAP2A,ISG15,RSAD2,CD9,RNF144B,PILRA,OAS3,CXCR3,LDLRAD4,ATP10A,LTB,PITPNC1,PDK4,VSIG4,ICAM1,LY6E,IRF7,GHRL,GPNMB,NPW,TNNI2,RHEBL1,EBI3,TBX15,KLF2,OAS1,IFITM1,CFP,IFIT1…
SLC39A11	GO:BP	regulation of signal transduction	GO:0009966	0.00323898	2.48959	2929	92	31	21029	2.41921	S100A8,TNFRSF12A,GSG1L,S100A9,TGFB2,DYRK3,NTSR1,TERT,IL10RA,BIRC3,CD180,PARP9,GPR35,P2RX7,RASGRP4,USP18,PDE4B,ISG15,RSAD2,OAS3,LDLRAD4,ICAM1,LY6E,IRF7,GHRL,GPNMB,KLF2,OAS1,IFI6,AXL,C5AR1
SLC39A11	GO:BP	negative regulation of type I interferon-mediated signaling pathway	GO:0060339	0.00332719	2.47792	19	92	4	21029	48.1213	USP18,ISG15,OAS3,OAS1
SLC39A11	GO:BP	response to lipopolysaccharide	GO:0032496	0.0045489	2.34209	328	92	10	21029	6.96878	S100A8,PTGER2,S100A9,IL10RA,CD180,P2RX7,C2,LILRB2,PDE4B,AXL
SLC39A11	GO:BP	negative regulation of biological process	GO:0048519	0.00489497	2.31025	5844	92	47	21029	1.83831	ARID5B,TGFB2,NAB2,DYRK3,EOMES,NTSR1,TERT,IL10RA,SERPING1,RIN3,BIRC3,RHOB,PARP9,GPR35,IGF2BP3,P2RX7,C15ORF38-AP3S2,USP18,LILRB2,PDE4B,PPAP2A,ISG15,RSAD2,CD9,RNF144B,OAS3,CXCR3,LDLRAD4,PDK4,VSIG4,ICAM1,LY6E,IRF7,GHRL,GPNMB,TBX15,KLF2,OAS1,IFITM1,IFIT1,OAS2,IFI6,CST7,AXL,MX1,IL32,ORM1
SLC39A11	GO:BP	positive regulation of metabolic process	GO:0009893	0.00601849	2.22051	3678	92	35	21029	2.17514	S100A8,ARID5B,EGR4,S100A9,TGFB2,NAB2,EOMES,NTSR1,TERT,BIRC3,PARP9,P2RX7,NLRC4,MAML2,LILRB2,PDE4B,ISG15,RSAD2,RNF144B,OAS3,CXCR3,LTB,IRF7,GHRL,GPNMB,TNNI2,EBI3,KLF2,OAS1,OAS2,AXL,C5AR1,IL32,FCER2,ORM1
SLC39A11	GO:BP	interleukin-27-mediated signaling pathway	GO:0070106	0.00736953	2.13256	7	92	3	21029	97.9612	OAS1,OAS2,MX1
SLC39A11	GO:BP	regulation of programmed cell death	GO:0043067	0.00840136	2.07565	1439	92	20	21029	3.17687	S100A8,TNFRSF12A,S100A9,TGFB2,DYRK3,NTSR1,TERT,BIRC3,RHOB,P2RX7,NLRC4,RNF144B,CXCR3,PDK4,ICAM1,IRF7,GHRL,IFI6,AXL,FCER2
SLC39A11	GO:BP	negative regulation of cytokine production	GO:0001818	0.0086995	2.06051	275	92	9	21029	7.48067	TGFB2,OAS3,VSIG4,GHRL,GPNMB,KLF2,OAS1,AXL,ORM1
SLC39A11	GO:BP	regulation of cell death	GO:0010941	0.00871487	2.05974	1575	92	21	21029	3.04768	S100A8,TNFRSF12A,S100A9,TGFB2,DYRK3,NTSR1,TERT,BIRC3,RHOB,P2RX7,NLRC4,RNF144B,CXCR3,PDK4,ICAM1,IRF7,GHRL,GPNMB,IFI6,AXL,FCER2
SLC39A11	GO:BP	regulation of cytokine-mediated signaling pathway	GO:0001959	0.00905708	2.04301	145	92	7	21029	11.0347	PARP9,USP18,ISG15,OAS3,IRF7,OAS1,AXL
SLC39A11	GO:BP	negative regulation of cellular process	GO:0048523	0.00921506	2.0355	4818	92	41	21029	1.94513	ARID5B,TGFB2,NAB2,DYRK3,EOMES,NTSR1,TERT,IL10RA,SERPING1,RIN3,BIRC3,RHOB,PARP9,GPR35,IGF2BP3,P2RX7,C15ORF38-AP3S2,USP18,LILRB2,PDE4B,PPAP2A,ISG15,RSAD2,CD9,RNF144B,OAS3,CXCR3,LDLRAD4,PDK4,VSIG4,ICAM1,IRF7,GHRL,GPNMB,TBX15,KLF2,OAS1,IFITM1,IFI6,CST7,AXL
SLC39A11	GO:BP	regulation of angiogenesis	GO:0045765	0.00978542	2.00942	279	92	9	21029	7.37342	TGFB2,TERT,RHOB,CXCR3,GHRL,GPNMB,KLF2,C5AR1,S100A1
SLC39A11	GO:BP	regulation of vasculature development	GO:1901342	0.0109859	1.95916	283	92	9	21029	7.2692	TGFB2,TERT,RHOB,CXCR3,GHRL,GPNMB,KLF2,C5AR1,S100A1
SLC39A11	GO:BP	regulation of ribonuclease activity	GO:0060700	0.0117538	1.92982	8	92	3	21029	85.716	OAS3,OAS1,OAS2
SLC39A11	GO:BP	modulation of process of another organism	GO:0035821	0.0125359	1.90184	26	92	4	21029	35.1656	S100A9,MPEG1,P2RX7,FCER2
SLC39A11	GO:BP	regulation of interferon-beta production	GO:0032648	0.0132219	1.8787	57	92	5	21029	20.0505	ISG15,OAS3,IRF7,OAS1,OAS2
SLC39A11	GO:BP	interferon-beta production	GO:0032608	0.0132219	1.8787	57	92	5	21029	20.0505	ISG15,OAS3,IRF7,OAS1,OAS2
SLC39A11	GO:BP	immune effector process	GO:0002252	0.0134585	1.871	652	92	13	21029	4.5575	TGFB2,EOMES,SERPING1,CD180,P2RX7,MYO1G,C2,RSAD2,VSIG4,ICAM1,IRF7,CFP,FCER2
SLC39A11	GO:BP	regulation of response to cytokine stimulus	GO:0060759	0.014688	1.83304	156	92	7	21029	10.2566	PARP9,USP18,ISG15,OAS3,IRF7,OAS1,AXL
SLC39A11	GO:BP	positive regulation of signal transduction	GO:0009967	0.0149388	1.82568	1495	92	20	21029	3.05787	S100A8,TNFRSF12A,S100A9,TGFB2,TERT,IL10RA,BIRC3,CD180,PARP9,GPR35,P2RX7,RASGRP4,RSAD2,ICAM1,IRF7,GHRL,GPNMB,KLF2,AXL,C5AR1
SLC39A11	GO:BP	regulation of cell communication	GO:0010646	0.0150166	1.82343	3313	92	32	21029	2.2078	S100A8,TNFRSF12A,GSG1L,S100A9,TGFB2,DYRK3,NTSR1,TERT,IL10RA,BIRC3,CD180,PARP9,GPR35,P2RX7,RASGRP4,USP18,LILRB2,PDE4B,ISG15,RSAD2,OAS3,LDLRAD4,ICAM1,LY6E,IRF7,GHRL,GPNMB,KLF2,OAS1,IFI6,AXL,C5AR1
SLC39A11	GO:BP	positive regulation of type I interferon production	GO:0032481	0.0157005	1.80409	59	92	5	21029	19.3709	ISG15,OAS3,IRF7,OAS1,OAS2
SLC39A11	GO:BP	negative regulation of multicellular organismal process	GO:0051241	0.0159227	1.79798	996	92	16	21029	3.67191	TGFB2,SERPING1,GPR35,P2RX7,PDE4B,CD9,OAS3,CXCR3,LDLRAD4,VSIG4,GHRL,GPNMB,KLF2,OAS1,AXL,ORM1
SLC39A11	GO:BP	positive regulation of gene expression	GO:0010628	0.0160337	1.79497	1117	92	17	21029	3.47878	NTSR1,TERT,P2RX7,NLRC4,LILRB2,PDE4B,ISG15,RSAD2,OAS3,LTB,IRF7,EBI3,OAS1,OAS2,C5AR1,IL32,ORM1
SLC39A11	GO:BP	regulation of signaling	GO:0023051	0.0164388	1.78413	3327	92	32	21029	2.19851	S100A8,TNFRSF12A,GSG1L,S100A9,TGFB2,DYRK3,NTSR1,TERT,IL10RA,BIRC3,CD180,PARP9,GPR35,P2RX7,RASGRP4,USP18,LILRB2,PDE4B,ISG15,RSAD2,OAS3,LDLRAD4,ICAM1,LY6E,IRF7,GHRL,GPNMB,KLF2,OAS1,IFI6,AXL,C5AR1
SLC39A11	GO:BP	leukocyte migration	GO:0050900	0.0171705	1.76522	381	92	10	21029	5.99937	S100A8,S100A9,TGFB2,RIN3,MYO1G,PDE4B,CD9,CXCR3,ICAM1,C5AR1
SLC39A11	GO:BP	regulation of tumor necrosis factor production	GO:0032680	0.0173497	1.76071	160	92	7	21029	10.0002	OAS3,GHRL,GPNMB,OAS1,OAS2,AXL,ORM1
SLC39A11	GO:BP	tumor necrosis factor production	GO:0032640	0.0173497	1.76071	160	92	7	21029	10.0002	OAS3,GHRL,GPNMB,OAS1,OAS2,AXL,ORM1
SLC39A11	GO:BP	negative regulation of response to biotic stimulus	GO:0002832	0.018782	1.72626	106	92	6	21029	12.9383	SERPING1,USP18,ISG15,OAS3,VSIG4,OAS1
SLC39A11	GO:BP	negative regulation of response to external stimulus	GO:0032102	0.0188143	1.72551	385	92	10	21029	5.93704	SERPING1,RIN3,USP18,ISG15,CD9,OAS3,VSIG4,GHRL,OAS1,CST7
SLC39A11	GO:BP	negative regulation of defense response	GO:0031348	0.0208127	1.68167	231	92	8	21029	7.91605	SERPING1,USP18,ISG15,OAS3,VSIG4,GHRL,OAS1,CST7
SLC39A11	GO:BP	tumor necrosis factor superfamily cytokine production	GO:0071706	0.0212295	1.67306	165	92	7	21029	9.69717	OAS3,GHRL,GPNMB,OAS1,OAS2,AXL,ORM1
SLC39A11	GO:BP	regulation of tumor necrosis factor superfamily cytokine production	GO:1903555	0.0212295	1.67306	165	92	7	21029	9.69717	OAS3,GHRL,GPNMB,OAS1,OAS2,AXL,ORM1
SLC39A11	GO:BP	regulation of apoptotic process	GO:0042981	0.0244474	1.61177	1411	92	19	21029	3.07792	S100A8,TNFRSF12A,S100A9,TGFB2,DYRK3,NTSR1,TERT,BIRC3,RHOB,P2RX7,NLRC4,RNF144B,CXCR3,PDK4,ICAM1,IRF7,GHRL,IFI6,AXL
SLC39A11	GO:BP	positive regulation of cell communication	GO:0010647	0.0257996	1.58839	1689	92	21	21029	2.84198	S100A8,TNFRSF12A,S100A9,TGFB2,TERT,IL10RA,BIRC3,CD180,PARP9,GPR35,P2RX7,RASGRP4,LILRB2,RSAD2,ICAM1,IRF7,GHRL,GPNMB,KLF2,AXL,C5AR1
SLC39A11	GO:BP	positive regulation of signaling	GO:0023056	0.026751	1.57266	1693	92	21	21029	2.83526	S100A8,TNFRSF12A,S100A9,TGFB2,TERT,IL10RA,BIRC3,CD180,PARP9,GPR35,P2RX7,RASGRP4,LILRB2,RSAD2,ICAM1,IRF7,GHRL,GPNMB,KLF2,AXL,C5AR1
SLC39A11	GO:BP	cell migration	GO:0016477	0.0373801	1.42736	1454	92	19	21029	2.9869	S100A8,ARID5B,S100A9,TGFB2,TERT,RIN3,RHOB,PARP9,MYO1G,PDE4B,CD9,CXCR3,LDLRAD4,ICAM1,GPNMB,IFITM1,AXL,C5AR1,S100P
SLC39A11	GO:BP	neutrophil aggregation	GO:0070488	0.0498229	1.30257	2	92	2	21029	228.576	S100A8,S100A9
SLC39A11	GO:CC	cell periphery	GO:0071944	0.000734012	3.1343	6181	96	49	21672	1.78964	S100A8,TNFRSF12A,PTGER2,GSG1L,GABBR2,SLC6A8,S100A9,CMYA5,TGFB2,NTSR1,TERT,CAMKV,IL10RA,SERPING1,CD180,RHOB,AP1S2,LGALS3BP,SLC2A3,GPR35,P2RX7,MYO1G,RASGRP4,LILRB2,PDE4B,PPAP2A,CD9,PILRA,OAS3,CXCR3,ATP10A,LTB,LPO,ICAM1,LY6E,SMAGP,GPNMB,RHEBL1,EBI3,SIGLEC1,IFITM1,CFP,IFI6,SIGLEC6,AXL,C5AR1,FCER2,S100P,ORM1
SLC39A11	GO:CC	secretory granule lumen	GO:0034774	0.00346332	2.46051	320	96	9	21672	6.34922	S100A8,S100A9,TGFB2,SERPING1,LGALS3BP,GHRL,CFP,S100P,ORM1
SLC39A11	GO:CC	cytoplasmic vesicle lumen	GO:0060205	0.00372999	2.42829	323	96	9	21672	6.29025	S100A8,S100A9,TGFB2,SERPING1,LGALS3BP,GHRL,CFP,S100P,ORM1
SLC39A11	GO:CC	vesicle lumen	GO:0031983	0.00391735	2.40701	325	96	9	21672	6.25154	S100A8,S100A9,TGFB2,SERPING1,LGALS3BP,GHRL,CFP,S100P,ORM1
SLC39A11	GO:CC	plasma membrane	GO:0005886	0.00769526	2.11378	5694	96	44	21672	1.74447	S100A8,TNFRSF12A,PTGER2,GSG1L,GABBR2,SLC6A8,S100A9,CMYA5,NTSR1,TERT,CAMKV,IL10RA,CD180,RHOB,AP1S2,SLC2A3,GPR35,P2RX7,MYO1G,RASGRP4,LILRB2,PDE4B,PPAP2A,CD9,PILRA,OAS3,CXCR3,ATP10A,LTB,LPO,ICAM1,LY6E,SMAGP,GPNMB,RHEBL1,EBI3,SIGLEC1,IFITM1,IFI6,SIGLEC6,AXL,C5AR1,FCER2,S100P
SLC39A11	GO:CC	extracellular region	GO:0005576	0.0126091	1.89932	4303	96	36	21672	1.88868	S100A8,GLT1D1,S100A9,TGFB2,MPEG1,SERPING1,CD180,RHOB,LGALS3BP,SLC2A3,MYO1G,C2,LILRB2,PPAP2A,ISG15,CD9,PILRA,OAS3,LTB,LPO,ICAM1,LY6E,GHRL,NPW,EBI3,SIGLEC1,OAS1,CFP,SIGLEC6,CST7,AXL,IL32,S100A1,FCER2,S100P,ORM1
SLC39A11	GO:CC	cytoplasmic vesicle	GO:0031410	0.0126391	1.89828	2447	96	25	21672	2.3064	S100A8,S100A9,TGFB2,CAMKV,MPEG1,SERPING1,RIN3,RHOB,AP1S2,LGALS3BP,SLC2A3,LILRB2,PDE4B,CD9,LDLRAD4,SMAGP,IRF7,GHRL,GPNMB,SIGLEC1,CFP,CST7,C5AR1,S100P,ORM1
SLC39A11	GO:CC	intracellular vesicle	GO:0097708	0.0128119	1.89239	2449	96	25	21672	2.30451	S100A8,S100A9,TGFB2,CAMKV,MPEG1,SERPING1,RIN3,RHOB,AP1S2,LGALS3BP,SLC2A3,LILRB2,PDE4B,CD9,LDLRAD4,SMAGP,IRF7,GHRL,GPNMB,SIGLEC1,CFP,CST7,C5AR1,S100P,ORM1
SLC39A11	GO:CC	integral component of plasma membrane	GO:0005887	0.0231435	1.63557	1630	96	19	21672	2.63144	PTGER2,GSG1L,GABBR2,SLC6A8,NTSR1,SLC2A3,GPR35,P2RX7,LILRB2,PPAP2A,CD9,CXCR3,ATP10A,ICAM1,GPNMB,SIGLEC6,AXL,C5AR1,FCER2
SLC39A11	GO:CC	secretory granule	GO:0030141	0.0293497	1.5324	860	96	13	21672	3.4125	S100A8,S100A9,TGFB2,SERPING1,LGALS3BP,SLC2A3,LILRB2,CD9,GHRL,CFP,C5AR1,S100P,ORM1
SLC39A11	GO:CC	vesicle	GO:0031982	0.0308305	1.51102	3942	96	33	21672	1.88984	S100A8,S100A9,TGFB2,CAMKV,MPEG1,SERPING1,RIN3,RHOB,AP1S2,LGALS3BP,SLC2A3,MYO1G,C2,LILRB2,PDE4B,PPAP2A,CD9,PILRA,LDLRAD4,LPO,ICAM1,SMAGP,IRF7,GHRL,GPNMB,SIGLEC1,CFP,CST7,AXL,C5AR1,FCER2,S100P,ORM1
SLC39A11	GO:CC	intrinsic component of plasma membrane	GO:0031226	0.0444373	1.35225	1713	96	19	21672	2.50394	PTGER2,GSG1L,GABBR2,SLC6A8,NTSR1,SLC2A3,GPR35,P2RX7,LILRB2,PPAP2A,CD9,CXCR3,ATP10A,ICAM1,GPNMB,SIGLEC6,AXL,C5AR1,FCER2
SLC39A11	GO:CC	secretory vesicle	GO:0099503	0.0454089	1.34286	1025	96	14	21672	3.08341	S100A8,S100A9,TGFB2,SERPING1,LGALS3BP,SLC2A3,LILRB2,PDE4B,CD9,GHRL,CFP,C5AR1,S100P,ORM1
SLC39A11	KEGG	Hepatitis C	KEGG:05160	0.00707449	2.1503	157	55	7	8014	6.49658	RSAD2,OAS3,IRF7,OAS1,IFIT1,OAS2,MX1
SLC39A11	KEGG	Influenza A	KEGG:05164	0.0108211	1.96573	168	55	7	8014	6.07121	RSAD2,OAS3,ICAM1,IRF7,OAS1,OAS2,MX1
SLC39A11	KEGG	NOD-like receptor signaling pathway	KEGG:04621	0.0160436	1.7947	179	55	7	8014	5.69812	BIRC3,P2RX7,NLRC4,OAS3,IRF7,OAS1,OAS2
SLC39A11	KEGG	Epstein-Barr virus infection	KEGG:05169	0.0297481	1.52654	198	55	7	8014	5.15133	ISG15,OAS3,ICAM1,IRF7,OAS1,OAS2,FCER2
SLC39A11	REAC	Interferon alpha/beta signaling	REAC:R-HSA-909733	3.26263e-10	9.48643	70	72	11	10760	23.4841	USP18,ISG15,RSAD2,OAS3,IRF7,OAS1,IFITM1,IFIT1,OAS2,IFI6,MX1
SLC39A11	REAC	Immune System	REAC:R-HSA-168256	1.69164e-09	8.77169	2041	72	40	10760	2.92885	S100A8,TNFRSF12A,S100A9,IL10RA,SERPING1,BIRC3,CD180,AP1S2,SLC2A3,P2RX7,NLRC4,C2,RASGRP4,USP18,LILRB2,ISG15,RSAD2,RNF144B,PILRA,OAS3,LTB,LPO,ICAM1,IRF7,EBI3,SIGLEC1,OAS1,IFITM1,CFP,IFIT1,OAS2,IFI6,SIGLEC6,MX1,C5AR1,IL32,S100A1,FCER2,S100P,ORM1
SLC39A11	REAC	Interferon Signaling	REAC:R-HSA-913531	1.7899e-06	5.74717	193	72	12	10760	9.29188	USP18,ISG15,RSAD2,OAS3,ICAM1,IRF7,OAS1,IFITM1,IFIT1,OAS2,IFI6,MX1
SLC39A11	REAC	Cytokine Signaling in Immune system	REAC:R-HSA-1280215	4.20704e-05	4.37602	705	72	19	10760	4.02758	TNFRSF12A,IL10RA,BIRC3,USP18,ISG15,RSAD2,OAS3,LTB,ICAM1,IRF7,EBI3,OAS1,IFITM1,IFIT1,OAS2,IFI6,MX1,IL32,FCER2
SLC39A11	REAC	Antiviral mechanism by IFN-stimulated genes	REAC:R-HSA-1169410	0.000305942	3.51436	78	72	7	10760	13.4117	USP18,ISG15,OAS3,OAS1,IFIT1,OAS2,MX1
SLC39A11	REAC	OAS antiviral response	REAC:R-HSA-8983711	0.00888158	2.05151	9	72	3	10760	49.8148	OAS3,OAS1,OAS2
SLC39A11	REAC	Innate Immune System	REAC:R-HSA-168249	0.0271652	1.56599	1093	72	19	10760	2.59784	S100A8,S100A9,SERPING1,BIRC3,CD180,SLC2A3,P2RX7,NLRC4,C2,RASGRP4,LILRB2,ISG15,LPO,IRF7,CFP,C5AR1,S100A1,S100P,ORM1
SLC39A11	WP	Complement system	WP:WP2806	0.00127703	2.8938	99	60	7	7806	9.19899	SERPING1,C2,VSIG4,ICAM1,CFP,C5AR1,FCER2
SLC39A11	WP	Complement system in neuronal development and plasticity	WP:WP5090	0.00226671	2.6446	108	60	7	7806	8.43241	TGFB2,SERPING1,C2,ATP10A,CFP,AXL,C5AR1
SLC39A11	WP	Immune response to tuberculosis	WP:WP4197	0.00336575	2.47292	23	60	4	7806	22.6261	OAS1,IFITM1,IFIT1,MX1
SLC39A11	WP	Type I interferon induction and signaling during SARS-CoV-2 infection	WP:WP4868	0.0114229	1.94222	31	60	4	7806	16.7871	OAS3,IRF7,OAS1,OAS2
SLC39A11	WP	Type II interferon signaling (IFNG)	WP:WP619	0.0231656	1.63516	37	60	4	7806	14.0649	ISG15,ICAM1,OAS1,IFI6
SLC39A11	WP	Network map of SARS-CoV-2 signaling pathway	WP:WP5115	0.0351661	1.45388	221	60	8	7806	4.7095	LGALS3BP,IFITM1,CFP,IFIT1,OAS2,IFI6,MX1,IFI44L
SLC39A11	CORUM	Calprotectin heterotetramer	CORUM:6826	0.00831654	2.08006	2	15	2	3627	241.8	S100A8,S100A9
SLC39A11	CORUM	iNOS-S100A8/A9 complex	CORUM:6827	0.02489	1.60398	3	15	2	3627	161.2	S100A8,S100A9
SLC7A10	GO:MF	indanol dehydrogenase activity	GO:0047718	0.049518	1.30524	3	103	2	20166	130.524	AKR1C2,AKR1C1
SLC7A10	GO:MF	trans-1,2-dihydrobenzene-1,2-diol dehydrogenase activity	GO:0047115	0.049518	1.30524	3	103	2	20166	130.524	AKR1C2,AKR1C1
SLC7A10	GO:MF	phenanthrene 9,10-monooxygenase activity	GO:0018636	0.049518	1.30524	3	103	2	20166	130.524	AKR1C2,AKR1C1
SLC7A10	GO:BP	regulation of apoptotic process	GO:0042981	0.000439057	3.35748	1411	102	23	21029	3.36062	UNC5C,SLC40A1,PTPN6,TNFRSF12A,IL2RB,ICAM1,IL7R,PTCRA,CTTN,SOCS3,PRR7,PDPN,TNFRSF6B,AXL,TIMP3,EGR1,ZFP36L1,NR4A1,TNF,EGR3,AQP1,IGFBP3,CCL3
SLC7A10	GO:BP	regulation of programmed cell death	GO:0043067	0.000622292	3.20601	1439	102	23	21029	3.29523	UNC5C,SLC40A1,PTPN6,TNFRSF12A,IL2RB,ICAM1,IL7R,PTCRA,CTTN,SOCS3,PRR7,PDPN,TNFRSF6B,AXL,TIMP3,EGR1,ZFP36L1,NR4A1,TNF,EGR3,AQP1,IGFBP3,CCL3
SLC7A10	GO:BP	cellular response to chemical stimulus	GO:0070887	0.000628808	3.20148	3008	102	35	21029	2.39888	PCOLCE2,UNC5C,SLC40A1,INA,PTPN6,IL2RB,HBEGF,USP18,ETV5,ICAM1,IL7R,WNT9A,SOCS3,KLF2,GPR27,ABCB4,PTGER1,HTR7,IFIT1,AKR1C2,OASL,AKR1C1,NRP2,PDGFA,AXL,TIMP3,EGR1,P2RY11,C3AR1,ZFP36L1,NR4A1,TNF,EGR3,AQP1,CCL3
SLC7A10	GO:BP	regulation of cell death	GO:0010941	0.000776785	3.1097	1575	102	24	21029	3.14159	UNC5C,SLC40A1,PTPN6,TNFRSF12A,IL2RB,ICAM1,IL7R,PTCRA,CTTN,SOCS3,PRR7,PDPN,TNFRSF6B,AXL,NPY,TIMP3,EGR1,ZFP36L1,NR4A1,TNF,EGR3,AQP1,IGFBP3,CCL3
SLC7A10	GO:BP	response to cytokine	GO:0034097	0.000886156	3.05249	922	102	18	21029	4.02495	PCOLCE2,INA,PTPN6,IL2RB,USP18,ICAM1,IL7R,SOCS3,KLF2,IFIT1,OASL,NRP2,AXL,TIMP3,EGR1,ZFP36L1,TNF,CCL3
SLC7A10	GO:BP	cellular response to cytokine stimulus	GO:0071345	0.000965263	3.01535	828	102	17	21029	4.23289	PCOLCE2,INA,PTPN6,IL2RB,USP18,ICAM1,IL7R,SOCS3,KLF2,IFIT1,OASL,NRP2,AXL,EGR1,ZFP36L1,TNF,CCL3
SLC7A10	GO:BP	cellular response to organic substance	GO:0071310	0.00120981	2.91728	2385	102	30	21029	2.59329	PCOLCE2,INA,PTPN6,IL2RB,USP18,ICAM1,IL7R,WNT9A,SOCS3,KLF2,GPR27,ABCB4,PTGER1,HTR7,IFIT1,AKR1C2,OASL,AKR1C1,NRP2,PDGFA,AXL,TIMP3,EGR1,P2RY11,ZFP36L1,NR4A1,TNF,EGR3,AQP1,CCL3
SLC7A10	GO:BP	positive regulation of cellular process	GO:0048522	0.00488233	2.31137	5561	102	49	21029	1.81661	PCOLCE2,UNC5C,NFE2,SLC40A1,PTPN6,TNFRSF12A,HBEGF,LRRC26,NAB2,HELZ2,ETV5,ICAM1,CDC42EP1,IL7R,CTTN,MEF2B,LARP6,PILRB,SOCS3,ATP10A,CD83,KLF2,GPR27,PRR7,ABCB4,PDPN,ETV4,AKR1C2,OASL,AKR1C1,NECAB2,NRP2,TNNI2,PDGFA,AXL,NPY,TIMP3,GPR3,EGR1,C3AR1,ZFP36L1,NR4A1,TNF,MAFF,EGR3,AQP1,IGFBP3,SLC6A9,CCL3
SLC7A10	GO:BP	positive regulation of biological process	GO:0048518	0.00489313	2.31041	6094	102	52	21029	1.75922	PCOLCE2,UNC5C,NFE2,SLC40A1,PTPN6,TNFRSF12A,IL2RB,HBEGF,LRRC26,NAB2,HELZ2,ETV5,ICAM1,CDC42EP1,IL7R,CTTN,MEF2B,LARP6,PILRB,SOCS3,ATP10A,CD83,KLF2,GPR27,PRR7,ABCB4,PDPN,ARTN,ETV4,IFIT1,AKR1C2,OASL,AKR1C1,NECAB2,NRP2,TNNI2,PDGFA,AXL,NPY,TIMP3,GPR3,EGR1,C3AR1,ZFP36L1,NR4A1,TNF,MAFF,EGR3,AQP1,IGFBP3,SLC6A9,CCL3
SLC7A10	GO:BP	response to organic substance	GO:0010033	0.00608657	2.21563	3009	102	33	21029	2.26105	SLC3A2,PCOLCE2,INA,PTPN6,IL2RB,USP18,ICAM1,IL7R,WNT9A,SOCS3,CD83,KLF2,GPR27,ABCB4,PTGER1,HTR7,HSPB7,IFIT1,AKR1C2,OASL,AKR1C1,NRP2,PDGFA,AXL,TIMP3,EGR1,P2RY11,ZFP36L1,NR4A1,TNF,EGR3,AQP1,CCL3
SLC7A10	GO:BP	cellular response to stimulus	GO:0051716	0.0098594	2.00615	7346	102	58	21029	1.62778	PCOLCE2,UNC5C,IGSF6,GPR141,SLC40A1,INA,AMOTL2,PTPN6,TNFRSF12A,IL2RB,HBEGF,USP18,ETV5,ICAM1,CDC42EP1,IL7R,CTTN,WNT9A,REC8,GEM,NPFF,PILRB,SOCS3,CD83,KLF2,GPR27,PRR7,ABCB4,PDPN,PTGER1,HTR7,ARTN,IFIT1,AKR1C2,OASL,AKR1C1,NIM1K,PLA2G4B,NECAB2,NRP2,PIP5K1B,PDGFA,AXL,NPY,TIMP3,GPR3,EGR1,P2RY11,C3AR1,DUSP8,ZFP36L1,NR4A1,TNF,EGR3,AQP1,IGFBP3,SLC6A9,CCL3
SLC7A10	GO:BP	regulation of leukocyte differentiation	GO:1902105	0.0209794	1.67821	284	102	9	21029	6.53345	FGL2,PTPN6,IL7R,CD83,AXL,ZFP36L1,TNF,EGR3,CCL3
SLC7A10	GO:BP	vasculature development	GO:0001944	0.0218107	1.66133	724	102	14	21029	3.98665	AMOTL2,TNFRSF12A,SOCS3,KLF2,PDPN,NRP2,PDGFA,EGR1,C3AR1,ZFP36L1,NR4A1,TNF,EGR3,AQP1
SLC7A10	GO:BP	cellular response to oxygen-containing compound	GO:1901701	0.0235755	1.62754	1164	102	18	21029	3.18814	ICAM1,WNT9A,SOCS3,KLF2,GPR27,ABCB4,PTGER1,HTR7,AKR1C2,AKR1C1,AXL,EGR1,P2RY11,ZFP36L1,NR4A1,TNF,AQP1,CCL3
SLC7A10	GO:BP	response to chemical	GO:0042221	0.0241594	1.61691	4316	102	40	21029	1.91072	SLC3A2,PCOLCE2,UNC5C,SLC40A1,INA,PTPN6,IL2RB,HBEGF,USP18,ETV5,ICAM1,IL7R,WNT9A,SOCS3,CD83,KLF2,GPR27,ABCB4,PTGER1,HTR7,HSPB7,ARTN,IFIT1,AKR1C2,OASL,AKR1C1,NRP2,PDGFA,AXL,NPY,TIMP3,EGR1,P2RY11,C3AR1,ZFP36L1,NR4A1,TNF,EGR3,AQP1,CCL3
SLC7A10	GO:BP	signal transduction	GO:0007165	0.0329413	1.48226	5925	102	49	21029	1.70501	UNC5C,IGSF6,GPR141,AMOTL2,PTPN6,TNFRSF12A,IL2RB,HBEGF,USP18,ICAM1,CDC42EP1,IL7R,CTTN,WNT9A,GEM,NPFF,PILRB,SOCS3,CD83,KLF2,GPR27,PRR7,PDPN,PTGER1,HTR7,ARTN,AKR1C2,OASL,NIM1K,PLA2G4B,NECAB2,NRP2,PIP5K1B,PDGFA,AXL,NPY,TIMP3,GPR3,EGR1,P2RY11,C3AR1,DUSP8,ZFP36L1,NR4A1,TNF,AQP1,IGFBP3,SLC6A9,CCL3
SLC7A10	GO:BP	anatomical structure morphogenesis	GO:0009653	0.0411439	1.38569	2685	102	29	21029	2.22675	UNC5C,SLC40A1,AMOTL2,COL27A1,PTPN6,TNFRSF12A,HBEGF,NAB2,CDC42EP1,TBX15,IL7R,CTTN,WNT9A,ADAMTS15,SOCS3,ATP10A,KLF2,PDPN,ARTN,NRP2,PDGFA,AXL,C3AR1,ZFP36L1,NR4A1,TNF,EGR3,AQP1,CCL3
SLC7A10	GO:BP	positive regulation of protein kinase B signaling	GO:0051897	0.0429316	1.36722	115	102	6	21029	10.7565	HBEGF,AKR1C2,PDGFA,AXL,TNF,CCL3
SLC7A10	GO:BP	apoptotic process	GO:0006915	0.0458478	1.33868	1857	102	23	21029	2.55349	UNC5C,SLC40A1,PTPN6,TNFRSF12A,IL2RB,ICAM1,IL7R,PTCRA,CTTN,SOCS3,PRR7,PDPN,TNFRSF6B,AXL,TIMP3,EGR1,ZFP36L1,NR4A1,TNF,EGR3,AQP1,IGFBP3,CCL3
SLC7A10	GO:CC	integral component of plasma membrane	GO:0005887	0.000155737	3.80761	1630	103	24	21672	3.09803	IGSF6,SLC40A1,SLC12A7,IL2RB,HBEGF,LRRC26,SLC2A3,ICAM1,CTTN,PILRB,ATP10A,CD83,ABCB4,PDPN,PTGER1,HTR7,NRP2,AXL,GPR3,P2RY11,C3AR1,TNF,AQP1,SLC6A9
SLC7A10	GO:CC	intrinsic component of plasma membrane	GO:0031226	0.000379332	3.42098	1713	103	24	21672	2.94792	IGSF6,SLC40A1,SLC12A7,IL2RB,HBEGF,LRRC26,SLC2A3,ICAM1,CTTN,PILRB,ATP10A,CD83,ABCB4,PDPN,PTGER1,HTR7,NRP2,AXL,GPR3,P2RY11,C3AR1,TNF,AQP1,SLC6A9
SLC7A10	GO:CC	host cell part	GO:0033643	0.0071241	2.14727	2	103	2	21672	210.408	AXL,AQP1
SLC7A10	GO:CC	host cell	GO:0043657	0.0177758	1.75017	16	103	3	21672	39.4515	IFIT1,AXL,AQP1
SLC7A10	GO:CC	host cellular component	GO:0018995	0.0177758	1.75017	16	103	3	21672	39.4515	IFIT1,AXL,AQP1
SLC7A10	REAC	Interferon alpha/beta signaling	REAC:R-HSA-909733	0.00257307	2.58955	70	72	6	10760	12.8095	PTPN6,USP18,SOCS3,IFIT1,OASL,EGR1
SLC7A10	WP	Orexin receptor pathway	WP:WP5094	0.0315476	1.50103	153	64	7	7806	5.58027	HBEGF,ICAM1,EGR1,NR4A1,TNF,MAFF,EGR3
STAT3	CORUM	TBCE-TBCB-tubulin(alpha) complex	CORUM:6714	0.0496706	1.3039	2	2	1	3627	906.75	TUBA1A
STAT3	CORUM	KCNMA1-LRRC26 complex	CORUM:6748	0.0496706	1.3039	2	2	1	3627	906.75	LRRC26
SYT11	GO:BP	T cell activation via T cell receptor contact with antigen bound to MHC molecule on antigen presenting cell	GO:0002291	0.00914255	2.03893	9	10	2	21029	467.311	FGL2,ITGAL
SYT11	WP	Focal adhesion: PI3K-Akt-mTOR-signaling pathway	WP:WP3932	0.0451581	1.34526	309	5	3	7806	15.1573	KIT,ITGAL,LAMB2
THADA	GO:MF	creatine:sodium symporter activity	GO:0005309	0.0499883	1.30113	1	5	1	20166	4033.2	SLC6A8
TMEM135	GO:MF	cytokine receptor binding	GO:0005126	0.0227879	1.64229	276	31	5	20166	11.7847	LTB,VEGFC,EBI3,VEGFA,CCL2
TMEM135	GO:MF	potassium:chloride symporter activity	GO:0015379	0.031698	1.49897	9	31	2	20166	144.559	SLC12A7,SLC12A8
TMEM135	GO:MF	receptor ligand activity	GO:0048018	0.0359319	1.44452	495	31	6	20166	7.88504	LTB,VEGFC,EBI3,PDGFA,VEGFA,CCL2
TMEM135	GO:MF	signaling receptor activator activity	GO:0030546	0.0388143	1.41101	502	31	6	20166	7.77509	LTB,VEGFC,EBI3,PDGFA,VEGFA,CCL2
TMEM135	GO:BP	regulation of multicellular organismal process	GO:0051239	7.9915e-05	4.09737	2623	29	16	21029	4.42326	LTB,PTPN6,LFNG,PDPN,HSPB7,VEGFC,EBI3,PDGFA,VEGFA,ORM1,BCL3,CD14,AXL,NR4A1,C3AR1,AQP1
TMEM135	GO:BP	cell surface receptor signaling pathway	GO:0007166	0.000186005	3.73048	2783	29	16	21029	4.16896	LTB,PTPN6,LFNG,VEGFC,EBI3,ICAM1,PDGFA,P2RY11,VEGFA,BCL3,CD14,AXL,TIMP3,CCL2,IGFBP3,C3AR1
TMEM135	GO:BP	anatomical structure formation involved in morphogenesis	GO:0048646	0.000243391	3.6137	1123	29	11	21029	7.10286	PTPN6,LFNG,PDPN,VEGFC,PDGFA,VEGFA,BCL3,CCL2,NR4A1,C3AR1,AQP1
TMEM135	GO:BP	immune system process	GO:0002376	0.00120868	2.91769	2748	29	15	21029	3.95818	LTB,PTPN6,LFNG,PDPN,VEGFC,EBI3,ICAM1,PTX3,VEGFA,ORM1,BCL3,CD14,AXL,CCL2,C3AR1
TMEM135	GO:BP	regulation of apoptotic process	GO:0042981	0.00238876	2.62183	1411	29	11	21029	5.6531	PTPN6,PDPN,ICAM1,VEGFA,BCL3,AXL,TIMP3,CCL2,IGFBP3,NR4A1,AQP1
TMEM135	GO:BP	negative regulation of tumor necrosis factor production	GO:0032720	0.00240715	2.6185	60	29	4	21029	48.3425	PTPN6,ORM1,BCL3,AXL
TMEM135	GO:BP	positive regulation of multicellular organismal process	GO:0051240	0.00256112	2.59157	1421	29	11	21029	5.61331	LTB,PDPN,VEGFC,EBI3,VEGFA,ORM1,BCL3,CD14,AXL,C3AR1,AQP1
TMEM135	GO:BP	negative regulation of tumor necrosis factor superfamily cytokine production	GO:1903556	0.0027485	2.5609	62	29	4	21029	46.7831	PTPN6,ORM1,BCL3,AXL
TMEM135	GO:BP	positive regulation of biological process	GO:0048518	0.00288054	2.54053	6094	29	21	21029	2.49883	LTB,PTPN6,LFNG,ATP10A,PDPN,VEGFC,EBI3,ICAM1,PDGFA,PTX3,VEGFA,ORM1,BCL3,CD14,AXL,TIMP3,CCL2,IGFBP3,NR4A1,C3AR1,AQP1
TMEM135	GO:BP	regulation of programmed cell death	GO:0043067	0.00289927	2.53771	1439	29	11	21029	5.5431	PTPN6,PDPN,ICAM1,VEGFA,BCL3,AXL,TIMP3,CCL2,IGFBP3,NR4A1,AQP1
TMEM135	GO:BP	tumor necrosis factor production	GO:0032640	0.00438171	2.35836	160	29	5	21029	22.6606	PTPN6,ORM1,BCL3,CD14,AXL
TMEM135	GO:BP	regulation of tumor necrosis factor production	GO:0032680	0.00438171	2.35836	160	29	5	21029	22.6606	PTPN6,ORM1,BCL3,CD14,AXL
TMEM135	GO:BP	apoptotic process	GO:0006915	0.00482523	2.31648	1857	29	12	21029	4.68587	PTPN6,PDPN,ICAM1,VEGFA,BCL3,CD14,AXL,TIMP3,CCL2,IGFBP3,NR4A1,AQP1
TMEM135	GO:BP	regulation of anatomical structure morphogenesis	GO:0022603	0.00482833	2.3162	926	29	9	21029	7.04778	LFNG,ATP10A,PDPN,VEGFC,PDGFA,VEGFA,CCL2,C3AR1,AQP1
TMEM135	GO:BP	regulation of ERK1 and ERK2 cascade	GO:0070372	0.00496447	2.30413	298	29	6	21029	14.6001	PTPN6,ICAM1,PDGFA,VEGFA,TIMP3,CCL2
TMEM135	GO:BP	regulation of tumor necrosis factor superfamily cytokine production	GO:1903555	0.00509601	2.29277	165	29	5	21029	21.9739	PTPN6,ORM1,BCL3,CD14,AXL
TMEM135	GO:BP	tumor necrosis factor superfamily cytokine production	GO:0071706	0.00509601	2.29277	165	29	5	21029	21.9739	PTPN6,ORM1,BCL3,CD14,AXL
TMEM135	GO:BP	lymph vessel morphogenesis	GO:0036303	0.00637095	2.1958	22	29	3	21029	98.8824	PDPN,VEGFC,VEGFA
TMEM135	GO:BP	programmed cell death	GO:0012501	0.00641634	2.19271	1908	29	12	21029	4.56062	PTPN6,PDPN,ICAM1,VEGFA,BCL3,CD14,AXL,TIMP3,CCL2,IGFBP3,NR4A1,AQP1
TMEM135	GO:BP	regulation of cell death	GO:0010941	0.0070145	2.154	1575	29	11	21029	5.06446	PTPN6,PDPN,ICAM1,VEGFA,BCL3,AXL,TIMP3,CCL2,IGFBP3,NR4A1,AQP1
TMEM135	GO:BP	signaling	GO:0023052	0.00713659	2.14651	6411	29	21	21029	2.37528	LTB,PTPN6,LFNG,SLC12A7,PDPN,VEGFC,EBI3,ICAM1,PDGFA,P2RY11,VEGFA,BCL3,CD14,SYN3,AXL,TIMP3,CCL2,IGFBP3,NR4A1,C3AR1,AQP1
TMEM135	GO:BP	regulation of cytokine production	GO:0001817	0.00720303	2.14248	718	29	8	21029	8.07953	LTB,PTPN6,EBI3,ORM1,BCL3,CD14,AXL,C3AR1
TMEM135	GO:BP	ERK1 and ERK2 cascade	GO:0070371	0.00734792	2.13384	319	29	6	21029	13.639	PTPN6,ICAM1,PDGFA,VEGFA,TIMP3,CCL2
TMEM135	GO:BP	cytokine production	GO:0001816	0.00765954	2.1158	724	29	8	21029	8.01257	LTB,PTPN6,EBI3,ORM1,BCL3,CD14,AXL,C3AR1
TMEM135	GO:BP	vasculature development	GO:0001944	0.00765954	2.1158	724	29	8	21029	8.01257	PDPN,VEGFC,PDGFA,VEGFA,CCL2,NR4A1,C3AR1,AQP1
TMEM135	GO:BP	cell communication	GO:0007154	0.00828292	2.08182	6465	29	21	21029	2.35544	LTB,PTPN6,LFNG,SLC12A7,PDPN,VEGFC,EBI3,ICAM1,PDGFA,P2RY11,VEGFA,BCL3,CD14,SYN3,AXL,TIMP3,CCL2,IGFBP3,NR4A1,C3AR1,AQP1
TMEM135	GO:BP	angiogenesis	GO:0001525	0.00885531	2.0528	515	29	7	21029	9.85624	VEGFC,PDGFA,VEGFA,CCL2,NR4A1,C3AR1,AQP1
TMEM135	GO:BP	cellular response to organic substance	GO:0071310	0.0103721	1.98413	2385	29	13	21029	3.95253	PTPN6,VEGFC,EBI3,ICAM1,PDGFA,P2RY11,VEGFA,CD14,AXL,TIMP3,CCL2,NR4A1,AQP1
TMEM135	GO:BP	positive regulation of protein autophosphorylation	GO:0031954	0.0120447	1.9192	27	29	3	21029	80.5709	VEGFC,PDGFA,VEGFA
TMEM135	GO:BP	response to stress	GO:0006950	0.0128646	1.8906	3780	29	16	21029	3.06937	PTPN6,NT5E,PDPN,HSPB7,VEGFC,PDGFA,PTX3,P2RY11,VEGFA,ORM1,BCL3,CD14,AXL,CCL2,C3AR1,AQP1
TMEM135	GO:BP	tube development	GO:0035295	0.0131593	1.88077	1047	29	9	21029	6.23328	PTPN6,PDPN,VEGFC,PDGFA,VEGFA,CCL2,NR4A1,C3AR1,AQP1
TMEM135	GO:BP	defense response	GO:0006952	0.0136306	1.86548	1687	29	11	21029	4.72823	PTPN6,NT5E,PTX3,P2RY11,ORM1,BCL3,CD14,AXL,CCL2,C3AR1,AQP1
TMEM135	GO:BP	cell death	GO:0008219	0.0140575	1.85209	2057	29	12	21029	4.23027	PTPN6,PDPN,ICAM1,VEGFA,BCL3,CD14,AXL,TIMP3,CCL2,IGFBP3,NR4A1,AQP1
TMEM135	GO:BP	lymph vessel development	GO:0001945	0.0150187	1.82337	29	29	3	21029	75.0143	PDPN,VEGFC,VEGFA
TMEM135	GO:BP	cell activation	GO:0001775	0.0171689	1.76526	1082	29	9	21029	6.03165	PTPN6,LFNG,PDPN,EBI3,ICAM1,PDGFA,BCL3,AXL,CCL2
TMEM135	GO:BP	circulatory system development	GO:0072359	0.0180859	1.74266	1089	29	9	21029	5.99288	PDPN,HSPB7,VEGFC,PDGFA,VEGFA,CCL2,NR4A1,C3AR1,AQP1
TMEM135	GO:BP	positive regulation of response to stimulus	GO:0048584	0.0183766	1.73574	2111	29	12	21029	4.12205	PTPN6,LFNG,VEGFC,ICAM1,PDGFA,VEGFA,CD14,AXL,TIMP3,CCL2,IGFBP3,C3AR1
TMEM135	GO:BP	cell volume homeostasis	GO:0006884	0.0184412	1.73421	31	29	3	21029	70.1746	SLC12A7,SLC12A8,AQP1
TMEM135	GO:BP	regulation of leukocyte migration	GO:0002685	0.0197987	1.70336	218	29	5	21029	16.6316	VEGFC,ICAM1,VEGFA,CCL2,C3AR1
TMEM135	GO:BP	positive regulation of cellular process	GO:0048522	0.0209328	1.67917	5561	29	19	21029	2.47754	PTPN6,LFNG,ATP10A,PDPN,VEGFC,EBI3,ICAM1,PDGFA,PTX3,VEGFA,BCL3,CD14,AXL,TIMP3,CCL2,IGFBP3,NR4A1,C3AR1,AQP1
TMEM135	GO:BP	regulation of immune system process	GO:0002682	0.021219	1.67328	1423	29	10	21029	5.09584	PTPN6,VEGFC,EBI3,ICAM1,VEGFA,ORM1,CD14,AXL,CCL2,C3AR1
TMEM135	GO:BP	biological regulation	GO:0065007	0.0219286	1.65899	12859	29	28	21029	1.57896	LTB,PTPN6,LFNG,SLC12A7,NT5E,ATP10A,PDPN,HSPB7,VEGFC,EBI3,ICAM1,PDGFA,PTX3,P2RY11,VEGFA,ORM1,BCL3,CD14,SYN3,SLC12A8,AXL,TIMP3,CCL2,IGFBP3,NR4A1,C3AR1,TGIF2-C20ORF24,AQP1
TMEM135	GO:BP	regulation of body fluid levels	GO:0050878	0.0221514	1.6546	387	29	6	21029	11.2424	PTPN6,PDPN,PDGFA,VEGFA,AXL,AQP1
TMEM135	GO:BP	cellular response to chemical stimulus	GO:0070887	0.0240958	1.61806	3008	29	14	21029	3.37498	PTPN6,VEGFC,EBI3,ICAM1,PDGFA,P2RY11,VEGFA,CD14,AXL,TIMP3,CCL2,NR4A1,C3AR1,AQP1
TMEM135	GO:BP	response to organic substance	GO:0010033	0.0241901	1.61636	3009	29	14	21029	3.37386	PTPN6,HSPB7,VEGFC,EBI3,ICAM1,PDGFA,P2RY11,VEGFA,CD14,AXL,TIMP3,CCL2,NR4A1,AQP1
TMEM135	GO:BP	regulation of molecular function	GO:0065009	0.0249562	1.60282	3017	29	14	21029	3.36491	PTPN6,LFNG,VEGFC,PDGFA,PTX3,P2RY11,VEGFA,BCL3,AXL,TIMP3,CCL2,IGFBP3,NR4A1,AQP1
TMEM135	GO:BP	cell migration	GO:0016477	0.0256419	1.59105	1454	29	10	21029	4.98719	PDPN,VEGFC,ICAM1,PDGFA,VEGFA,AXL,CCL2,IGFBP3,NR4A1,C3AR1
TMEM135	GO:BP	blood vessel morphogenesis	GO:0048514	0.0261247	1.58295	608	29	7	21029	8.34863	VEGFC,PDGFA,VEGFA,CCL2,NR4A1,C3AR1,AQP1
TMEM135	GO:BP	negative regulation of apoptotic process	GO:0043066	0.0283836	1.54693	866	29	8	21029	6.69873	PDPN,ICAM1,VEGFA,BCL3,AXL,CCL2,NR4A1,AQP1
TMEM135	GO:BP	intracellular signal transduction	GO:0035556	0.0317649	1.49805	2639	29	13	21029	3.57211	PTPN6,PDPN,ICAM1,PDGFA,P2RY11,VEGFA,BCL3,CD14,AXL,TIMP3,CCL2,IGFBP3,AQP1
TMEM135	GO:BP	negative regulation of programmed cell death	GO:0043069	0.0326697	1.48585	883	29	8	21029	6.56977	PDPN,ICAM1,VEGFA,BCL3,AXL,CCL2,NR4A1,AQP1
TMEM135	GO:BP	positive regulation of signal transduction	GO:0009967	0.0327072	1.48536	1495	29	10	21029	4.85042	PTPN6,LFNG,ICAM1,PDGFA,VEGFA,CD14,AXL,TIMP3,CCL2,IGFBP3
TMEM135	GO:BP	regulation of interferon-gamma production	GO:0032649	0.0335114	1.47481	116	29	4	21029	25.0048	EBI3,BCL3,CD14,AXL
TMEM135	GO:BP	interferon-gamma production	GO:0032609	0.0346646	1.46011	117	29	4	21029	24.791	EBI3,BCL3,CD14,AXL
TMEM135	GO:BP	regulation of cell migration	GO:0030334	0.0357247	1.44703	894	29	8	21029	6.48893	PDPN,VEGFC,ICAM1,PDGFA,VEGFA,CCL2,IGFBP3,C3AR1
TMEM135	GO:BP	anatomical structure morphogenesis	GO:0009653	0.0383651	1.41606	2685	29	13	21029	3.51091	PTPN6,LFNG,ATP10A,PDPN,VEGFC,PDGFA,VEGFA,BCL3,AXL,CCL2,NR4A1,C3AR1,AQP1
TMEM135	GO:BP	immune response	GO:0006955	0.0398429	1.39965	1888	29	11	21029	4.22485	LTB,PTPN6,LFNG,EBI3,ICAM1,PTX3,BCL3,CD14,AXL,CCL2,C3AR1
TMEM135	GO:BP	regulation of localization	GO:0032879	0.0409312	1.38795	2701	29	13	21029	3.49011	PTPN6,PDPN,VEGFC,ICAM1,PDGFA,PTX3,VEGFA,CD14,AXL,CCL2,IGFBP3,C3AR1,AQP1
TMEM135	GO:BP	female sex differentiation	GO:0046660	0.0422077	1.37461	123	29	4	21029	23.5817	LFNG,PTX3,VEGFA,AXL
TMEM135	GO:BP	regulation of leukocyte chemotaxis	GO:0002688	0.0422077	1.37461	123	29	4	21029	23.5817	VEGFC,VEGFA,CCL2,C3AR1
TMEM135	GO:BP	positive regulation of immune system process	GO:0002684	0.0439181	1.35736	920	29	8	21029	6.30555	PTPN6,VEGFC,EBI3,ICAM1,VEGFA,AXL,CCL2,C3AR1
TMEM135	GO:BP	response to cytokine	GO:0034097	0.0446091	1.35058	922	29	8	21029	6.29187	PTPN6,VEGFC,EBI3,ICAM1,CD14,AXL,TIMP3,CCL2
TMEM135	GO:BP	reproductive structure development	GO:0048608	0.0451404	1.34543	439	29	6	21029	9.91077	PTPN6,LFNG,PDGFA,PTX3,VEGFA,AXL
TMEM135	GO:BP	reproductive system development	GO:0061458	0.0469007	1.32882	442	29	6	21029	9.8435	PTPN6,LFNG,PDGFA,PTX3,VEGFA,AXL
TMEM135	GO:BP	regulation of catalytic activity	GO:0050790	0.0469865	1.32803	2314	29	12	21029	3.76044	PTPN6,VEGFC,PDGFA,PTX3,P2RY11,VEGFA,AXL,TIMP3,CCL2,IGFBP3,NR4A1,AQP1
TMEM135	GO:BP	platelet activation	GO:0030168	0.0478644	1.31999	127	29	4	21029	22.839	PTPN6,PDPN,PDGFA,AXL
TMEM135	GO:BP	regulation of MAPK cascade	GO:0043408	0.0478894	1.31976	668	29	7	21029	7.59875	PTPN6,ICAM1,PDGFA,VEGFA,TIMP3,CCL2,IGFBP3
TMEM135	GO:BP	positive regulation of mast cell chemotaxis	GO:0060754	0.0490179	1.30964	6	29	2	21029	241.713	VEGFC,VEGFA
TMEM135	GO:CC	extracellular space	GO:0005615	2.71202e-05	4.56671	3353	29	17	21672	3.78893	LTB,PTPN6,NT5E,VEGFC,EBI3,ICAM1,AMY2B,PDGFA,PTX3,VEGFA,ORM1,CD14,AXL,TIMP3,CCL2,IGFBP3,AQP1
TMEM135	GO:CC	secretory granule lumen	GO:0034774	3.6007e-05	4.44361	320	29	7	21672	16.3474	PTPN6,VEGFC,PDGFA,PTX3,VEGFA,ORM1,TIMP3
TMEM135	GO:CC	cytoplasmic vesicle lumen	GO:0060205	3.8358e-05	4.41614	323	29	7	21672	16.1956	PTPN6,VEGFC,PDGFA,PTX3,VEGFA,ORM1,TIMP3
TMEM135	GO:CC	vesicle lumen	GO:0031983	3.99962e-05	4.39798	325	29	7	21672	16.0959	PTPN6,VEGFC,PDGFA,PTX3,VEGFA,ORM1,TIMP3
TMEM135	GO:CC	secretory vesicle	GO:0099503	0.000100356	3.99846	1025	29	10	21672	7.29083	PTPN6,VEGFC,PDGFA,PTX3,VEGFA,ORM1,CD14,SYN3,TIMP3,C3AR1
TMEM135	GO:CC	extracellular region	GO:0005576	0.000169047	3.77199	4303	29	18	21672	3.12609	LTB,PTPN6,LFNG,NT5E,VEGFC,EBI3,ICAM1,AMY2B,PDGFA,PTX3,VEGFA,ORM1,CD14,AXL,TIMP3,CCL2,IGFBP3,AQP1
TMEM135	GO:CC	secretory granule	GO:0030141	0.000243675	3.61319	860	29	9	21672	7.82069	PTPN6,VEGFC,PDGFA,PTX3,VEGFA,ORM1,CD14,TIMP3,C3AR1
TMEM135	GO:CC	vesicle	GO:0031982	0.000297136	3.52704	3942	29	17	21672	3.2228	PTPN6,LFNG,NT5E,PDPN,VEGFC,ICAM1,AMY2B,PDGFA,PTX3,VEGFA,ORM1,CD14,SYN3,AXL,TIMP3,C3AR1,AQP1
TMEM135	GO:CC	host cell part	GO:0033643	0.000367858	3.43432	2	29	2	21672	747.31	AXL,AQP1
TMEM135	GO:CC	platelet alpha granule lumen	GO:0031093	0.000374301	3.42678	66	29	4	21672	45.2915	VEGFC,PDGFA,VEGFA,ORM1
TMEM135	GO:CC	platelet alpha granule	GO:0031091	0.00129794	2.88675	90	29	4	21672	33.2138	VEGFC,PDGFA,VEGFA,ORM1
TMEM135	GO:CC	tertiary granule lumen	GO:1904724	0.0114748	1.94025	55	29	3	21672	40.7624	PTPN6,PTX3,ORM1
TMEM135	GO:CC	specific granule	GO:0042581	0.0119224	1.92364	158	29	4	21672	18.9192	PTPN6,PTX3,ORM1,C3AR1
TMEM135	GO:CC	specific granule lumen	GO:0035580	0.0156568	1.8053	61	29	3	21672	36.753	PTPN6,PTX3,ORM1
TMEM135	GO:CC	endomembrane system	GO:0012505	0.0166843	1.77769	4674	29	16	21672	2.55819	PTPN6,LFNG,ATP10A,VEGFC,EBI3,PDGFA,PTX3,VEGFA,ORM1,CD14,SYN3,TIMP3,IGFBP3,NR4A1,C3AR1,AQP1
TMEM135	GO:CC	cell surface	GO:0009986	0.032731	1.48504	908	29	7	21672	5.7612	NT5E,EBI3,ICAM1,PDGFA,VEGFA,CD14,AXL
TMEM135	GO:CC	cell periphery	GO:0071944	0.0363662	1.4393	6181	29	18	21672	2.17628	LTB,PTPN6,SLC12A7,NT5E,ATP10A,PDPN,EBI3,ICAM1,PTX3,P2RY11,VEGFA,ORM1,BCL3,CD14,AXL,TIMP3,C3AR1,AQP1
TMEM135	GO:CC	cytoplasmic vesicle	GO:0031410	0.0392814	1.40581	2447	29	11	21672	3.35938	PTPN6,PDPN,VEGFC,PDGFA,PTX3,VEGFA,ORM1,CD14,SYN3,TIMP3,C3AR1
TMEM135	GO:CC	intracellular vesicle	GO:0097708	0.0395706	1.40263	2449	29	11	21672	3.35664	PTPN6,PDPN,VEGFC,PDGFA,PTX3,VEGFA,ORM1,CD14,SYN3,TIMP3,C3AR1
TMEM135	GO:CC	host cellular component	GO:0018995	0.0436326	1.36019	16	29	2	21672	93.4138	AXL,AQP1
TMEM135	GO:CC	host cell	GO:0043657	0.0436326	1.36019	16	29	2	21672	93.4138	AXL,AQP1
TMEM135	KEGG	Rheumatoid arthritis	KEGG:05323	0.00444154	2.35247	88	21	4	8014	17.3463	LTB,ICAM1,VEGFA,CCL2
TMEM135	KEGG	AGE-RAGE signaling pathway in diabetic complications	KEGG:04933	0.00731756	2.13563	100	21	4	8014	15.2648	VEGFC,ICAM1,VEGFA,CCL2
TMEM135	KEGG	TNF signaling pathway	KEGG:04668	0.0113556	1.94479	112	21	4	8014	13.6293	VEGFC,ICAM1,BCL3,CCL2
TMEM135	KEGG	Fluid shear stress and atherosclerosis	KEGG:05418	0.0252966	1.59694	138	21	4	8014	11.0614	ICAM1,PDGFA,VEGFA,CCL2
TMEM135	REAC	Platelet activation, signaling and aggregation	REAC:R-HSA-76002	0.00693746	2.1588	258	25	6	10760	10.0093	PTPN6,PDPN,VEGFC,VEGFA,ORM1,TIMP3
TMEM135	REAC	VEGF binds to VEGFR leading to receptor dimerization	REAC:R-HSA-195399	0.0461163	1.33615	8	25	2	10760	107.6	VEGFC,VEGFA
TMEM135	REAC	VEGF ligand-receptor interactions	REAC:R-HSA-194313	0.0461163	1.33615	8	25	2	10760	107.6	VEGFC,VEGFA
TMEM135	WP	IL-18 signaling pathway	WP:WP4754	0.00165236	2.7819	279	24	7	7806	8.16039	LTB,ICAM1,PTX3,VEGFA,TIMP3,CCL2,NR4A1
TMEM135	WP	Spinal cord injury	WP:WP2431	0.00285427	2.5445	118	24	5	7806	13.7818	LTB,ICAM1,CCL2,NR4A1,AQP1
TMEM135	WP	MicroRNA for targeting cancer growth and vascularization in glioblastoma	WP:WP3593	0.0375177	1.42576	9	24	2	7806	72.2778	VEGFC,VEGFA
TMEM135	WP	Pluripotent stem cell differentiation pathway	WP:WP2848	0.0470158	1.32776	48	24	3	7806	20.3281	NT5E,PDGFA,VEGFA
TNFRSF9	GO:MF	carbohydrate binding	GO:0030246	0.0121133	1.91674	275	7	3	20166	31.4275	VCAN,PTX3,SIGLEC6
TNFRSF9	KEGG	Cell adhesion molecules	KEGG:04514	0.00824169	2.08398	146	2	2	8014	54.8904	VCAN,CD86
TYK2	GO:MF	exoribonuclease II activity	GO:0008859	0.0498734	1.30213	1	7	1	20166	2880.86	ISG20
TYK2	CORUM	Angiogenin-PRI complex	CORUM:6170	0.0496706	1.3039	2	2	1	3627	906.75	ANG
ZBTB40	GO:MF	Toll-like receptor binding	GO:0035325	0.00202087	2.69446	12	191	4	20166	35.1937	S100A8,S100A9,TLR1,TLR6
ZBTB40	GO:MF	signaling receptor binding	GO:0005102	0.00477288	2.32122	1546	191	33	20166	2.25367	PLA2G1B,CCK,S100A8,S100A9,PROK2,FGL2,PLXNC1,IL16,ITGA1,NRG4,PNOC,CADM1,TLR1,TLR6,F2R,TGFB2,SHC2,DMTN,SEMA6A,SOCS2,LRP1,LAG3,DLL1,TNFSF12,NXPH4,SOCS1,CD9,TGFB1I1,ICAM1,CSF1,CCL24,LAMB2,GPRASP2
ZBTB40	GO:BP	response to stimulus	GO:0050896	1.03217e-10	9.98625	8815	185	128	21029	1.65057	PLA2G1B,CCK,PRG2,RNASE6,QRFPR,CLEC5A,S100A8,AKR1C2,S100A9,EYA1,ORM1,SPRY1,IL18RAP,PROK2,PCOLCE2,CEACAM6,FGL2,CCDC62,HTR7,TPD52L1,TRIM22,LYZ,SPRY4,IGSF6,ALDH1A1,NLRC4,GRIA3,TAGAP,TBXAS1,SLC47A1,CD101,IKZF3,SLAMF8,PLXNC1,IL16,ITGA1,LPXN,DTX4,SYT6,MAML2,NRG4,CYBB,PNOC,KCND2,SULT1B1,CADM1,PRAM1,IQGAP2,ARID5B,ARHGAP24,SORT1,MSRB3,RAPGEF4,TLR1,MYOF,REPS2,TLR6,PLEKHG5,F2R,TGFB2,CBS,TBX6,SHC2,CDKN1A,DMTN…
ZBTB40	GO:BP	signaling	GO:0023052	1.45238e-08	7.83792	6411	185	101	21029	1.79078	PLA2G1B,CCK,QRFPR,CLEC5A,S100A8,AKR1C2,S100A9,EYA1,SPRY1,IL18RAP,PROK2,CEACAM6,HTR7,TPD52L1,TRIM22,OTOA,SPRY4,IGSF6,GRIA3,TAGAP,CD101,PLXNC1,IL16,ITGA1,LPXN,DTX4,SYT6,MAML2,NRG4,CYBB,PNOC,KCND2,PRAM1,IQGAP2,ARID5B,ARHGAP24,SORT1,RAPGEF4,SLC16A10,TLR1,REPS2,TLR6,PLEKHG5,F2R,TGFB2,TBX6,SHC2,CDKN1A,DMTN,MUC1,DOK4,ACVRL1,SEMA6A,GPR18,HTRA3,SOCS2,LRP1,IL17RE,TENC1,IFIT5,EPS8L2,PPM1N,LAG3,DLL1,CDC42EP1…
ZBTB40	GO:BP	cell communication	GO:0007154	2.51403e-08	7.59963	6465	185	101	21029	1.77582	PLA2G1B,CCK,QRFPR,CLEC5A,S100A8,AKR1C2,S100A9,EYA1,SPRY1,IL18RAP,PROK2,CEACAM6,HTR7,TPD52L1,TRIM22,OTOA,SPRY4,IGSF6,GRIA3,TAGAP,CD101,PLXNC1,IL16,ITGA1,LPXN,DTX4,SYT6,MAML2,NRG4,CYBB,PNOC,KCND2,PRAM1,IQGAP2,ARID5B,ARHGAP24,SORT1,RAPGEF4,SLC16A10,TLR1,REPS2,TLR6,PLEKHG5,F2R,TGFB2,CBS,TBX6,SHC2,CDKN1A,DMTN,MUC1,DOK4,ACVRL1,SEMA6A,GPR18,HTRA3,SOCS2,LRP1,IL17RE,TENC1,IFIT5,EPS8L2,PPM1N,LAG3,DLL1,CDC4…
ZBTB40	GO:BP	cellular response to stimulus	GO:0051716	1.16275e-07	6.93451	7346	185	108	21029	1.67117	PLA2G1B,CCK,QRFPR,CLEC5A,S100A8,AKR1C2,S100A9,EYA1,SPRY1,IL18RAP,PROK2,PCOLCE2,CEACAM6,CCDC62,HTR7,TPD52L1,TRIM22,SPRY4,IGSF6,ALDH1A1,GRIA3,TAGAP,CD101,SLAMF8,PLXNC1,IL16,ITGA1,LPXN,DTX4,SYT6,MAML2,NRG4,CYBB,PNOC,KCND2,SULT1B1,PRAM1,IQGAP2,ARID5B,ARHGAP24,SORT1,RAPGEF4,TLR1,REPS2,TLR6,PLEKHG5,F2R,TGFB2,CBS,TBX6,SHC2,CDKN1A,DMTN,MUC1,DOK4,ACVRL1,SEMA6A,GPR18,HTRA3,SOCS2,LRP1,IL17RE,TENC1,IFIT5,EPS…
ZBTB40	GO:BP	signal transduction	GO:0007165	3.25141e-07	6.48793	5925	185	93	21029	1.78419	PLA2G1B,CCK,QRFPR,CLEC5A,S100A8,AKR1C2,S100A9,EYA1,SPRY1,IL18RAP,PROK2,CEACAM6,HTR7,TPD52L1,TRIM22,SPRY4,IGSF6,GRIA3,TAGAP,CD101,PLXNC1,IL16,ITGA1,LPXN,DTX4,MAML2,NRG4,CYBB,PNOC,PRAM1,IQGAP2,ARID5B,ARHGAP24,SORT1,RAPGEF4,TLR1,REPS2,TLR6,PLEKHG5,F2R,TGFB2,TBX6,SHC2,CDKN1A,DMTN,MUC1,DOK4,ACVRL1,SEMA6A,GPR18,HTRA3,SOCS2,LRP1,IL17RE,TENC1,IFIT5,EPS8L2,PPM1N,LAG3,DLL1,CDC42EP1,DTX3,TP63,IFITM3,DMPK,TN…
ZBTB40	GO:BP	regulation of multicellular organismal process	GO:0051239	7.11775e-07	6.14766	2623	185	55	21029	2.38348	PLA2G1B,CLEC5A,ORM1,SPRY1,PROK2,FGL2,ALDH1A1,NLRC4,TBXAS1,CD101,IKZF3,SLAMF8,PLXNC1,IL16,DTX4,CYBB,CADM1,TLR1,TLR6,F2R,TGFB2,DMTN,ACVRL1,SEMA6A,GPR18,PLD3,SOCS2,LRP1,OSR2,LAG3,DLL1,TP63,KCNH2,SIX2,DMPK,TNFSF12,EPAS1,TNNI3,OAS3,KALRN,CXCR3,SOCS1,CD9,SULT2B1,HSPB7,TGFB1I1,ACP5,CSF1,TMEM119,PDK4,CCL24,AXL,CNR1,NR4A1,RAMP2
ZBTB40	GO:BP	multicellular organismal process	GO:0032501	9.616e-07	6.01701	7474	185	107	21029	1.62734	PLA2G1B,CCK,CLEC5A,S100A8,AKR1C2,S100A9,EYA1,ORM1,SPRY1,PROK2,UPK3A,FGL2,CCDC62,HTR7,LYZ,OTOA,SPRY4,ALDH1A1,NLRC4,SLCO4C1,TBXAS1,CD101,IKZF3,SLAMF8,PLXNC1,IL16,ITGA1,LPXN,DTX4,NRG4,CYBB,PNOC,KCND2,CADM1,ARID5B,ARHGAP24,SPATA31C1,SORT1,SLC4A4,CECR2,LOXHD1,TLR1,MYOF,TLR6,PLEKHG5,F2R,TGFB2,COL27A1,TBX6,CDKN1A,DMTN,DOK4,ACVRL1,SEMA6A,GPR18,DZANK1,PLD3,SOCS2,LRP1,LAMB3,TENC1,OSR2,EPS8L2,VIT,LAG3,DLL1,…
ZBTB40	GO:BP	biological regulation	GO:0065007	2.71265e-06	5.56661	12859	185	151	21029	1.3348	PLA2G1B,CCK,QRFPR,CLEC5A,S100A8,AKR1C2,S100A9,EYA1,ORM1,SPRY1,IL18RAP,PROK2,UPK3A,PCOLCE2,CEACAM6,FGL2,CCDC62,HTR7,TPD52L1,TRIM22,CYTIP,LYZ,SPRY4,IGSF6,PTCRA,SLC22A4,ALDH1A1,NLRC4,GRIA3,TAGAP,TBXAS1,CD101,IKZF3,HK3,SLAMF8,PLXNC1,IL16,TMTC2,ITGA1,LPXN,LDLRAD3,DTX4,SYT6,MAML2,NRG4,CYBB,PNOC,KCND2,SULT1B1,CADM1,PRAM1,IQGAP2,ARID5B,ARHGAP24,SORT1,CLDN10,SLC4A4,RAPGEF4,SLC16A10,TLR1,REPS2,TLR6,PLEKHG5…
ZBTB40	GO:BP	defense response	GO:0006952	3.70331e-06	5.43141	1687	185	41	21029	2.76259	PLA2G1B,PRG2,RNASE6,CLEC5A,S100A8,S100A9,ORM1,IL18RAP,PROK2,FGL2,TRIM22,LYZ,NLRC4,SLAMF8,IL16,CYBB,CADM1,TLR1,TLR6,F2R,PLD3,IL17RE,IFIT5,LAG3,DPEP1,IFITM3,NT5E,OAS3,CXCR3,SOCS1,ACP5,CSF1,CD209,LGALS3BP,IFITM1,SIGLEC1,CCL24,AXL,APOBEC3H,CNR1,HIST1H2BC
ZBTB40	GO:BP	cellular developmental process	GO:0048869	4.68487e-06	5.3293	4210	185	72	21029	1.944	CCK,CLEC5A,S100A8,AKR1C2,S100A9,EYA1,SPRY1,UPK3A,FGL2,SPRY4,SLCO4C1,CD101,IKZF3,SLAMF8,PLXNC1,ITGA1,LPXN,ADAMTS15,SULT1B1,CADM1,ARID5B,ARHGAP24,SPATA31C1,SORT1,CECR2,MYOF,TGFB2,COL27A1,TBX6,CDKN1A,DMTN,ACVRL1,SEMA6A,GPR18,DZANK1,PLD3,SOCS2,LRP1,LAMB3,OSR2,LAG3,DLL1,TP63,SIX2,DMPK,TNFSF12,EPAS1,TNNI3,KALRN,CCNO,SIM1,ADCY6,TWIST2,FOXO6,PAX5,SOCS1,CD9,SULT2B1,TP53INP2,GALR2,TGFB1I1,ICAM1,CSF1,TMEM11…
ZBTB40	GO:BP	cell differentiation	GO:0030154	5.08759e-06	5.29349	4128	185	71	21029	1.95508	CCK,CLEC5A,S100A8,AKR1C2,S100A9,EYA1,SPRY1,UPK3A,FGL2,SPRY4,SLCO4C1,CD101,IKZF3,SLAMF8,PLXNC1,ITGA1,LPXN,ADAMTS15,SULT1B1,CADM1,ARID5B,ARHGAP24,SPATA31C1,SORT1,CECR2,MYOF,TGFB2,COL27A1,TBX6,DMTN,ACVRL1,SEMA6A,GPR18,DZANK1,PLD3,SOCS2,LRP1,LAMB3,OSR2,LAG3,DLL1,TP63,SIX2,DMPK,TNFSF12,EPAS1,TNNI3,KALRN,CCNO,SIM1,ADCY6,TWIST2,FOXO6,PAX5,SOCS1,CD9,SULT2B1,TP53INP2,GALR2,TGFB1I1,ICAM1,CSF1,TMEM119,SAMD1…
ZBTB40	GO:BP	immune system process	GO:0002376	1.14421e-05	4.94149	2748	185	54	21029	2.2337	PLA2G1B,PRG2,RNASE6,CLEC5A,S100A8,S100A9,ORM1,IL18RAP,FGL2,TRIM22,LYZ,IGSF6,NLRC4,CD101,IKZF3,SLAMF8,IL16,ITGA1,LPXN,CYBB,CADM1,PRAM1,RAPGEF4,TLR1,TLR6,TGFB2,CDKN1A,DMTN,GPR18,PLD3,LRP1,IFIT5,LAG3,DPEP1,DLL1,IFITM3,TNFSF12,EPAS1,OAS3,CXCR3,PAX5,SOCS1,CD9,ICAM1,CSF1,CD209,IFITM1,CRIP2,CCL24,AXL,APOBEC3H,SLC7A11,CNR1,HIST1H2BC
ZBTB40	GO:BP	cellular response to chemical stimulus	GO:0070887	1.37271e-05	4.86242	3008	185	57	21029	2.15399	PLA2G1B,S100A8,AKR1C2,S100A9,SPRY1,IL18RAP,PCOLCE2,CCDC62,HTR7,SPRY4,ALDH1A1,SLAMF8,IL16,ITGA1,LPXN,SYT6,CYBB,KCND2,SULT1B1,ARID5B,SORT1,TLR6,PLEKHG5,TGFB2,DMTN,ACVRL1,SEMA6A,GPR18,HTRA3,SOCS2,LRP1,IL17RE,TENC1,DPEP1,DLL1,TP63,KCNH2,IFITM3,EPAS1,OAS3,CXCR3,ADCY6,SOCS1,UGT3A2,TGFB1I1,ICAM1,CSF1,IFITM1,PDK4,GPX8,TIMP3,CCL24,PCGF2,AXL,SLC7A11,NR4A1,RAMP2
ZBTB40	GO:BP	cell adhesion	GO:0007155	4.37454e-05	4.35907	1480	185	36	21029	2.76495	S100A8,S100A9,CEACAM6,FGL2,CYTIP,OTOA,SPRY4,PLXNC1,ITGA1,LPXN,CADM1,CLDN10,TGFB2,KIRREL2,DMTN,MUC1,ACVRL1,SEMA6A,LAMB3,VIT,LAG3,DLL1,CDC42EP1,NT5E,CXCR3,SOCS1,CD9,TGFB1I1,ICAM1,CSF1,CD209,LGALS3BP,SIGLEC1,LAMB2,AXL,SLC7A11
ZBTB40	GO:BP	biological adhesion	GO:0022610	4.93469e-05	4.30674	1487	185	36	21029	2.75194	S100A8,S100A9,CEACAM6,FGL2,CYTIP,OTOA,SPRY4,PLXNC1,ITGA1,LPXN,CADM1,CLDN10,TGFB2,KIRREL2,DMTN,MUC1,ACVRL1,SEMA6A,LAMB3,VIT,LAG3,DLL1,CDC42EP1,NT5E,CXCR3,SOCS1,CD9,TGFB1I1,ICAM1,CSF1,CD209,LGALS3BP,SIGLEC1,LAMB2,AXL,SLC7A11
ZBTB40	GO:BP	regulation of cellular process	GO:0050794	5.15612e-05	4.28768	11067	185	134	21029	1.37633	PLA2G1B,CCK,QRFPR,CLEC5A,S100A8,AKR1C2,S100A9,EYA1,SPRY1,IL18RAP,PROK2,PCOLCE2,CEACAM6,FGL2,CCDC62,HTR7,TPD52L1,TRIM22,CYTIP,SPRY4,IGSF6,PTCRA,NLRC4,GRIA3,TAGAP,CD101,IKZF3,SLAMF8,PLXNC1,IL16,ITGA1,LPXN,DTX4,SYT6,MAML2,NRG4,CYBB,PNOC,KCND2,CADM1,PRAM1,IQGAP2,ARID5B,ARHGAP24,SORT1,SLC4A4,RAPGEF4,TLR1,REPS2,TLR6,PLEKHG5,F2R,TGFB2,KIRREL2,TBX6,SHC2,CDKN1A,DMTN,MUC1,DOK4,ACVRL1,SEMA6A,GPR18,HTRA3,SOC…
ZBTB40	GO:BP	positive regulation of multicellular organismal process	GO:0051240	5.2312e-05	4.2814	1421	185	35	21029	2.79976	PLA2G1B,CLEC5A,ORM1,SPRY1,PROK2,NLRC4,TBXAS1,CD101,PLXNC1,IL16,CYBB,CADM1,TLR1,TLR6,F2R,TGFB2,DMTN,ACVRL1,LRP1,OSR2,DLL1,TP63,TNFSF12,EPAS1,OAS3,KALRN,CXCR3,SOCS1,TGFB1I1,CSF1,TMEM119,CCL24,AXL,CNR1,RAMP2
ZBTB40	GO:BP	regulation of cell death	GO:0010941	6.62847e-05	4.17859	1575	185	37	21029	2.67035	PLA2G1B,CLEC5A,S100A8,S100A9,EYA1,PROK2,CEACAM6,TPD52L1,PTCRA,NLRC4,IKZF3,ITGA1,TLR6,F2R,TGFB2,CDKN1A,MUC1,SOCS2,LRP1,DPEP1,DLL1,TP63,TNFSF12,CXCR3,TWIST2,ICAM1,EEF1A2,CSF1,PDK4,SERPINB10,TIMP3,PCGF2,AXL,SLC7A11,CNR1,NR4A1,RAMP2
ZBTB40	GO:BP	anatomical structure development	GO:0048856	6.88151e-05	4.16232	5718	185	85	21029	1.68975	CCK,CLEC5A,S100A8,AKR1C2,S100A9,EYA1,SPRY1,PROK2,UPK3A,FGL2,CCDC62,SPRY4,CD101,IKZF3,SLAMF8,PLXNC1,ITGA1,LPXN,NRG4,ADAMTS15,CYBB,SULT1B1,CADM1,ARID5B,ARHGAP24,SORT1,CECR2,MYOF,F2R,TGFB2,COL27A1,TBX6,CDKN1A,DMTN,DOK4,ACVRL1,SEMA6A,GPR18,DZANK1,PLD3,SOCS2,LRP1,LAMB3,TENC1,OSR2,VIT,LAG3,DLL1,CDC42EP1,TP63,SIX2,SLC17A7,DMPK,TNFSF12,EPAS1,TNNI3,KALRN,CCNO,CXCR3,SIM1,ADCY6,PLEKHA4,FOXO6,PAX5,ZNF358,SOC…
ZBTB40	GO:BP	regulation of biological process	GO:0050789	8.65256e-05	4.06286	12142	185	142	21029	1.32937	PLA2G1B,CCK,QRFPR,CLEC5A,S100A8,AKR1C2,S100A9,EYA1,ORM1,SPRY1,IL18RAP,PROK2,PCOLCE2,CEACAM6,FGL2,CCDC62,HTR7,TPD52L1,TRIM22,CYTIP,SPRY4,IGSF6,PTCRA,ALDH1A1,NLRC4,GRIA3,TAGAP,TBXAS1,CD101,IKZF3,SLAMF8,PLXNC1,IL16,ITGA1,LPXN,LDLRAD3,DTX4,SYT6,MAML2,NRG4,CYBB,PNOC,KCND2,CADM1,PRAM1,IQGAP2,ARID5B,ARHGAP24,SORT1,CLDN10,SLC4A4,RAPGEF4,TLR1,REPS2,TLR6,PLEKHG5,F2R,TGFB2,KIRREL2,TBX6,SHC2,CDKN1A,DMTN,MUC1…
ZBTB40	GO:BP	immune response	GO:0006955	9.20547e-05	4.03595	1888	185	41	21029	2.46848	PLA2G1B,PRG2,RNASE6,CLEC5A,S100A8,S100A9,IL18RAP,FGL2,TRIM22,LYZ,IGSF6,NLRC4,SLAMF8,IL16,LPXN,CYBB,CADM1,PRAM1,RAPGEF4,TLR1,TLR6,TGFB2,LRP1,IFIT5,LAG3,DLL1,IFITM3,TNFSF12,OAS3,CXCR3,PAX5,SOCS1,ICAM1,CSF1,CD209,IFITM1,CCL24,AXL,APOBEC3H,CNR1,HIST1H2BC
ZBTB40	GO:BP	inflammatory response	GO:0006954	0.000116869	3.9323	756	185	24	21029	3.60858	S100A8,S100A9,ORM1,IL18RAP,PROK2,LYZ,NLRC4,SLAMF8,IL16,CYBB,TLR1,TLR6,F2R,PLD3,IL17RE,DPEP1,NT5E,CXCR3,ACP5,CSF1,SIGLEC1,CCL24,AXL,CNR1
ZBTB40	GO:BP	developmental process	GO:0032502	0.000168404	3.77365	6326	185	90	21029	1.61719	CCK,CLEC5A,S100A8,AKR1C2,S100A9,EYA1,SPRY1,PROK2,UPK3A,FGL2,CCDC62,SPRY4,SLCO4C1,CD101,IKZF3,SLAMF8,PLXNC1,ITGA1,LPXN,NRG4,ADAMTS15,CYBB,SULT1B1,CADM1,ARID5B,ARHGAP24,SPATA31C1,SORT1,CECR2,MYOF,F2R,TGFB2,COL27A1,TBX6,CDKN1A,DMTN,DOK4,ACVRL1,SEMA6A,GPR18,DZANK1,PLD3,SOCS2,LRP1,LAMB3,TENC1,OSR2,VIT,LAG3,DLL1,CDC42EP1,TP63,SIX2,SLC17A7,DMPK,TNFSF12,EPAS1,TNNI3,KALRN,CCNO,CXCR3,SIM1,ADCY6,TWIST2,PLEK…
ZBTB40	GO:BP	response to chemical	GO:0042221	0.000208735	3.68041	4316	185	69	21029	1.81725	PLA2G1B,S100A8,AKR1C2,S100A9,SPRY1,IL18RAP,PROK2,PCOLCE2,CCDC62,HTR7,SPRY4,ALDH1A1,TBXAS1,SLC47A1,SLAMF8,PLXNC1,IL16,ITGA1,LPXN,SYT6,CYBB,KCND2,SULT1B1,ARID5B,SORT1,TLR1,TLR6,PLEKHG5,F2R,TGFB2,DMTN,ACVRL1,SEMA6A,GPR18,HTRA3,SOCS2,LRP1,IL17RE,TENC1,DPEP1,DLL1,TP63,KCNH2,IFITM3,EPAS1,OAS3,KALRN,CXCR3,ADCY6,SOCS1,UGT3A2,CD9,HSPB7,TGFB1I1,ICAM1,ACP5,CSF1,IFITM1,PDK4,GPX8,TIMP3,CCL24,LAMB2,PCGF2,AXL,S…
ZBTB40	GO:BP	regulation of programmed cell death	GO:0043067	0.000232952	3.63273	1439	185	34	21029	2.68575	PLA2G1B,CLEC5A,S100A8,S100A9,EYA1,PROK2,CEACAM6,TPD52L1,PTCRA,NLRC4,IKZF3,ITGA1,F2R,TGFB2,CDKN1A,MUC1,SOCS2,DPEP1,DLL1,TP63,TNFSF12,CXCR3,TWIST2,ICAM1,EEF1A2,PDK4,SERPINB10,TIMP3,PCGF2,AXL,SLC7A11,CNR1,NR4A1,RAMP2
ZBTB40	GO:BP	response to external stimulus	GO:0009605	0.000241812	3.61652	2752	185	51	21029	2.10653	PLA2G1B,PRG2,RNASE6,CLEC5A,S100A8,S100A9,IL18RAP,PROK2,FGL2,TRIM22,LYZ,NLRC4,IKZF3,SLAMF8,PLXNC1,IL16,ITGA1,CYBB,CADM1,TLR1,TLR6,PLEKHG5,F2R,TGFB2,CBS,CDKN1A,DMTN,SEMA6A,GPR18,IFIT5,LAG3,DPEP1,IFITM3,NT5E,OAS3,KALRN,CXCR3,SOCS1,CD9,ACP5,CSF1,CD209,IFITM1,PDK4,CCL24,LAMB2,AXL,APOBEC3H,CNR1,NR4A1,HIST1H2BC
ZBTB40	GO:BP	cell migration	GO:0016477	0.000297785	3.5261	1454	185	34	21029	2.65804	PLA2G1B,CCK,S100A8,S100A9,CEACAM6,SLAMF8,PLXNC1,IL16,ITGA1,LPXN,ARID5B,ARHGAP24,PLEKHG5,F2R,TGFB2,DMTN,ACVRL1,SEMA6A,GPR18,LRP1,LAMB3,DPEP1,SIX2,TNFSF12,CXCR3,TWIST2,CD9,ICAM1,CSF1,IFITM1,CCL24,LAMB2,AXL,NR4A1
ZBTB40	GO:BP	cell death	GO:0008219	0.000337826	3.47131	2057	185	42	21029	2.32093	PLA2G1B,CLEC5A,S100A8,S100A9,EYA1,PROK2,CEACAM6,TPD52L1,PTCRA,NLRC4,IKZF3,ITGA1,CADM1,SORT1,CECR2,TLR6,F2R,TGFB2,CDKN1A,MUC1,SEMA6A,SOCS2,LRP1,DPEP1,DLL1,TP63,DMPK,TNFSF12,CXCR3,TWIST2,ICAM1,EEF1A2,CSF1,PDK4,SERPINB10,TIMP3,PCGF2,AXL,SLC7A11,CNR1,NR4A1,RAMP2
ZBTB40	GO:BP	defense response to other organism	GO:0098542	0.00037827	3.4222	1124	185	29	21029	2.93277	PLA2G1B,PRG2,RNASE6,CLEC5A,S100A8,S100A9,IL18RAP,FGL2,TRIM22,LYZ,NLRC4,SLAMF8,CYBB,CADM1,TLR1,TLR6,IFIT5,LAG3,IFITM3,OAS3,SOCS1,ACP5,CSF1,CD209,IFITM1,CCL24,AXL,APOBEC3H,HIST1H2BC
ZBTB40	GO:BP	regulation of response to stimulus	GO:0048583	0.00041183	3.38528	3841	185	63	21029	1.86442	PLA2G1B,S100A8,AKR1C2,S100A9,EYA1,SPRY1,IL18RAP,FGL2,TPD52L1,TRIM22,SPRY4,NLRC4,TAGAP,SLAMF8,IL16,ITGA1,LPXN,CADM1,PRAM1,ARHGAP24,TLR1,TLR6,PLEKHG5,F2R,TGFB2,SHC2,DMTN,MUC1,DOK4,ACVRL1,SEMA6A,GPR18,HTRA3,SOCS2,LRP1,TENC1,IFIT5,EPS8L2,PPM1N,LAG3,DLL1,TP63,NT5E,DMPK,TNFSF12,RGS22,OAS3,KALRN,CXCR3,PLEKHA4,SOCS1,CD9,TGFB1I1,ICAM1,ACP5,CSF1,TIMP3,CCL24,PCGF2,AXL,SLC7A11,CNR1,RAMP2
ZBTB40	GO:BP	regulation of apoptotic process	GO:0042981	0.00046792	3.32983	1411	185	33	21029	2.65848	PLA2G1B,CLEC5A,S100A8,S100A9,EYA1,PROK2,CEACAM6,TPD52L1,PTCRA,NLRC4,IKZF3,ITGA1,F2R,TGFB2,MUC1,SOCS2,DPEP1,DLL1,TP63,TNFSF12,CXCR3,TWIST2,ICAM1,EEF1A2,PDK4,SERPINB10,TIMP3,PCGF2,AXL,SLC7A11,CNR1,NR4A1,RAMP2
ZBTB40	GO:BP	apoptotic process	GO:0006915	0.000508386	3.29381	1857	185	39	21029	2.38726	PLA2G1B,CLEC5A,S100A8,S100A9,EYA1,PROK2,CEACAM6,TPD52L1,PTCRA,NLRC4,IKZF3,ITGA1,CADM1,SORT1,CECR2,F2R,TGFB2,CDKN1A,MUC1,SEMA6A,SOCS2,DPEP1,DLL1,TP63,DMPK,TNFSF12,CXCR3,TWIST2,ICAM1,EEF1A2,PDK4,SERPINB10,TIMP3,PCGF2,AXL,SLC7A11,CNR1,NR4A1,RAMP2
ZBTB40	GO:BP	response to stress	GO:0006950	0.000543967	3.26443	3780	185	62	21029	1.86443	PLA2G1B,PRG2,RNASE6,CLEC5A,S100A8,S100A9,EYA1,ORM1,IL18RAP,PROK2,FGL2,TPD52L1,TRIM22,LYZ,NLRC4,SLAMF8,IL16,CYBB,KCND2,CADM1,ARHGAP24,MSRB3,TLR1,MYOF,TLR6,F2R,TGFB2,CBS,CDKN1A,DMTN,MUC1,ACVRL1,PLD3,IL17RE,IFIT5,LAG3,DPEP1,TP63,IFITM3,NT5E,EPAS1,OAS3,CXCR3,SOCS1,CD9,HSPB7,ACP5,CSF1,CD209,LGALS3BP,IFITM1,SIGLEC1,PDK4,GPX8,CCL24,LAMB2,PCGF2,AXL,APOBEC3H,SLC7A11,CNR1,HIST1H2BC
ZBTB40	GO:BP	innate immune response	GO:0045087	0.000644555	3.19074	892	185	25	21029	3.18583	PLA2G1B,RNASE6,CLEC5A,S100A8,S100A9,IL18RAP,TRIM22,NLRC4,SLAMF8,CYBB,CADM1,TLR1,TLR6,IFIT5,LAG3,IFITM3,OAS3,SOCS1,CSF1,CD209,IFITM1,CCL24,AXL,APOBEC3H,HIST1H2BC
ZBTB40	GO:BP	anatomical structure morphogenesis	GO:0009653	0.000749025	3.1255	2685	185	49	21029	2.07443	CCK,EYA1,SPRY1,PROK2,UPK3A,SPRY4,PLXNC1,ITGA1,LPXN,ADAMTS15,CYBB,ARID5B,ARHGAP24,CECR2,MYOF,F2R,TGFB2,COL27A1,TBX6,DMTN,ACVRL1,SEMA6A,DZANK1,LRP1,LAMB3,OSR2,DLL1,CDC42EP1,TP63,SIX2,TNFSF12,EPAS1,TNNI3,KALRN,CXCR3,PLEKHA4,PAX5,ZNF358,CD9,TGFB1I1,ACP5,CSF1,TMEM119,CCL24,LAMB2,PCGF2,AXL,NR4A1,RAMP2
ZBTB40	GO:BP	cell surface receptor signaling pathway	GO:0007166	0.000878899	3.05606	2783	185	50	21029	2.04223	EYA1,SPRY1,IL18RAP,SPRY4,IGSF6,GRIA3,CD101,PLXNC1,ITGA1,LPXN,DTX4,MAML2,PRAM1,ARID5B,SORT1,REPS2,F2R,TGFB2,SHC2,DMTN,DOK4,ACVRL1,SEMA6A,HTRA3,SOCS2,LRP1,IL17RE,TENC1,PPM1N,LAG3,DLL1,DTX3,TP63,IFITM3,DMPK,TNFSF12,OAS3,KALRN,CXCR3,PLEKHA4,SOCS1,GALR2,TGFB1I1,ICAM1,CSF1,IFITM1,PDK4,TIMP3,CCL24,AXL
ZBTB40	GO:BP	programmed cell death	GO:0012501	0.00101655	2.99287	1908	185	39	21029	2.32345	PLA2G1B,CLEC5A,S100A8,S100A9,EYA1,PROK2,CEACAM6,TPD52L1,PTCRA,NLRC4,IKZF3,ITGA1,CADM1,SORT1,CECR2,F2R,TGFB2,CDKN1A,MUC1,SEMA6A,SOCS2,DPEP1,DLL1,TP63,DMPK,TNFSF12,CXCR3,TWIST2,ICAM1,EEF1A2,PDK4,SERPINB10,TIMP3,PCGF2,AXL,SLC7A11,CNR1,NR4A1,RAMP2
ZBTB40	GO:BP	cell chemotaxis	GO:0060326	0.00141525	2.84917	310	185	14	21029	5.1335	PLA2G1B,S100A8,S100A9,SLAMF8,IL16,ITGA1,PLEKHG5,TGFB2,GPR18,DPEP1,CXCR3,CSF1,CCL24,NR4A1
ZBTB40	GO:BP	biological process involved in interspecies interaction between organisms	GO:0044419	0.00151957	2.81828	1634	185	35	21029	2.4348	PLA2G1B,PRG2,RNASE6,CLEC5A,S100A8,S100A9,IL18RAP,FGL2,TRIM22,LYZ,NLRC4,IKZF3,SLAMF8,CYBB,CADM1,TLR1,TLR6,F2R,IFIT5,LAG3,IFITM3,OAS3,SOCS1,ICAM1,ACP5,CSF1,CD209,IFITM1,SIGLEC1,CCL24,AXL,APOBEC3H,CNR1,NR4A1,HIST1H2BC
ZBTB40	GO:BP	response to other organism	GO:0051707	0.00155344	2.8087	1488	185	33	21029	2.52091	PLA2G1B,PRG2,RNASE6,CLEC5A,S100A8,S100A9,IL18RAP,FGL2,TRIM22,LYZ,NLRC4,IKZF3,SLAMF8,CYBB,CADM1,TLR1,TLR6,F2R,IFIT5,LAG3,IFITM3,OAS3,SOCS1,ACP5,CSF1,CD209,IFITM1,CCL24,AXL,APOBEC3H,CNR1,NR4A1,HIST1H2BC
ZBTB40	GO:BP	response to external biotic stimulus	GO:0043207	0.00162466	2.78924	1491	185	33	21029	2.51584	PLA2G1B,PRG2,RNASE6,CLEC5A,S100A8,S100A9,IL18RAP,FGL2,TRIM22,LYZ,NLRC4,IKZF3,SLAMF8,CYBB,CADM1,TLR1,TLR6,F2R,IFIT5,LAG3,IFITM3,OAS3,SOCS1,ACP5,CSF1,CD209,IFITM1,CCL24,AXL,APOBEC3H,CNR1,NR4A1,HIST1H2BC
ZBTB40	GO:BP	system development	GO:0048731	0.00240362	2.61913	4784	185	71	21029	1.687	CCK,CLEC5A,S100A8,S100A9,EYA1,SPRY1,PROK2,UPK3A,FGL2,SPRY4,CD101,IKZF3,SLAMF8,PLXNC1,ITGA1,NRG4,CYBB,CADM1,ARID5B,ARHGAP24,CECR2,TGFB2,COL27A1,TBX6,CDKN1A,DMTN,DOK4,ACVRL1,SEMA6A,GPR18,DZANK1,SOCS2,LRP1,LAMB3,TENC1,OSR2,VIT,LAG3,DLL1,TP63,SIX2,SLC17A7,TNFSF12,EPAS1,TNNI3,KALRN,CXCR3,SIM1,ADCY6,PLEKHA4,FOXO6,PAX5,ZNF358,SOCS1,CD9,HSPB7,GALR2,TGFB1I1,ACP5,CSF1,TMEM119,SAMD14,CRIP2,CCL24,LAMB2,PCGF2…
ZBTB40	GO:BP	response to biotic stimulus	GO:0009607	0.00283287	2.54777	1529	185	33	21029	2.45332	PLA2G1B,PRG2,RNASE6,CLEC5A,S100A8,S100A9,IL18RAP,FGL2,TRIM22,LYZ,NLRC4,IKZF3,SLAMF8,CYBB,CADM1,TLR1,TLR6,F2R,IFIT5,LAG3,IFITM3,OAS3,SOCS1,ACP5,CSF1,CD209,IFITM1,CCL24,AXL,APOBEC3H,CNR1,NR4A1,HIST1H2BC
ZBTB40	GO:BP	positive regulation of biological process	GO:0048518	0.00300517	2.52213	6094	185	84	21029	1.56684	PLA2G1B,CLEC5A,S100A8,AKR1C2,S100A9,EYA1,ORM1,SPRY1,IL18RAP,PROK2,PCOLCE2,CEACAM6,CCDC62,TPD52L1,TRIM22,NLRC4,TBXAS1,CD101,IKZF3,PLXNC1,IL16,ITGA1,LPXN,MAML2,CYBB,CADM1,PRAM1,ARID5B,SLC4A4,TLR1,TLR6,PLEKHG5,F2R,TGFB2,TBX6,SHC2,CDKN1A,DMTN,MUC1,DOK4,ACVRL1,SEMA6A,GPR18,SOCS2,LRP1,IFIT5,OSR2,EPS8L2,PPM1N,VIT,LAG3,DLL1,CDC42EP1,TP63,KCNH2,SIX2,TNFSF12,EPAS1,OAS3,KALRN,CXCR3,SEC14L2,TWIST2,PLEKHA4,FO…
ZBTB40	GO:BP	homeostatic process	GO:0042592	0.00364793	2.43795	1774	185	36	21029	2.30672	PLA2G1B,S100A8,S100A9,PROK2,UPK3A,LYZ,ALDH1A1,TBXAS1,HK3,SLAMF8,TMTC2,SLC4A4,F2R,DMTN,GPR18,TENC1,DLL1,TP63,KCNH2,DMPK,EPAS1,TNNI3,CXCR3,ADCY6,TP53INP2,GALR2,ICAM1,ACP5,CSF1,TMEM119,SLC12A7,PDK4,AXL,SLC7A11,CNR1,GPRASP2
ZBTB40	GO:BP	response to organic substance	GO:0010033	0.00380698	2.41942	3009	185	51	21029	1.92661	PLA2G1B,S100A8,AKR1C2,S100A9,SPRY1,IL18RAP,PCOLCE2,CCDC62,HTR7,SPRY4,ALDH1A1,TBXAS1,LPXN,CYBB,ARID5B,SORT1,TLR1,TLR6,F2R,TGFB2,DMTN,ACVRL1,SEMA6A,HTRA3,SOCS2,LRP1,IL17RE,TENC1,DLL1,TP63,IFITM3,OAS3,CXCR3,ADCY6,SOCS1,UGT3A2,CD9,HSPB7,TGFB1I1,ICAM1,ACP5,CSF1,IFITM1,PDK4,TIMP3,CCL24,AXL,SLC7A11,CNR1,NR4A1,RAMP2
ZBTB40	GO:BP	chemotaxis	GO:0006935	0.00402858	2.39485	609	185	19	21029	3.54636	PLA2G1B,S100A8,S100A9,PROK2,SLAMF8,PLXNC1,IL16,ITGA1,PLEKHG5,TGFB2,SEMA6A,GPR18,DPEP1,KALRN,CXCR3,CSF1,CCL24,LAMB2,NR4A1
ZBTB40	GO:BP	taxis	GO:0042330	0.00443334	2.35327	613	185	19	21029	3.52322	PLA2G1B,S100A8,S100A9,PROK2,SLAMF8,PLXNC1,IL16,ITGA1,PLEKHG5,TGFB2,SEMA6A,GPR18,DPEP1,KALRN,CXCR3,CSF1,CCL24,LAMB2,NR4A1
ZBTB40	GO:BP	positive regulation of response to stimulus	GO:0048584	0.00480918	2.31793	2111	185	40	21029	2.15387	PLA2G1B,S100A8,AKR1C2,S100A9,EYA1,IL18RAP,TPD52L1,TRIM22,NLRC4,IL16,ITGA1,LPXN,CADM1,PRAM1,TLR1,TLR6,PLEKHG5,F2R,TGFB2,SHC2,DMTN,DOK4,ACVRL1,GPR18,IFIT5,PPM1N,LAG3,DLL1,TP63,TNFSF12,CXCR3,PLEKHA4,SOCS1,TGFB1I1,ICAM1,CSF1,TIMP3,CCL24,AXL,CNR1
ZBTB40	GO:BP	localization of cell	GO:0051674	0.00500433	2.30065	1645	185	34	21029	2.34942	PLA2G1B,CCK,S100A8,S100A9,CEACAM6,SLAMF8,PLXNC1,IL16,ITGA1,LPXN,ARID5B,ARHGAP24,PLEKHG5,F2R,TGFB2,DMTN,ACVRL1,SEMA6A,GPR18,LRP1,LAMB3,DPEP1,SIX2,TNFSF12,CXCR3,TWIST2,CD9,ICAM1,CSF1,IFITM1,CCL24,LAMB2,AXL,NR4A1
ZBTB40	GO:BP	cell motility	GO:0048870	0.00500433	2.30065	1645	185	34	21029	2.34942	PLA2G1B,CCK,S100A8,S100A9,CEACAM6,SLAMF8,PLXNC1,IL16,ITGA1,LPXN,ARID5B,ARHGAP24,PLEKHG5,F2R,TGFB2,DMTN,ACVRL1,SEMA6A,GPR18,LRP1,LAMB3,DPEP1,SIX2,TNFSF12,CXCR3,TWIST2,CD9,ICAM1,CSF1,IFITM1,CCL24,LAMB2,AXL,NR4A1
ZBTB40	GO:BP	locomotion	GO:0040011	0.00665628	2.17677	1821	185	36	21029	2.24719	PLA2G1B,CCK,S100A8,S100A9,PROK2,CEACAM6,SLAMF8,PLXNC1,IL16,ITGA1,LPXN,ARID5B,ARHGAP24,PLEKHG5,F2R,TGFB2,DMTN,ACVRL1,SEMA6A,GPR18,LRP1,LAMB3,DPEP1,SIX2,TNFSF12,KALRN,CXCR3,TWIST2,CD9,ICAM1,CSF1,IFITM1,CCL24,LAMB2,AXL,NR4A1
ZBTB40	GO:BP	multicellular organism development	GO:0007275	0.00700644	2.1545	5114	185	73	21029	1.62259	CCK,CLEC5A,S100A8,S100A9,EYA1,SPRY1,PROK2,UPK3A,FGL2,CCDC62,SPRY4,CD101,IKZF3,SLAMF8,PLXNC1,ITGA1,NRG4,CYBB,CADM1,ARID5B,ARHGAP24,CECR2,TGFB2,COL27A1,TBX6,CDKN1A,DMTN,DOK4,ACVRL1,SEMA6A,GPR18,DZANK1,SOCS2,LRP1,LAMB3,TENC1,OSR2,VIT,LAG3,DLL1,TP63,SIX2,SLC17A7,TNFSF12,EPAS1,TNNI3,KALRN,CXCR3,SIM1,ADCY6,PLEKHA4,FOXO6,PAX5,ZNF358,SOCS1,CD9,SULT2B1,HSPB7,GALR2,TGFB1I1,ACP5,CSF1,TMEM119,SAMD14,CRIP2,CC…
ZBTB40	GO:BP	regulation of catalytic activity	GO:0050790	0.0075898	2.11977	2314	185	42	21029	2.06316	PLA2G1B,S100A8,S100A9,SPRY1,PCOLCE2,TPD52L1,SPRY4,ALDH1A1,NLRC4,TAGAP,SLAMF8,PLXNC1,ITGA1,IQGAP2,ARHGAP24,SORT1,RAPGEF4,TLR6,PLEKHG5,F2R,TGFB2,CDKN1A,SOCS2,LRP1,EPS8L2,DPEP1,TP63,DMPK,OAS3,KALRN,CCNO,SOCS1,DBNDD1,GALR2,EEF1A2,CSF1,SERPINB10,TIMP3,CCL24,AXL,CNR1,NR4A1
ZBTB40	GO:BP	circulatory system process	GO:0003013	0.00900802	2.04537	584	185	18	21029	3.50354	HTR7,TBXAS1,ITGA1,SLC4A4,MYOF,F2R,TGFB2,ACVRL1,LRP1,DLL1,KCNH2,DMPK,EPAS1,TNNI3,ADCY6,HSPB7,CNR1,RAMP2
ZBTB40	GO:BP	regulation of signal transduction	GO:0009966	0.00949006	2.02273	2929	185	49	21029	1.90162	PLA2G1B,S100A8,AKR1C2,S100A9,EYA1,SPRY1,TPD52L1,TRIM22,SPRY4,TAGAP,ITGA1,LPXN,ARHGAP24,TLR1,TLR6,PLEKHG5,F2R,TGFB2,SHC2,DMTN,MUC1,DOK4,ACVRL1,SEMA6A,GPR18,HTRA3,SOCS2,LRP1,TENC1,IFIT5,EPS8L2,PPM1N,DLL1,TP63,DMPK,TNFSF12,RGS22,OAS3,KALRN,PLEKHA4,SOCS1,TGFB1I1,ICAM1,CSF1,TIMP3,CCL24,PCGF2,AXL,RAMP2
ZBTB40	GO:BP	tube development	GO:0035295	0.0115119	1.93885	1047	185	25	21029	2.71419	EYA1,SPRY1,PROK2,CYBB,ARHGAP24,CECR2,TGFB2,TBX6,ACVRL1,SEMA6A,LRP1,DLL1,TP63,SIX2,TNFSF12,EPAS1,TNNI3,CXCR3,SIM1,ZNF358,CSF1,CCL24,SLC7A11,NR4A1,RAMP2
ZBTB40	GO:BP	regulation of cytokine production	GO:0001817	0.0117952	1.9283	718	185	20	21029	3.1663	PLA2G1B,CLEC5A,ORM1,NLRC4,IL16,DTX4,CYBB,CADM1,TLR1,TLR6,F2R,TGFB2,GPR18,PLD3,LAG3,DLL1,OAS3,SOCS1,ACP5,AXL
ZBTB40	GO:BP	ion homeostasis	GO:0050801	0.0121537	1.91529	783	185	21	21029	3.04863	PLA2G1B,S100A8,S100A9,PROK2,UPK3A,TBXAS1,SLAMF8,TMTC2,SLC4A4,F2R,GPR18,KCNH2,DMPK,EPAS1,TNNI3,CXCR3,GALR2,SLC12A7,PDK4,SLC7A11,CNR1
ZBTB40	GO:BP	tube morphogenesis	GO:0035239	0.0123994	1.9066	849	185	22	21029	2.94552	EYA1,SPRY1,PROK2,CYBB,ARHGAP24,CECR2,TGFB2,TBX6,ACVRL1,SEMA6A,LRP1,DLL1,TP63,SIX2,TNFSF12,EPAS1,TNNI3,CXCR3,CSF1,CCL24,NR4A1,RAMP2
ZBTB40	GO:BP	cytokine production	GO:0001816	0.0133376	1.87492	724	185	20	21029	3.14006	PLA2G1B,CLEC5A,ORM1,NLRC4,IL16,DTX4,CYBB,CADM1,TLR1,TLR6,F2R,TGFB2,GPR18,PLD3,LAG3,DLL1,OAS3,SOCS1,ACP5,AXL
ZBTB40	GO:BP	leukocyte migration	GO:0050900	0.0156221	1.80626	381	185	14	21029	4.17686	PLA2G1B,S100A8,S100A9,SLAMF8,IL16,ITGA1,TGFB2,GPR18,DPEP1,CXCR3,CD9,ICAM1,CSF1,CCL24
ZBTB40	GO:BP	leukocyte chemotaxis	GO:0030595	0.0163568	1.7863	235	185	11	21029	5.32074	PLA2G1B,S100A8,S100A9,SLAMF8,IL16,ITGA1,TGFB2,GPR18,DPEP1,CSF1,CCL24
ZBTB40	GO:BP	transmembrane receptor protein tyrosine kinase signaling pathway	GO:0007169	0.0182795	1.73803	615	185	18	21029	3.32693	SPRY1,SPRY4,ITGA1,ARID5B,SORT1,REPS2,SHC2,DOK4,SEMA6A,SOCS2,LRP1,TENC1,DLL1,KALRN,SOCS1,CSF1,PDK4,AXL
ZBTB40	GO:BP	inorganic ion homeostasis	GO:0098771	0.0183836	1.73557	740	185	20	21029	3.07217	PLA2G1B,S100A8,S100A9,PROK2,UPK3A,TBXAS1,SLAMF8,TMTC2,SLC4A4,F2R,GPR18,KCNH2,DMPK,EPAS1,TNNI3,CXCR3,GALR2,SLC12A7,PDK4,CNR1
ZBTB40	GO:BP	blood circulation	GO:0008015	0.0192802	1.71489	499	185	16	21029	3.64474	HTR7,TBXAS1,ITGA1,MYOF,F2R,TGFB2,ACVRL1,DLL1,KCNH2,DMPK,EPAS1,TNNI3,ADCY6,HSPB7,CNR1,RAMP2
ZBTB40	GO:BP	granulocyte migration	GO:0097530	0.0212602	1.67243	156	185	9	21029	6.5579	PLA2G1B,S100A8,S100A9,SLAMF8,ITGA1,TGFB2,DPEP1,CSF1,CCL24
ZBTB40	GO:BP	enzyme linked receptor protein signaling pathway	GO:0007167	0.0230331	1.63765	951	185	23	21029	2.74912	SPRY1,SPRY4,ITGA1,LPXN,ARID5B,SORT1,REPS2,TGFB2,SHC2,DOK4,ACVRL1,SEMA6A,HTRA3,SOCS2,LRP1,TENC1,DLL1,KALRN,SOCS1,TGFB1I1,CSF1,PDK4,AXL
ZBTB40	GO:BP	positive regulation of cell death	GO:0010942	0.0275891	1.55926	573	185	17	21029	3.37242	PLA2G1B,S100A8,S100A9,TPD52L1,NLRC4,ITGA1,TLR6,TGFB2,CDKN1A,LRP1,TP63,TNFSF12,CXCR3,EEF1A2,TIMP3,CNR1,NR4A1
ZBTB40	GO:BP	cell-substrate adhesion	GO:0031589	0.0356037	1.4485	356	185	13	21029	4.15088	CEACAM6,OTOA,SPRY4,ITGA1,LPXN,DMTN,ACVRL1,LAMB3,VIT,CSF1,SIGLEC1,LAMB2,AXL
ZBTB40	GO:BP	intracellular signal transduction	GO:0035556	0.0371558	1.42997	2639	185	44	21029	1.89522	PLA2G1B,S100A8,AKR1C2,S100A9,SPRY1,TPD52L1,TRIM22,SPRY4,TAGAP,ITGA1,ARHGAP24,RAPGEF4,TLR6,PLEKHG5,F2R,TGFB2,SHC2,CDKN1A,DMTN,MUC1,DOK4,SEMA6A,GPR18,SOCS2,TENC1,IFIT5,EPS8L2,PPM1N,CDC42EP1,TP63,DMPK,TNNI3,OAS3,KALRN,CXCR3,ADCY6,SOCS1,ICAM1,CSF1,CD209,SAMD14,TIMP3,CCL24,AXL
ZBTB40	GO:BP	positive regulation of signal transduction	GO:0009967	0.0380507	1.41964	1495	185	30	21029	2.28101	PLA2G1B,S100A8,AKR1C2,S100A9,TPD52L1,TRIM22,ITGA1,TLR1,TLR6,PLEKHG5,F2R,TGFB2,SHC2,DMTN,DOK4,ACVRL1,GPR18,IFIT5,PPM1N,DLL1,TP63,TNFSF12,PLEKHA4,SOCS1,TGFB1I1,ICAM1,CSF1,TIMP3,CCL24,AXL
ZBTB40	GO:BP	neutrophil migration	GO:1990266	0.0395491	1.40286	129	185	8	21029	7.04932	PLA2G1B,S100A8,S100A9,SLAMF8,ITGA1,TGFB2,DPEP1,CCL24
ZBTB40	GO:BP	granulocyte chemotaxis	GO:0071621	0.0395491	1.40286	129	185	8	21029	7.04932	PLA2G1B,S100A8,S100A9,ITGA1,TGFB2,DPEP1,CSF1,CCL24
ZBTB40	GO:BP	regulation of immune system process	GO:0002682	0.0402283	1.39547	1423	185	29	21029	2.31654	PLA2G1B,ORM1,IL18RAP,FGL2,NLRC4,CD101,IKZF3,SLAMF8,LPXN,CADM1,PRAM1,TLR1,TLR6,TGFB2,CDKN1A,GPR18,LAG3,DLL1,OAS3,CXCR3,SOCS1,CD9,ICAM1,CSF1,CD209,CCL24,AXL,SLC7A11,CNR1
ZBTB40	GO:BP	movement of cell or subcellular component	GO:0006928	0.0483823	1.31531	2074	185	37	21029	2.02787	PLA2G1B,CCK,S100A8,S100A9,CEACAM6,SLAMF8,PLXNC1,IL16,ITGA1,LPXN,ARID5B,ARHGAP24,PLEKHG5,F2R,TGFB2,DMTN,ACVRL1,SEMA6A,GPR18,LRP1,LAMB3,DPEP1,KCNH2,SIX2,TNFSF12,TNNI3,KALRN,CXCR3,TWIST2,CD9,ICAM1,CSF1,IFITM1,CCL24,LAMB2,AXL,NR4A1
ZBTB40	GO:BP	regulation of response to external stimulus	GO:0032101	0.0484353	1.31484	927	185	22	21029	2.69768	S100A8,S100A9,IL18RAP,FGL2,NLRC4,SLAMF8,IL16,CADM1,F2R,DMTN,SEMA6A,GPR18,LAG3,NT5E,OAS3,CXCR3,SOCS1,CD9,ACP5,CSF1,CCL24,CNR1
ZBTB40	GO:CC	cell periphery	GO:0071944	3.0723e-10	9.51254	6181	193	102	21672	1.85303	PRG2,QRFPR,CLEC5A,S100A8,S100A9,ORM1,SPRY1,IL18RAP,UPK3A,CEACAM6,FGL2,CCDC62,HTR7,CYTIP,OTOA,SPRY4,IGSF6,SLC22A4,GRIA3,SLCO4C1,SLC47A1,CD101,PLXNC1,IL16,ITGA1,LPXN,CKAP4,LDLRAD3,SYT6,NRG4,ADAMTS15,CYBB,PNOC,KCND2,CADM1,PRAM1,IQGAP2,SORT1,CLDN10,SLC4A4,ARL4C,RAPGEF4,SLC16A10,TLR1,MYOF,TLR6,PLEKHG5,F2R,TGFB2,KIRREL2,COL27A1,SHC2,DMTN,MUC1,ACVRL1,SEMA6A,GPR18,LRP1,IL17RE,LAMB3,TENC1,IFIT5,EPS8L2,VIT…
ZBTB40	GO:CC	plasma membrane	GO:0005886	7.19182e-07	6.14316	5694	193	89	21672	1.75515	QRFPR,CLEC5A,S100A8,S100A9,SPRY1,IL18RAP,UPK3A,CEACAM6,CCDC62,HTR7,OTOA,SPRY4,IGSF6,SLC22A4,GRIA3,SLCO4C1,SLC47A1,CD101,PLXNC1,IL16,ITGA1,LPXN,CKAP4,LDLRAD3,SYT6,NRG4,CYBB,PNOC,KCND2,CADM1,PRAM1,IQGAP2,SORT1,CLDN10,SLC4A4,ARL4C,RAPGEF4,SLC16A10,TLR1,MYOF,TLR6,PLEKHG5,F2R,KIRREL2,SHC2,DMTN,MUC1,ACVRL1,SEMA6A,GPR18,LRP1,IL17RE,TENC1,IFIT5,EPS8L2,LAG3,DPEP1,DLL1,AP1S2,CDC42EP1,KCNH2,SLC7A10,IFITM3,N…
ZBTB40	GO:CC	integral component of plasma membrane	GO:0005887	1.23584e-05	4.90804	1630	193	38	21672	2.61781	QRFPR,CLEC5A,IL18RAP,UPK3A,HTR7,IGSF6,SLC22A4,GRIA3,SLCO4C1,PLXNC1,ITGA1,CYBB,KCND2,SLC4A4,SLC16A10,TLR1,TLR6,F2R,KIRREL2,MUC1,ACVRL1,SEMA6A,GPR18,LRP1,DLL1,KCNH2,SLC7A10,TMPRSS9,TNFSF12,CXCR3,ADCY6,CD9,GALR2,ICAM1,SLC12A7,AXL,CNR1,RAMP2
ZBTB40	GO:CC	intrinsic component of plasma membrane	GO:0031226	4.48254e-05	4.34848	1713	193	38	21672	2.49097	QRFPR,CLEC5A,IL18RAP,UPK3A,HTR7,IGSF6,SLC22A4,GRIA3,SLCO4C1,PLXNC1,ITGA1,CYBB,KCND2,SLC4A4,SLC16A10,TLR1,TLR6,F2R,KIRREL2,MUC1,ACVRL1,SEMA6A,GPR18,LRP1,DLL1,KCNH2,SLC7A10,TMPRSS9,TNFSF12,CXCR3,ADCY6,CD9,GALR2,ICAM1,SLC12A7,AXL,CNR1,RAMP2
ZBTB40	GO:CC	extracellular region	GO:0005576	0.000666981	3.17589	4303	193	66	21672	1.72232	PLA2G1B,CCK,PRG2,RNASE6,S100A8,S100A9,ORM1,PROK2,UPK3A,PCOLCE2,CEACAM6,FGL2,LYZ,OTOA,CPXM1,GLT1D1,ALDH1A1,SLCO4C1,CD101,HK3,IL16,ITGA1,CKAP4,NRG4,ADAMTS15,PNOC,IQGAP2,SLC4A4,MYOF,F2R,TGFB2,COL27A1,MUC1,SEMA6A,PLD3,HTRA3,IL17RE,LAMB3,EPS8L2,VIT,LAG3,DPEP1,DLL1,NT5E,TNFSF12,NXPH4,OAS3,KALRN,SEC14L2,LYPD5,CD9,SULT2B1,ICAM1,CSF1,CD209,SGSH,LGALS3BP,SIGLEC1,IGLON5,SERPINB10,TIMP3,CCL24,LAMB2,AXL,HIST1…
ZBTB40	GO:CC	intrinsic component of membrane	GO:0031224	0.00107189	2.96985	5897	193	82	21672	1.56144	QRFPR,CLEC5A,TMCC3,IL18RAP,UPK3A,CEACAM6,HTR7,OTOA,PRRT4,IGSF6,PTCRA,SLC22A4,GRIA3,TMEM71,SLCO4C1,TBXAS1,SLC47A1,CD101,SLAMF8,PLXNC1,TMTC2,ITGA1,CKAP4,LDLRAD3,SYT6,NRG4,CYBB,KCND2,CADM1,TMEM156,SPATA31C1,SORT1,CLDN10,SLC4A4,FAM163A,SLC16A10,TLR1,MYOF,TLR6,F2R,KIRREL2,MUC1,ACVRL1,SEMA6A,GPR18,SLC25A41,PLD3,LRP1,IL17RE,LAG3,DPEP1,DLL1,KCNH2,SLC7A10,TSPAN10,IFITM3,NT5E,SLC17A7,DMPK,TMPRSS9,TNFSF12,C…
ZBTB40	GO:CC	collagen-containing extracellular matrix	GO:0062023	0.00203272	2.69192	421	193	15	21672	4.00084	PRG2,S100A8,S100A9,ORM1,FGL2,ADAMTS15,TGFB2,COL27A1,LAMB3,VIT,TGFB1I1,ICAM1,LGALS3BP,TIMP3,LAMB2
ZBTB40	GO:CC	vesicle	GO:0031982	0.00663502	2.17816	3942	193	59	21672	1.68065	PLA2G1B,PRG2,RNASE6,CLEC5A,S100A8,S100A9,ORM1,UPK3A,CEACAM6,FGL2,CYTIP,LYZ,ALDH1A1,GRIA3,SLCO4C1,SLC47A1,CD101,HK3,ITGA1,CKAP4,SYT6,CYBB,IQGAP2,SORT1,SLC4A4,TLR1,MYOF,TLR6,PLEKHG5,F2R,TGFB2,DMTN,MUC1,GPR18,PLD3,LRP1,EPS8L2,DPEP1,DLL1,AP1S2,IFITM3,NT5E,SLC17A7,KALRN,SEC14L2,SOCS1,CD9,SULT2B1,TP53INP2,ICAM1,SGSH,LGALS3BP,SIGLEC1,SERPINB10,TIMP3,LAMB2,AXL,HIST1H2BC,HIST1H2AC
ZBTB40	GO:CC	cell surface	GO:0009986	0.00710912	2.14818	908	193	22	21672	2.72069	PLA2G1B,CLEC5A,CEACAM6,OTOA,SLAMF8,ITGA1,ADAMTS15,IQGAP2,SORT1,SLC4A4,F2R,ACVRL1,LAG3,KCNH2,NT5E,CXCR3,CD9,ICAM1,CD209,AXL,SLC7A11,RAMP2
ZBTB40	GO:CC	integral component of membrane	GO:0016021	0.0108663	1.96392	5741	193	77	21672	1.50607	QRFPR,CLEC5A,TMCC3,IL18RAP,UPK3A,HTR7,PRRT4,IGSF6,PTCRA,SLC22A4,GRIA3,TMEM71,SLCO4C1,TBXAS1,SLC47A1,CD101,SLAMF8,PLXNC1,TMTC2,ITGA1,CKAP4,LDLRAD3,SYT6,NRG4,CYBB,KCND2,CADM1,TMEM156,SPATA31C1,SORT1,CLDN10,SLC4A4,FAM163A,SLC16A10,TLR1,MYOF,TLR6,F2R,KIRREL2,MUC1,ACVRL1,SEMA6A,GPR18,SLC25A41,PLD3,LRP1,IL17RE,LAG3,DLL1,KCNH2,SLC7A10,TSPAN10,IFITM3,SLC17A7,DMPK,TMPRSS9,TNFSF12,CXCR3,ADCY6,CHPF,UGT3A2,C…
ZBTB40	GO:CC	plasma membrane region	GO:0098590	0.0140328	1.85286	1237	193	26	21672	2.36018	UPK3A,CEACAM6,OTOA,SPRY4,SLC22A4,GRIA3,SLCO4C1,SLC47A1,KCND2,CADM1,SORT1,SLC4A4,SLC16A10,MYOF,F2R,DMTN,MUC1,LRP1,IFIT5,EPS8L2,DPEP1,DLL1,AP1S2,SLC7A11,CNR1,RAMP2
ZBTB40	GO:CC	cytoplasmic vesicle	GO:0031410	0.0158932	1.79879	2447	193	41	21672	1.88145	PLA2G1B,PRG2,RNASE6,CLEC5A,S100A8,S100A9,ORM1,CEACAM6,FGL2,CYTIP,LYZ,GRIA3,SLCO4C1,HK3,ITGA1,CKAP4,SYT6,CYBB,IQGAP2,SORT1,TLR1,MYOF,TLR6,PLEKHG5,F2R,TGFB2,DMTN,GPR18,PLD3,LRP1,DLL1,AP1S2,IFITM3,SLC17A7,SOCS1,CD9,TP53INP2,LGALS3BP,SIGLEC1,SERPINB10,TIMP3
ZBTB40	GO:CC	intracellular vesicle	GO:0097708	0.016192	1.7907	2449	193	41	21672	1.87991	PLA2G1B,PRG2,RNASE6,CLEC5A,S100A8,S100A9,ORM1,CEACAM6,FGL2,CYTIP,LYZ,GRIA3,SLCO4C1,HK3,ITGA1,CKAP4,SYT6,CYBB,IQGAP2,SORT1,TLR1,MYOF,TLR6,PLEKHG5,F2R,TGFB2,DMTN,GPR18,PLD3,LRP1,DLL1,AP1S2,IFITM3,SLC17A7,SOCS1,CD9,TP53INP2,LGALS3BP,SIGLEC1,SERPINB10,TIMP3
ZBTB40	GO:CC	secretory granule	GO:0030141	0.03022	1.51971	860	193	20	21672	2.6114	PLA2G1B,PRG2,CLEC5A,S100A8,S100A9,ORM1,CEACAM6,FGL2,LYZ,SLCO4C1,HK3,ITGA1,CKAP4,CYBB,IQGAP2,TGFB2,CD9,LGALS3BP,SERPINB10,TIMP3
ZBTB40	GO:CC	secretory vesicle	GO:0099503	0.042526	1.37135	1025	193	22	21672	2.41013	PLA2G1B,PRG2,CLEC5A,S100A8,S100A9,ORM1,CEACAM6,FGL2,LYZ,SLCO4C1,HK3,ITGA1,CKAP4,SYT6,CYBB,IQGAP2,TGFB2,SLC17A7,CD9,LGALS3BP,SERPINB10,TIMP3
ZBTB40	REAC	MyD88 deficiency (TLR2/4)	REAC:R-HSA-5602498	0.023209	1.63434	17	139	4	10760	18.2141	S100A8,S100A9,TLR1,TLR6
ZBTB40	REAC	IRAK4 deficiency (TLR2/4)	REAC:R-HSA-5603041	0.0295419	1.52956	18	139	4	10760	17.2022	S100A8,S100A9,TLR1,TLR6
ZBTB40	CORUM	Calprotectin heterotetramer	CORUM:6826	0.0166504	1.77857	2	25	2	3627	145.08	S100A8,S100A9
ZBTB40	CORUM	EYA1-SIX2 complex	CORUM:7364	0.0166504	1.77857	2	25	2	3627	145.08	EYA1,SIX2
ZBTB40	CORUM	iNOS-S100A8/A9 complex	CORUM:6827	0.04974	1.30329	3	25	2	3627	96.72	S100A8,S100A9

## Sheet: S4B Table
S4B Table	gProfiler enrichment analyses of the upregulated HITS identified in the screen
ORF	source	term_name	term_id	adj_ p_value	-log10 adj p_value	term size	query size	intersection size	effective domain size	Fold enrichment	intersections
AIRE +	KEGG	GnRH secretion	KEGG:04929	0.0428195	1.36836	64	6	2	7788	40.5625	GABBR2,KCNN1
AIRE +	WP	Splicing factor NOVA regulated synaptic proteins	WP:WP4148	0.0252787	1.59724	42	5	2	6646	63.2952	EPB41L3,GABBR2
AIRE +	CORUM	GABBR2-HTR1A complex	CORUM:5418	0.0496432	1.30414	2	2	1	3629	907.25	GABBR2
AIRE +	CORUM	GABBR1-GABBR2 complex	CORUM:6437	0.0496432	1.30414	2	2	1	3629	907.25	GABBR2
ATG16L1 +	GO:MF	double-stranded RNA binding	GO:0003725	5.47928e-07	6.26128	74	50	7	18126	34.2924	OASL,OAS2,OAS3,OAS1,DDX58,DDX60,DHX58
ATG16L1 +	GO:MF	2'-5'-oligoadenylate synthetase activity	GO:0001730	8.81709e-06	5.05467	3	50	3	18126	362.52	OAS2,OAS3,OAS1
ATG16L1 +	GO:MF	ISG15 transferase activity	GO:0042296	0.0199046	1.70105	4	50	2	18126	181.26	HERC5,UBE2L6
ATG16L1 +	GO:MF	adenylyltransferase activity	GO:0070566	0.030629	1.51387	29	50	3	18126	37.5021	OAS2,OAS3,OAS1
ATG16L1 +	GO:MF	carbohydrate derivative binding	GO:0097367	0.0316638	1.49944	2269	50	17	18126	2.7161	IFI44L,MX1,OASL,OAS2,GPNMB,OAS3,OAS1,AXL,CMPK2,PARP9,PCK2,TRIB3,DDX58,MX2,DDX60,DHX58,UBE2L6
ATG16L1 +	GO:MF	purine ribonucleoside triphosphate binding	GO:0035639	0.0399746	1.39822	1848	50	15	18126	2.94253	IFI44L,MX1,OASL,OAS2,OAS3,OAS1,AXL,CMPK2,PCK2,TRIB3,DDX58,MX2,DDX60,DHX58,UBE2L6
ATG16L1 +	GO:MF	single-stranded RNA binding	GO:0003727	0.0430076	1.36645	87	50	4	18126	16.6676	IFIT5,DDX58,DDX60,DHX58
ATG16L1 +	GO:BP	defense response to virus	GO:0051607	3.41897e-32	31.4661	251	50	26	17906	37.0961	IFI27,IFI44L,IFIT1,MX1,TRIM22,OASL,IFIT3,IFIT2,OAS2,ISG15,IFITM1,OAS3,OAS1,IFI6,DDIT4,PARP9,IFIT5,IRF7,RSAD2,DDX58,IFI16,MX2,HERC5,DDX60,STAT1,DHX58
ATG16L1 +	GO:BP	response to virus	GO:0009615	1.44958e-30	29.8388	337	50	27	17906	28.6921	IFI27,IFI44L,IFI44,IFIT1,MX1,TRIM22,OASL,IFIT3,IFIT2,OAS2,ISG15,IFITM1,OAS3,OAS1,IFI6,DDIT4,PARP9,IFIT5,IRF7,RSAD2,DDX58,IFI16,MX2,HERC5,DDX60,STAT1,DHX58
ATG16L1 +	GO:BP	cellular response to type I interferon	GO:0071357	6.90079e-26	25.1611	95	50	18	17906	67.8543	IFI27,IFIT1,MX1,OASL,IFIT3,IFIT2,OAS2,ISG15,IFITM1,USP18,OAS3,OAS1,IFI6,IRF7,RSAD2,XAF1,MX2,STAT1
ATG16L1 +	GO:BP	type I interferon signaling pathway	GO:0060337	6.90079e-26	25.1611	95	50	18	17906	67.8543	IFI27,IFIT1,MX1,OASL,IFIT3,IFIT2,OAS2,ISG15,IFITM1,USP18,OAS3,OAS1,IFI6,IRF7,RSAD2,XAF1,MX2,STAT1
ATG16L1 +	GO:BP	response to type I interferon	GO:0034340	1.55077e-25	24.8095	99	50	18	17906	65.1127	IFI27,IFIT1,MX1,OASL,IFIT3,IFIT2,OAS2,ISG15,IFITM1,USP18,OAS3,OAS1,IFI6,IRF7,RSAD2,XAF1,MX2,STAT1
ATG16L1 +	GO:BP	response to other organism	GO:0051707	3.16731e-20	19.4993	1551	50	33	17906	7.61957	IFI27,IFI44L,IFI44,IFIT1,MX1,TRIM22,OASL,IFIT3,IFIT2,OAS2,ISG15,IFITM1,USP18,OAS3,OAS1,IFI6,AXL,DDIT4,CMPK2,PARP9,IFIT5,IRF7,RSAD2,HERC6,PTX3,DDX58,IFI16,XAF1,MX2,HERC5,DDX60,STAT1,DHX58
ATG16L1 +	GO:BP	response to external biotic stimulus	GO:0043207	3.29973e-20	19.4815	1553	50	33	17906	7.60976	IFI27,IFI44L,IFI44,IFIT1,MX1,TRIM22,OASL,IFIT3,IFIT2,OAS2,ISG15,IFITM1,USP18,OAS3,OAS1,IFI6,AXL,DDIT4,CMPK2,PARP9,IFIT5,IRF7,RSAD2,HERC6,PTX3,DDX58,IFI16,XAF1,MX2,HERC5,DDX60,STAT1,DHX58
ATG16L1 +	GO:BP	response to biotic stimulus	GO:0009607	6.05925e-20	19.2176	1583	50	33	17906	7.46555	IFI27,IFI44L,IFI44,IFIT1,MX1,TRIM22,OASL,IFIT3,IFIT2,OAS2,ISG15,IFITM1,USP18,OAS3,OAS1,IFI6,AXL,DDIT4,CMPK2,PARP9,IFIT5,IRF7,RSAD2,HERC6,PTX3,DDX58,IFI16,XAF1,MX2,HERC5,DDX60,STAT1,DHX58
ATG16L1 +	GO:BP	defense response to other organism	GO:0098542	1.60244e-19	18.7952	1212	50	30	17906	8.86436	IFI27,IFI44L,IFIT1,MX1,TRIM22,OASL,IFIT3,IFIT2,OAS2,ISG15,IFITM1,USP18,OAS3,OAS1,IFI6,AXL,DDIT4,PARP9,IFIT5,IRF7,RSAD2,PTX3,DDX58,IFI16,XAF1,MX2,HERC5,DDX60,STAT1,DHX58
ATG16L1 +	GO:BP	innate immune response	GO:0045087	4.43636e-19	18.353	1010	50	28	17906	9.92808	IFI27,IFIT1,MX1,TRIM22,OASL,IFIT3,IFIT2,OAS2,ISG15,IFITM1,USP18,OAS3,OAS1,IFI6,AXL,PARP9,IFIT5,IRF7,RSAD2,PTX3,DDX58,IFI16,XAF1,MX2,HERC5,DDX60,STAT1,DHX58
ATG16L1 +	GO:BP	defense response	GO:0006952	2.60628e-18	17.584	1783	50	33	17906	6.62813	IFI27,IFI44L,IFIT1,MX1,TRIM22,OASL,IFIT3,IFIT2,OAS2,ISG15,IFITM1,USP18,OAS3,SIGLEC1,OAS1,IFI6,AXL,ORM1,DDIT4,PARP9,IFIT5,IRF7,RSAD2,PTX3,DDX58,LGALS3BP,IFI16,XAF1,MX2,HERC5,DDX60,STAT1,DHX58
ATG16L1 +	GO:BP	immune effector process	GO:0002252	2.65286e-16	15.5763	1281	50	28	17906	7.82776	IFI27,IFI44L,IFIT1,MX1,TRIM22,OASL,IFIT3,IFIT2,OAS2,ISG15,IFITM1,OAS3,OAS1,IFI6,ORM1,DDIT4,PARP9,IFIT5,IRF7,RSAD2,PTX3,DDX58,IFI16,MX2,HERC5,DDX60,STAT1,DHX58
ATG16L1 +	GO:BP	response to external stimulus	GO:0009605	5.16827e-16	15.2867	2923	50	37	17906	4.53316	IFI27,IFI44L,IFI44,IFIT1,ENPP2,MX1,TRIM22,OASL,IFIT3,IFIT2,OAS2,GPNMB,ISG15,TRPM8,IFITM1,USP18,OAS3,OAS1,IFI6,AXL,DDIT4,CMPK2,PARP9,IFIT5,IRF7,RSAD2,HERC6,PCK2,PTX3,DDX58,IFI16,XAF1,MX2,HERC5,DDX60,STAT1,DHX58
ATG16L1 +	GO:BP	negative regulation of viral process	GO:0048525	2.90061e-15	14.5375	105	50	13	17906	44.3387	IFIT1,MX1,OASL,OAS2,ISG15,IFITM1,OAS3,OAS1,IFIT5,RSAD2,PTX3,IFI16,STAT1
ATG16L1 +	GO:BP	negative regulation of viral life cycle	GO:1903901	2.06582e-14	13.6849	88	50	12	17906	48.8345	IFIT1,MX1,OASL,OAS2,ISG15,IFITM1,OAS3,OAS1,IFIT5,RSAD2,PTX3,IFI16
ATG16L1 +	GO:BP	negative regulation of viral genome replication	GO:0045071	2.97379e-14	13.5267	63	50	11	17906	62.5289	IFIT1,MX1,OASL,OAS2,ISG15,IFITM1,OAS3,OAS1,IFIT5,RSAD2,IFI16
ATG16L1 +	GO:BP	immune response	GO:0006955	8.54667e-14	13.0682	2294	50	32	17906	4.99557	IFI27,IFI44L,IFI44,IFIT1,ENPP2,MX1,TRIM22,OASL,IFIT3,IFIT2,OAS2,ISG15,IFITM1,USP18,OAS3,OAS1,IFI6,AXL,ORM1,PARP9,IFIT5,IRF7,RSAD2,PTX3,DDX58,IFI16,XAF1,MX2,HERC5,DDX60,STAT1,DHX58
ATG16L1 +	GO:BP	regulation of viral genome replication	GO:0045069	1.03194e-13	12.9863	100	50	12	17906	42.9744	IFI27,IFIT1,MX1,OASL,OAS2,ISG15,IFITM1,OAS3,OAS1,IFIT5,RSAD2,IFI16
ATG16L1 +	GO:BP	regulation of viral life cycle	GO:1903900	4.15508e-13	12.3814	152	50	13	17906	30.6287	IFI27,IFIT1,MX1,OASL,OAS2,ISG15,IFITM1,OAS3,OAS1,IFIT5,RSAD2,PTX3,IFI16
ATG16L1 +	GO:BP	regulation of multi-organism process	GO:0043900	7.68939e-13	12.1141	774	50	21	17906	9.71643	IFI27,IFIT1,MX1,OASL,OAS2,ISG15,IFITM1,USP18,OAS3,OAS1,PARP9,IFIT5,IRF7,RSAD2,PTX3,DDX58,IFI16,HERC5,DDX60,STAT1,DHX58
ATG16L1 +	GO:BP	regulation of viral process	GO:0050792	9.6707e-13	12.0145	212	50	14	17906	23.6494	IFI27,IFIT1,MX1,OASL,OAS2,ISG15,IFITM1,OAS3,OAS1,IFIT5,RSAD2,PTX3,IFI16,STAT1
ATG16L1 +	GO:BP	cytokine-mediated signaling pathway	GO:0019221	1.45238e-12	11.8379	799	50	21	17906	9.41242	IFI27,IFIT1,MX1,TRIM22,OASL,IFIT3,IFIT2,OAS2,ISG15,IFITM1,USP18,OAS3,OAS1,IFI6,AXL,PARP9,IRF7,RSAD2,XAF1,MX2,STAT1
ATG16L1 +	GO:BP	viral genome replication	GO:0019079	2.20577e-12	11.6564	128	50	12	17906	33.5737	IFI27,IFIT1,MX1,OASL,OAS2,ISG15,IFITM1,OAS3,OAS1,IFIT5,RSAD2,IFI16
ATG16L1 +	GO:BP	immune system process	GO:0002376	2.34233e-12	11.6304	3235	50	35	17906	3.87456	IFI27,IFI44L,IFI44,IFIT1,ENPP2,MX1,TRIM22,OASL,IFIT3,IFIT2,OAS2,GPNMB,ISG15,IFITM1,USP18,OAS3,OAS1,IFI6,AXL,ORM1,DDIT4,PARP9,IFIT5,IRF7,RSAD2,HERC6,PTX3,DDX58,IFI16,XAF1,MX2,HERC5,DDX60,STAT1,DHX58
ATG16L1 +	GO:BP	regulation of symbiosis, encompassing mutualism through parasitism	GO:0043903	2.37022e-12	11.6252	226	50	14	17906	22.1844	IFI27,IFIT1,MX1,OASL,OAS2,ISG15,IFITM1,OAS3,OAS1,IFIT5,RSAD2,PTX3,IFI16,STAT1
ATG16L1 +	GO:BP	negative regulation of multi-organism process	GO:0043901	2.52122e-12	11.5984	227	50	14	17906	22.0867	IFIT1,MX1,OASL,OAS2,ISG15,IFITM1,OAS3,OAS1,IFIT5,RSAD2,PTX3,IFI16,STAT1,DHX58
ATG16L1 +	GO:BP	multi-organism process	GO:0051704	4.72371e-11	10.3257	3072	50	33	17906	3.84699	IFI27,IFI44L,IFI44,IFIT1,MX1,TRIM22,OASL,IFIT3,IFIT2,OAS2,ISG15,IFITM1,USP18,OAS3,OAS1,IFI6,AXL,DDIT4,CMPK2,PARP9,IFIT5,IRF7,RSAD2,HERC6,PTX3,DDX58,IFI16,XAF1,MX2,HERC5,DDX60,STAT1,DHX58
ATG16L1 +	GO:BP	response to cytokine	GO:0034097	5.18686e-11	10.2851	1225	50	23	17906	6.72389	IFI27,IFIT1,MX1,TRIM22,OASL,IFIT3,IFIT2,OAS2,ISG15,IFITM1,USP18,OAS3,OAS1,IFI6,AXL,PARP9,IRF7,RSAD2,DDX58,IFI16,XAF1,MX2,STAT1
ATG16L1 +	GO:BP	response to stress	GO:0006950	7.9212e-11	10.1012	4147	50	37	17906	3.19519	IFI27,IFI44L,IFIT1,MX1,TRIM22,OASL,IFIT3,IFIT2,OAS2,ISG15,TRPM8,IFITM1,USP18,OAS3,SIGLEC1,OAS1,IFI6,AXL,ORM1,DDIT4,PARP9,IFIT5,IRF7,RSAD2,PCK2,PTX3,TRIB3,DDX58,LGALS3BP,IFI16,XAF1,MX2,HERC5,DDX60,STAT1,DHX58,UBE2L6
ATG16L1 +	GO:BP	cellular response to cytokine stimulus	GO:0071345	1.15158e-10	9.93871	1130	50	22	17906	6.97225	IFI27,IFIT1,MX1,TRIM22,OASL,IFIT3,IFIT2,OAS2,ISG15,IFITM1,USP18,OAS3,OAS1,IFI6,AXL,PARP9,IRF7,RSAD2,IFI16,XAF1,MX2,STAT1
ATG16L1 +	GO:BP	viral life cycle	GO:0019058	5.02644e-10	9.29874	333	50	14	17906	15.0561	IFI27,IFIT1,MX1,OASL,OAS2,ISG15,IFITM1,OAS3,OAS1,AXL,IFIT5,RSAD2,PTX3,IFI16
ATG16L1 +	GO:BP	viral process	GO:0016032	7.44041e-10	9.1284	838	50	19	17906	8.11967	IFI27,IFIT1,MX1,TRIM22,OASL,OAS2,ISG15,IFITM1,OAS3,OAS1,AXL,IFIT5,IRF7,RSAD2,PTX3,DDX58,IFI16,STAT1,DHX58
ATG16L1 +	GO:BP	symbiotic process	GO:0044403	2.2051e-09	8.65657	891	50	19	17906	7.63668	IFI27,IFIT1,MX1,TRIM22,OASL,OAS2,ISG15,IFITM1,OAS3,OAS1,AXL,IFIT5,IRF7,RSAD2,PTX3,DDX58,IFI16,STAT1,DHX58
ATG16L1 +	GO:BP	interspecies interaction between organisms	GO:0044419	6.21404e-09	8.20663	945	50	19	17906	7.2003	IFI27,IFIT1,MX1,TRIM22,OASL,OAS2,ISG15,IFITM1,OAS3,OAS1,AXL,IFIT5,IRF7,RSAD2,PTX3,DDX58,IFI16,STAT1,DHX58
ATG16L1 +	GO:BP	interferon-gamma-mediated signaling pathway	GO:0060333	2.20945e-07	6.65572	87	50	8	17906	32.9306	TRIM22,OASL,OAS2,OAS3,OAS1,PARP9,IRF7,STAT1
ATG16L1 +	GO:BP	cellular response to organic substance	GO:0071310	9.97531e-07	6.00107	2813	50	27	17906	3.43734	IFI27,IFIT1,MX1,TRIM22,OASL,IFIT3,IFIT2,OAS2,ISG15,IFITM1,USP18,OAS3,OAS1,IFI6,AXL,DDIT4,CMPK2,PARP9,IRF7,RSAD2,PCK2,TRIB3,DDX58,IFI16,XAF1,MX2,STAT1
ATG16L1 +	GO:BP	regulation of defense response to virus	GO:0050688	3.19327e-06	5.49576	75	50	7	17906	33.4245	IFIT1,PARP9,DDX58,HERC5,DDX60,STAT1,DHX58
ATG16L1 +	GO:BP	response to stimulus	GO:0050896	4.58715e-06	5.33846	9455	50	46	17906	1.74231	IFI27,IFI44L,IFI44,IFIT1,ENPP2,MX1,TRIM22,OASL,IFIT3,IFIT2,OAS2,GPNMB,ISG15,TRPM8,IFITM1,USP18,OAS3,SIGLEC1,OAS1,IFI6,AXL,ORM1,DDIT4,CMPK2,PARP9,IFIT5,IRF7,RSAD2,HERC6,ITGB1BP2,GRM1,PCK2,PTX3,TRIB3,DDX58,LY6E,LGALS3BP,IFI16,XAF1,MX2,HERC5,DDX60,STAT1,DHX58,PEX5L,UBE2L6
ATG16L1 +	GO:BP	regulation of type I interferon production	GO:0032479	4.96136e-06	5.3044	128	50	8	17906	22.3825	ISG15,IRF7,DDX58,IFI16,HERC5,STAT1,DHX58,UBE2L6
ATG16L1 +	GO:BP	type I interferon production	GO:0032606	5.61267e-06	5.25083	130	50	8	17906	22.0382	ISG15,IRF7,DDX58,IFI16,HERC5,STAT1,DHX58,UBE2L6
ATG16L1 +	GO:BP	response to interferon-alpha	GO:0035455	5.9119e-06	5.22827	21	50	5	17906	85.2667	IFIT3,IFIT2,IFITM1,AXL,MX2
ATG16L1 +	GO:BP	response to interferon-gamma	GO:0034341	8.28502e-06	5.08171	200	50	9	17906	16.1154	TRIM22,OASL,OAS2,IFITM1,OAS3,OAS1,PARP9,IRF7,STAT1
ATG16L1 +	GO:BP	regulation of ribonuclease activity	GO:0060700	1.45815e-05	4.8362	9	50	4	17906	159.164	OASL,OAS2,OAS3,OAS1
ATG16L1 +	GO:BP	cellular response to interferon-gamma	GO:0071346	7.26413e-05	4.13882	180	50	8	17906	15.9164	TRIM22,OASL,OAS2,OAS3,OAS1,PARP9,IRF7,STAT1
ATG16L1 +	GO:BP	cellular response to chemical stimulus	GO:0070887	8.0257e-05	4.09552	3418	50	27	17906	2.82892	IFI27,IFIT1,MX1,TRIM22,OASL,IFIT3,IFIT2,OAS2,ISG15,IFITM1,USP18,OAS3,OAS1,IFI6,AXL,DDIT4,CMPK2,PARP9,IRF7,RSAD2,PCK2,TRIB3,DDX58,IFI16,XAF1,MX2,STAT1
ATG16L1 +	GO:BP	response to organic substance	GO:0010033	8.18178e-05	4.08715	3421	50	27	17906	2.82644	IFI27,IFIT1,MX1,TRIM22,OASL,IFIT3,IFIT2,OAS2,ISG15,IFITM1,USP18,OAS3,OAS1,IFI6,AXL,DDIT4,CMPK2,PARP9,IRF7,RSAD2,PCK2,TRIB3,DDX58,IFI16,XAF1,MX2,STAT1
ATG16L1 +	GO:BP	regulation of cytokine production	GO:0001817	0.000250624	3.60098	764	50	13	17906	6.09366	GPNMB,ISG15,AXL,ORM1,IRF7,RSAD2,DDX58,IFI16,HERC5,DDX60,STAT1,DHX58,UBE2L6
ATG16L1 +	GO:BP	regulation of response to biotic stimulus	GO:0002831	0.000294645	3.5307	515	50	11	17906	7.64917	IFIT1,USP18,PARP9,IRF7,RSAD2,DDX58,IFI16,HERC5,DDX60,STAT1,DHX58
ATG16L1 +	GO:BP	negative regulation of type I interferon production	GO:0032480	0.000377906	3.42262	46	50	5	17906	38.9261	ISG15,DDX58,HERC5,DHX58,UBE2L6
ATG16L1 +	GO:BP	cytokine production	GO:0001816	0.000716454	3.14481	837	50	13	17906	5.5622	GPNMB,ISG15,AXL,ORM1,IRF7,RSAD2,DDX58,IFI16,HERC5,DDX60,STAT1,DHX58,UBE2L6
ATG16L1 +	GO:BP	regulation of nuclease activity	GO:0032069	0.000824199	3.08397	22	50	4	17906	65.1127	OASL,OAS2,OAS3,OAS1
ATG16L1 +	GO:BP	cellular response to virus	GO:0098586	0.000857382	3.06683	54	50	5	17906	33.1593	IFI6,IRF7,DDX58,DDX60,DHX58
ATG16L1 +	GO:BP	ISG15-protein conjugation	GO:0032020	0.000885501	3.05281	6	50	3	17906	179.06	ISG15,HERC5,UBE2L6
ATG16L1 +	GO:BP	cell surface receptor signaling pathway	GO:0007166	0.00215564	2.66642	3197	50	24	17906	2.68842	IFI27,IFIT1,MX1,TRIM22,OASL,IFIT3,IFIT2,OAS2,ISG15,IFITM1,USP18,OAS3,OAS1,IFI6,AXL,DDIT4,PARP9,IRF7,RSAD2,GRM1,LY6E,XAF1,MX2,STAT1
ATG16L1 +	GO:BP	cytoplasmic pattern recognition receptor signaling pathway in response to virus	GO:0039528	0.00227868	2.64232	28	50	4	17906	51.16	IRF7,DDX58,DDX60,DHX58
ATG16L1 +	GO:BP	response to interferon-beta	GO:0035456	0.00303742	2.5175	30	50	4	17906	47.7493	IFITM1,IFI16,XAF1,STAT1
ATG16L1 +	GO:BP	signal transduction	GO:0007165	0.00490848	2.30905	6296	50	34	17906	1.93394	IFI27,IFIT1,MX1,TRIM22,OASL,IFIT3,IFIT2,OAS2,GPNMB,ISG15,IFITM1,USP18,OAS3,OAS1,IFI6,AXL,DDIT4,PARP9,IFIT5,IRF7,RSAD2,ITGB1BP2,GRM1,TRIB3,DDX58,LY6E,LGALS3BP,IFI16,XAF1,MX2,DDX60,STAT1,DHX58,PEX5L
ATG16L1 +	GO:BP	MDA-5 signaling pathway	GO:0039530	0.0052713	2.27808	10	50	3	17906	107.436	IRF7,DDX60,DHX58
ATG16L1 +	GO:BP	negative regulation of cytokine production	GO:0001818	0.00552794	2.25744	318	50	8	17906	9.00931	GPNMB,ISG15,AXL,ORM1,DDX58,HERC5,DHX58,UBE2L6
ATG16L1 +	GO:BP	positive regulation of type I interferon production	GO:0032481	0.00579827	2.2367	79	50	5	17906	22.6658	IRF7,DDX58,IFI16,STAT1,DHX58
ATG16L1 +	GO:BP	regulation of innate immune response	GO:0045088	0.00722214	2.14133	444	50	9	17906	7.25919	USP18,PARP9,IRF7,RSAD2,DDX58,IFI16,DDX60,STAT1,DHX58
ATG16L1 +	GO:BP	cellular response to interferon-alpha	GO:0035457	0.00723377	2.14064	11	50	3	17906	97.6691	IFIT3,IFIT2,AXL
ATG16L1 +	GO:BP	response to chemical	GO:0042221	0.0109006	1.96255	4897	50	29	17906	2.12078	IFI27,IFIT1,ENPP2,MX1,TRIM22,OASL,IFIT3,IFIT2,OAS2,GPNMB,ISG15,IFITM1,USP18,OAS3,OAS1,IFI6,AXL,DDIT4,CMPK2,PARP9,IRF7,RSAD2,PCK2,TRIB3,DDX58,IFI16,XAF1,MX2,STAT1
ATG16L1 +	GO:BP	regulation of immune system process	GO:0002682	0.0173552	1.76057	1688	50	16	17906	3.3945	IFIT1,GPNMB,ISG15,IFITM1,USP18,AXL,ORM1,PARP9,IRF7,RSAD2,DDX58,IFI16,HERC5,DDX60,STAT1,DHX58
ATG16L1 +	GO:BP	multi-organism cellular process	GO:0044764	0.022584	1.6462	49	50	4	17906	29.2343	IRF7,DDX58,DDX60,DHX58
ATG16L1 +	GO:BP	regulation of defense response	GO:0031347	0.0235711	1.62762	807	50	11	17906	4.88144	IFIT1,USP18,PARP9,IRF7,RSAD2,DDX58,IFI16,HERC5,DDX60,STAT1,DHX58
ATG16L1 +	GO:BP	cellular response to stimulus	GO:0051716	0.0238795	1.62197	7772	50	37	17906	1.70489	IFI27,IFIT1,MX1,TRIM22,OASL,IFIT3,IFIT2,OAS2,GPNMB,ISG15,IFITM1,USP18,OAS3,OAS1,IFI6,AXL,DDIT4,CMPK2,PARP9,IFIT5,IRF7,RSAD2,ITGB1BP2,GRM1,PCK2,TRIB3,DDX58,LY6E,LGALS3BP,IFI16,XAF1,MX2,DDX60,STAT1,DHX58,PEX5L,UBE2L6
ATG16L1 +	GO:BP	regulation of response to cytokine stimulus	GO:0060759	0.0309073	1.50994	190	50	6	17906	11.3091	USP18,AXL,PARP9,IRF7,DDX58,STAT1
ATG16L1 +	GO:BP	signaling	GO:0023052	0.0312752	1.5048	6772	50	34	17906	1.798	IFI27,IFIT1,MX1,TRIM22,OASL,IFIT3,IFIT2,OAS2,GPNMB,ISG15,IFITM1,USP18,OAS3,OAS1,IFI6,AXL,DDIT4,PARP9,IFIT5,IRF7,RSAD2,ITGB1BP2,GRM1,TRIB3,DDX58,LY6E,LGALS3BP,IFI16,XAF1,MX2,DDX60,STAT1,DHX58,PEX5L
ATG16L1 +	GO:BP	cell communication	GO:0007154	0.0344046	1.46338	6798	50	34	17906	1.79113	IFI27,IFIT1,MX1,TRIM22,OASL,IFIT3,IFIT2,OAS2,GPNMB,ISG15,IFITM1,USP18,OAS3,OAS1,IFI6,AXL,DDIT4,PARP9,IFIT5,IRF7,RSAD2,ITGB1BP2,GRM1,TRIB3,DDX58,LY6E,LGALS3BP,IFI16,XAF1,MX2,DDX60,STAT1,DHX58,PEX5L
ATG16L1 +	GO:BP	positive regulation of response to cytokine stimulus	GO:0060760	0.0414182	1.38281	57	50	4	17906	25.1312	AXL,PARP9,IRF7,DDX58
ATG16L1 +	GO:CC	postsynaptic endocytic zone membrane	GO:0098844	0.0179222	1.74661	5	52	2	18856	145.046	MX1,MX2
ATG16L1 +	GO:CC	cytosol	GO:0005829	0.0352734	1.45255	5154	52	27	18856	1.89961	IFIT1,MX1,TRIM22,OASL,IFIT3,IFIT2,OAS2,ISG15,USP18,OAS3,OAS1,DDIT4,PARP9,IFIT5,IRF7,HERC6,PCK2,TRIB3,DDX58,IFI16,XAF1,MX2,HERC5,DDX60,STAT1,PEX5L,UBE2L6
ATG16L1 +	KEGG	Hepatitis C	KEGG:05160	8.53627e-08	7.06873	155	27	9	7788	16.7484	IFIT1,MX1,OAS2,OAS3,OAS1,IRF7,RSAD2,DDX58,STAT1
ATG16L1 +	KEGG	Influenza A	KEGG:05164	3.77842e-06	5.42269	167	27	8	7788	13.8177	MX1,OAS2,OAS3,OAS1,IRF7,RSAD2,DDX58,STAT1
ATG16L1 +	KEGG	Measles	KEGG:05162	1.98139e-05	4.70303	138	27	7	7788	14.6312	MX1,OAS2,OAS3,OAS1,IRF7,DDX58,STAT1
ATG16L1 +	KEGG	Epstein-Barr virus infection	KEGG:05169	0.000219285	3.65899	197	27	7	7788	10.2493	OAS2,ISG15,OAS3,OAS1,IRF7,DDX58,STAT1
ATG16L1 +	KEGG	NOD-like receptor signaling pathway	KEGG:04621	0.00160488	2.79456	177	27	6	7788	9.77778	OAS2,OAS3,OAS1,IRF7,IFI16,STAT1
ATG16L1 +	KEGG	RIG-I-like receptor signaling pathway	KEGG:04622	0.00572386	2.24231	70	27	4	7788	16.4825	ISG15,IRF7,DDX58,DHX58
ATG16L1 +	REAC	Interferon Signaling	REAC:R-HSA-913531	9.8767e-26	25.0054	193	41	22	10594	29.4538	IFI27,IFIT1,MX1,TRIM22,OASL,IFIT3,IFIT2,OAS2,ISG15,IFITM1,USP18,OAS3,OAS1,IFI6,IRF7,RSAD2,DDX58,XAF1,MX2,HERC5,STAT1,UBE2L6
ATG16L1 +	REAC	Interferon alpha/beta signaling	REAC:R-HSA-909733	2.12337e-25	24.673	67	41	17	10594	65.5617	IFI27,IFIT1,MX1,OASL,IFIT3,IFIT2,OAS2,ISG15,IFITM1,USP18,OAS3,OAS1,IFI6,IRF7,RSAD2,XAF1,MX2
ATG16L1 +	REAC	Antiviral mechanism by IFN-stimulated genes	REAC:R-HSA-1169410	4.00972e-16	15.3969	79	41	13	10594	42.5199	IFIT1,MX1,OASL,OAS2,ISG15,USP18,OAS3,OAS1,DDX58,MX2,HERC5,STAT1,UBE2L6
ATG16L1 +	REAC	Cytokine Signaling in Immune system	REAC:R-HSA-1280215	4.9796e-13	12.3028	831	41	23	10594	7.1516	IFI27,IFIT1,MX1,TRIM22,OASL,IFIT3,IFIT2,OAS2,ISG15,IFITM1,USP18,OAS3,OAS1,IFI6,IRF7,RSAD2,TRIB3,DDX58,XAF1,MX2,HERC5,STAT1,UBE2L6
ATG16L1 +	REAC	Immune System	REAC:R-HSA-168256	1.38488e-09	8.85859	2147	41	29	10594	3.49013	IFI27,IFIT1,MX1,TRIM22,OASL,IFIT3,IFIT2,OAS2,ISG15,IFITM1,USP18,OAS3,SIGLEC1,OAS1,IFI6,ORM1,IRF7,RSAD2,HERC6,PTX3,TRIB3,DDX58,IFI16,XAF1,MX2,HERC5,STAT1,DHX58,UBE2L6
ATG16L1 +	REAC	ISG15 antiviral mechanism	REAC:R-HSA-1169408	1.63427e-09	8.78668	71	41	9	10594	32.7537	IFIT1,MX1,ISG15,USP18,DDX58,MX2,HERC5,STAT1,UBE2L6
ATG16L1 +	REAC	OAS antiviral response	REAC:R-HSA-8983711	2.87782e-08	7.54094	9	41	5	10594	143.55	OASL,OAS2,OAS3,OAS1,DDX58
ATG16L1 +	REAC	DDX58/IFIH1-mediated induction of interferon-alpha/beta	REAC:R-HSA-168928	0.000164421	3.78404	78	41	6	10594	19.8762	ISG15,IRF7,DDX58,HERC5,DHX58,UBE2L6
ATG16L1 +	REAC	Interferon gamma signaling	REAC:R-HSA-877300	0.000315094	3.50156	87	41	6	10594	17.82	TRIM22,OASL,OAS2,OAS3,OAS1,IRF7
ATG16L1 +	REAC	Negative regulators of DDX58/IFIH1 signaling	REAC:R-HSA-936440	0.00281943	2.54984	34	41	4	10594	30.3989	ISG15,DDX58,HERC5,UBE2L6
ATG16L1 +	WP	The human immune response to tuberculosis	WP:WP4197	7.20605e-08	7.1423	23	32	6	6646	54.1793	IFIT1,MX1,IFIT3,IFITM1,OAS1,STAT1
ATG16L1 +	WP	Type II interferon signaling (IFNG)	WP:WP619	7.26948e-05	4.1385	37	32	5	6646	28.0659	IFIT2,ISG15,OAS1,IFI6,STAT1
ATG16L1 +	WP	Non-genomic actions of 1,25 dihydroxyvitamin D3	WP:WP4341	0.00180429	2.74369	70	32	5	6646	14.8348	IFI44L,OAS2,ISG15,RSAD2,STAT1
ATG16L1 +	WP	Novel intracellular components of RIG-I-like receptor (RLR) pathway	WP:WP3865	0.0178002	1.74957	60	32	4	6646	13.8458	ISG15,IRF7,DDX58,DHX58
ATG16L1 +	CORUM	DTX3L-PARP9-STAT1 complex	CORUM:7385	0.00111697	2.95196	3	7	2	3629	345.619	PARP9,STAT1
AUH +	GO:BP	cellular response to peptide hormone stimulus	GO:0071375	0.019519	1.70954	334	4	3	17906	40.2081	GDF15,TRIB3,PCK2
AUH +	GO:BP	cellular response to peptide	GO:1901653	0.0339863	1.4687	402	4	3	17906	33.4067	GDF15,TRIB3,PCK2
AUH +	GO:BP	response to peptide hormone	GO:0043434	0.0495342	1.3051	456	4	3	17906	29.4507	GDF15,TRIB3,PCK2
AUH +	WP	Adipogenesis	WP:WP236	0.0498819	1.30206	129	3	2	6646	34.3463	TRIB3,PCK2
AUH +	CORUM	TRIB3-DDIT3 complex	CORUM:5383	0.0496432	1.30414	2	2	1	3629	907.25	TRIB3
AUH +	CORUM	GDF15-ERBB2 complex	CORUM:7351	0.0496432	1.30414	2	2	1	3629	907.25	GDF15
ETS2 +	CORUM	IL1RAP-KIT complex	CORUM:7510	0.0499199	1.30173	2	1	1	3629	1814.5	KIT
FUT2 +	GO:MF	interleukin-7 receptor binding	GO:0005139	0.0497021	1.30362	2	1	1	18126	9063	TSLP
FUT2 +	GO:BP	chemokine (C-C motif) ligand 1 production	GO:0071610	0.0498636	1.30222	1	1	1	17906	17906	TSLP
FUT2 +	GO:BP	regulation of chemokine (C-C motif) ligand 1 production	GO:0071652	0.0498636	1.30222	1	1	1	17906	17906	TSLP
FUT2 +	GO:BP	positive regulation of chemokine (C-C motif) ligand 1 production	GO:0071654	0.0498636	1.30222	1	1	1	17906	17906	TSLP
IFIH1 +	GO:MF	double-stranded RNA binding	GO:0003725	8.40342e-09	8.07554	74	48	8	18126	40.8243	OASL,OAS2,OAS3,OAS1,DDX58,DDX60,DHX58,EIF2AK2
IFIH1 +	GO:MF	2'-5'-oligoadenylate synthetase activity	GO:0001730	8.46049e-06	5.0726	3	48	3	18126	377.625	OAS2,OAS3,OAS1
IFIH1 +	GO:MF	ISG15 transferase activity	GO:0042296	0.019933	1.70043	4	48	2	18126	188.812	HERC5,UBE2L6
IFIH1 +	GO:MF	RNA helicase activity	GO:0003724	0.024672	1.6078	77	48	4	18126	19.6169	DDX58,DDX60,DHX58,HELZ2
IFIH1 +	GO:MF	adenylyltransferase activity	GO:0070566	0.0294536	1.53086	29	48	3	18126	39.0647	OAS2,OAS3,OAS1
IFIH1 +	GO:MF	RNA binding	GO:0003723	0.0385435	1.41405	1914	48	15	18126	2.95944	IFIT1,OASL,OAS2,IFIT2,OAS3,OAS1,HERC5,IFIT5,ISG20,DDX58,IFI16,DDX60,DHX58,HELZ2,EIF2AK2
IFIH1 +	GO:MF	single-stranded RNA binding	GO:0003727	0.0398018	1.4001	87	48	4	18126	17.3621	IFIT5,DDX58,DDX60,DHX58
IFIH1 +	GO:BP	defense response to virus	GO:0051607	8.15947e-37	36.0883	251	48	28	17906	41.6142	IFI27,IFI44L,MX1,TRIM22,IFIT1,OASL,ISG15,OAS2,IFI6,IFITM1,IFIT3,IFIT2,OAS3,OAS1,HERC5,PARP9,IFIT5,ISG20,RSAD2,IRF7,DDX58,IFITM3,IFI16,DDX60,MX2,DHX58,STAT1,EIF2AK2
IFIH1 +	GO:BP	response to virus	GO:0009615	5.19677e-35	34.2843	337	48	29	17906	32.1015	IFI27,IFI44L,IFI44,MX1,TRIM22,IFIT1,OASL,ISG15,OAS2,IFI6,IFITM1,IFIT3,IFIT2,OAS3,OAS1,HERC5,PARP9,IFIT5,ISG20,RSAD2,IRF7,DDX58,IFITM3,IFI16,DDX60,MX2,DHX58,STAT1,EIF2AK2
IFIH1 +	GO:BP	cellular response to type I interferon	GO:0071357	1.24632e-30	29.9044	95	48	20	17906	78.5351	IFI27,MX1,IFIT1,OASL,ISG15,OAS2,IFI6,IFITM1,IFIT3,IFIT2,OAS3,USP18,OAS1,ISG20,RSAD2,IRF7,IFITM3,MX2,STAT1,XAF1
IFIH1 +	GO:BP	type I interferon signaling pathway	GO:0060337	1.24632e-30	29.9044	95	48	20	17906	78.5351	IFI27,MX1,IFIT1,OASL,ISG15,OAS2,IFI6,IFITM1,IFIT3,IFIT2,OAS3,USP18,OAS1,ISG20,RSAD2,IRF7,IFITM3,MX2,STAT1,XAF1
IFIH1 +	GO:BP	response to type I interferon	GO:0034340	3.10387e-30	29.5081	99	48	20	17906	75.362	IFI27,MX1,IFIT1,OASL,ISG15,OAS2,IFI6,IFITM1,IFIT3,IFIT2,OAS3,USP18,OAS1,ISG20,RSAD2,IRF7,IFITM3,MX2,STAT1,XAF1
IFIH1 +	GO:BP	response to other organism	GO:0051707	2.20068e-25	24.6574	1551	48	36	17906	8.65861	IFI27,IFI44L,IFI44,MX1,TRIM22,IFIT1,OASL,ISG15,OAS2,IFI6,IFITM1,IFIT3,IFIT2,CXCL11,OAS3,USP18,OAS1,HERC5,CMPK2,PARP9,STAP1,IFIT5,ISG20,HERC6,RSAD2,IRF7,DDX58,IFITM3,IFI16,PARP14,DDX60,MX2,DHX58,STAT1,EIF2AK2,XAF1
IFIH1 +	GO:BP	response to external biotic stimulus	GO:0043207	2.30313e-25	24.6377	1553	48	36	17906	8.64746	IFI27,IFI44L,IFI44,MX1,TRIM22,IFIT1,OASL,ISG15,OAS2,IFI6,IFITM1,IFIT3,IFIT2,CXCL11,OAS3,USP18,OAS1,HERC5,CMPK2,PARP9,STAP1,IFIT5,ISG20,HERC6,RSAD2,IRF7,DDX58,IFITM3,IFI16,PARP14,DDX60,MX2,DHX58,STAT1,EIF2AK2,XAF1
IFIH1 +	GO:BP	response to biotic stimulus	GO:0009607	4.52445e-25	24.3444	1583	48	36	17906	8.48358	IFI27,IFI44L,IFI44,MX1,TRIM22,IFIT1,OASL,ISG15,OAS2,IFI6,IFITM1,IFIT3,IFIT2,CXCL11,OAS3,USP18,OAS1,HERC5,CMPK2,PARP9,STAP1,IFIT5,ISG20,HERC6,RSAD2,IRF7,DDX58,IFITM3,IFI16,PARP14,DDX60,MX2,DHX58,STAT1,EIF2AK2,XAF1
IFIH1 +	GO:BP	innate immune response	GO:0045087	1.43112e-22	21.8443	1010	48	30	17906	11.0804	IFI27,MX1,TRIM22,IFIT1,OASL,ISG15,OAS2,IFI6,IFITM1,IFIT3,IFIT2,OAS3,USP18,OAS1,HERC5,PARP9,IFIT5,ISG20,RSAD2,IRF7,DDX58,IFITM3,IFI16,PARP14,DDX60,MX2,DHX58,STAT1,EIF2AK2,XAF1
IFIH1 +	GO:BP	defense response	GO:0006952	7.61727e-22	21.1182	1783	48	35	17906	7.32275	IFI27,IFI44L,MX1,TRIM22,IFIT1,OASL,ISG15,OAS2,IFI6,IFITM1,IFIT3,IFIT2,SIGLEC1,CXCL11,OAS3,USP18,OAS1,HERC5,PARP9,STAP1,IFIT5,ISG20,LGALS3BP,RSAD2,IRF7,DDX58,IFITM3,IFI16,PARP14,DDX60,MX2,DHX58,STAT1,EIF2AK2,XAF1
IFIH1 +	GO:BP	defense response to other organism	GO:0098542	1.21602e-21	20.9151	1212	48	31	17906	9.54149	IFI27,IFI44L,MX1,TRIM22,IFIT1,OASL,ISG15,OAS2,IFI6,IFITM1,IFIT3,IFIT2,OAS3,USP18,OAS1,HERC5,PARP9,IFIT5,ISG20,RSAD2,IRF7,DDX58,IFITM3,IFI16,PARP14,DDX60,MX2,DHX58,STAT1,EIF2AK2,XAF1
IFIH1 +	GO:BP	negative regulation of viral genome replication	GO:0045071	9.44987e-21	20.0246	63	48	14	17906	82.8981	MX1,IFIT1,OASL,ISG15,OAS2,IFITM1,OAS3,OAS1,IFIT5,ISG20,RSAD2,IFITM3,IFI16,EIF2AK2
IFIH1 +	GO:BP	regulation of viral genome replication	GO:0045069	1.14559e-19	18.941	100	48	15	17906	55.9562	IFI27,MX1,IFIT1,OASL,ISG15,OAS2,IFITM1,OAS3,OAS1,IFIT5,ISG20,RSAD2,IFITM3,IFI16,EIF2AK2
IFIH1 +	GO:BP	negative regulation of viral process	GO:0048525	2.49519e-19	18.6029	105	48	15	17906	53.2917	MX1,IFIT1,OASL,ISG15,OAS2,IFITM1,OAS3,OAS1,IFIT5,ISG20,RSAD2,IFITM3,IFI16,STAT1,EIF2AK2
IFIH1 +	GO:BP	negative regulation of viral life cycle	GO:1903901	1.55496e-18	17.8083	88	48	14	17906	59.3475	MX1,IFIT1,OASL,ISG15,OAS2,IFITM1,OAS3,OAS1,IFIT5,ISG20,RSAD2,IFITM3,IFI16,EIF2AK2
IFIH1 +	GO:BP	cytokine-mediated signaling pathway	GO:0019221	3.19121e-18	17.496	799	48	25	17906	11.6721	IFI27,MX1,TRIM22,IFIT1,OASL,ISG15,OAS2,IFI6,IFITM1,IFIT3,IFIT2,CXCL11,OAS3,USP18,OAS1,PARP9,STAP1,ISG20,RSAD2,IRF7,IFITM3,PARP14,MX2,STAT1,XAF1
IFIH1 +	GO:BP	immune response	GO:0006955	3.70624e-18	17.4311	2294	48	35	17906	5.69157	IFI27,IFI44L,IFI44,MX1,TRIM22,IFIT1,OASL,ISG15,OAS2,IFI6,IFITM1,IFIT3,IFIT2,CXCL11,OAS3,USP18,OAS1,HERC5,PARP9,STAP1,IFIT5,ISG20,RSAD2,IRF7,DDX58,IFITM3,IFI16,PARP14,DDX60,MX2,DHX58,STAT1,PAX5,EIF2AK2,XAF1
IFIH1 +	GO:BP	viral genome replication	GO:0019079	5.69257e-18	17.2447	128	48	15	17906	43.7158	IFI27,MX1,IFIT1,OASL,ISG15,OAS2,IFITM1,OAS3,OAS1,IFIT5,ISG20,RSAD2,IFITM3,IFI16,EIF2AK2
IFIH1 +	GO:BP	multi-organism process	GO:0051704	1.63062e-17	16.7876	3072	48	38	17906	4.61445	IFI27,IFI44L,IFI44,MX1,TRIM22,IFIT1,OASL,ISG15,OAS2,IFI6,IFITM1,IFIT3,IFIT2,CXCL11,OAS3,USP18,OAS1,HERC5,CMPK2,PARP9,STAP1,IFIT5,ISG20,HERC6,RSAD2,IRF7,DDX58,IFITM3,IFI16,PARP14,DDX60,MX2,DHX58,STAT1,SP110,PAX5,EIF2AK2,XAF1
IFIH1 +	GO:BP	response to cytokine	GO:0034097	1.81089e-17	16.7421	1225	48	28	17906	8.52667	IFI27,MX1,TRIM22,IFIT1,OASL,ISG15,OAS2,IFI6,IFITM1,IFIT3,IFIT2,CXCL11,OAS3,USP18,OAS1,PARP9,STAP1,ISG20,RSAD2,IRF7,DDX58,IFITM3,IFI16,PARP14,MX2,STAT1,EIF2AK2,XAF1
IFIH1 +	GO:BP	negative regulation of multi-organism process	GO:0043901	2.10016e-17	16.6777	227	48	17	17906	27.937	MX1,IFIT1,OASL,ISG15,OAS2,IFITM1,OAS3,OAS1,IFIT5,ISG20,RSAD2,IFITM3,IFI16,PARP14,DHX58,STAT1,EIF2AK2
IFIH1 +	GO:BP	regulation of multi-organism process	GO:0043900	3.50608e-17	16.4552	774	48	24	17906	11.5672	IFI27,MX1,IFIT1,OASL,ISG15,OAS2,IFITM1,OAS3,USP18,OAS1,HERC5,PARP9,IFIT5,ISG20,RSAD2,IRF7,DDX58,IFITM3,IFI16,PARP14,DDX60,DHX58,STAT1,EIF2AK2
IFIH1 +	GO:BP	immune effector process	GO:0002252	6.016e-17	16.2207	1281	48	28	17906	8.15392	IFI27,IFI44L,MX1,TRIM22,IFIT1,OASL,ISG15,OAS2,IFI6,IFITM1,IFIT3,IFIT2,OAS3,OAS1,HERC5,PARP9,IFIT5,ISG20,RSAD2,IRF7,DDX58,IFITM3,IFI16,DDX60,MX2,DHX58,STAT1,EIF2AK2
IFIH1 +	GO:BP	regulation of viral life cycle	GO:1903900	8.26359e-17	16.0828	152	48	15	17906	36.8133	IFI27,MX1,IFIT1,OASL,ISG15,OAS2,IFITM1,OAS3,OAS1,IFIT5,ISG20,RSAD2,IFITM3,IFI16,EIF2AK2
IFIH1 +	GO:BP	regulation of viral process	GO:0050792	3.08918e-16	15.5102	212	48	16	17906	28.1541	IFI27,MX1,IFIT1,OASL,ISG15,OAS2,IFITM1,OAS3,OAS1,IFIT5,ISG20,RSAD2,IFITM3,IFI16,STAT1,EIF2AK2
IFIH1 +	GO:BP	response to external stimulus	GO:0009605	7.79831e-16	15.108	2923	48	36	17906	4.59442	IFI27,IFI44L,IFI44,MX1,TRIM22,IFIT1,OASL,ISG15,OAS2,IFI6,IFITM1,IFIT3,IFIT2,CXCL11,OAS3,USP18,OAS1,HERC5,CMPK2,PARP9,STAP1,IFIT5,ISG20,HERC6,RSAD2,IRF7,DDX58,IFITM3,IFI16,PARP14,DDX60,MX2,DHX58,STAT1,EIF2AK2,XAF1
IFIH1 +	GO:BP	cellular response to cytokine stimulus	GO:0071345	7.81125e-16	15.1073	1130	48	26	17906	8.58326	IFI27,MX1,TRIM22,IFIT1,OASL,ISG15,OAS2,IFI6,IFITM1,IFIT3,IFIT2,CXCL11,OAS3,USP18,OAS1,PARP9,STAP1,ISG20,RSAD2,IRF7,IFITM3,IFI16,PARP14,MX2,STAT1,XAF1
IFIH1 +	GO:BP	regulation of symbiosis, encompassing mutualism through parasitism	GO:0043903	8.70664e-16	15.0601	226	48	16	17906	26.41	IFI27,MX1,IFIT1,OASL,ISG15,OAS2,IFITM1,OAS3,OAS1,IFIT5,ISG20,RSAD2,IFITM3,IFI16,STAT1,EIF2AK2
IFIH1 +	GO:BP	immune system process	GO:0002376	1.68713e-15	14.7729	3235	48	37	17906	4.26663	IFI27,IFI44L,IFI44,MX1,TRIM22,IFIT1,OASL,ISG15,OAS2,IFI6,IFITM1,IFIT3,IFIT2,CXCL11,OAS3,USP18,OAS1,HERC5,PARP9,STAP1,IFIT5,ISG20,HERC6,RSAD2,IRF7,DDX58,MAFB,IFITM3,IFI16,PARP14,DDX60,MX2,DHX58,STAT1,PAX5,EIF2AK2,XAF1
IFIH1 +	GO:BP	viral process	GO:0016032	1.42288e-12	11.8468	838	48	21	17906	9.3483	IFI27,MX1,TRIM22,IFIT1,OASL,ISG15,OAS2,IFITM1,OAS3,OAS1,IFIT5,ISG20,RSAD2,IRF7,DDX58,IFITM3,IFI16,DHX58,STAT1,SP110,EIF2AK2
IFIH1 +	GO:BP	symbiotic process	GO:0044403	4.83498e-12	11.3156	891	48	21	17906	8.79223	IFI27,MX1,TRIM22,IFIT1,OASL,ISG15,OAS2,IFITM1,OAS3,OAS1,IFIT5,ISG20,RSAD2,IRF7,DDX58,IFITM3,IFI16,DHX58,STAT1,SP110,EIF2AK2
IFIH1 +	GO:BP	response to stress	GO:0006950	8.74608e-12	11.0582	4147	48	37	17906	3.32832	IFI27,IFI44L,MX1,TRIM22,IFIT1,OASL,ISG15,OAS2,IFI6,IFITM1,IFIT3,IFIT2,SIGLEC1,CXCL11,OAS3,USP18,OAS1,HERC5,PARP9,STAP1,GMPR,IFIT5,ISG20,LGALS3BP,RSAD2,IRF7,DDX58,IFITM3,UBE2L6,IFI16,PARP14,DDX60,MX2,DHX58,STAT1,EIF2AK2,XAF1
IFIH1 +	GO:BP	viral life cycle	GO:0019058	1.14753e-11	10.9402	333	48	15	17906	16.8037	IFI27,MX1,IFIT1,OASL,ISG15,OAS2,IFITM1,OAS3,OAS1,IFIT5,ISG20,RSAD2,IFITM3,IFI16,EIF2AK2
IFIH1 +	GO:BP	interspecies interaction between organisms	GO:0044419	1.55437e-11	10.8084	945	48	21	17906	8.28981	IFI27,MX1,TRIM22,IFIT1,OASL,ISG15,OAS2,IFITM1,OAS3,OAS1,IFIT5,ISG20,RSAD2,IRF7,DDX58,IFITM3,IFI16,DHX58,STAT1,SP110,EIF2AK2
IFIH1 +	GO:BP	interferon-gamma-mediated signaling pathway	GO:0060333	3.22273e-09	8.49178	87	48	9	17906	38.5905	TRIM22,OASL,OAS2,OAS3,OAS1,PARP9,IRF7,PARP14,STAT1
IFIH1 +	GO:BP	cellular response to organic substance	GO:0071310	5.13474e-09	8.28948	2813	48	29	17906	3.84579	IFI27,MX1,TRIM22,IFIT1,OASL,ISG15,OAS2,IFI6,IFITM1,IFIT3,IFIT2,CXCL11,OAS3,USP18,OAS1,CMPK2,PARP9,STAP1,ISG20,RSAD2,IRF7,DDX58,IFITM3,IFI16,PARP14,MX2,STAT1,EIF2AK2,XAF1
IFIH1 +	GO:BP	response to interferon-gamma	GO:0034341	9.1704e-09	8.03761	200	48	11	17906	20.5173	TRIM22,OASL,OAS2,IFITM1,OAS3,OAS1,PARP9,IRF7,IFITM3,PARP14,STAT1
IFIH1 +	GO:BP	response to interferon-alpha	GO:0035455	3.21031e-08	7.49345	21	48	6	17906	106.583	IFITM1,IFIT3,IFIT2,IFITM3,MX2,EIF2AK2
IFIH1 +	GO:BP	cellular response to chemical stimulus	GO:0070887	7.12263e-07	6.14736	3418	48	29	17906	3.16507	IFI27,MX1,TRIM22,IFIT1,OASL,ISG15,OAS2,IFI6,IFITM1,IFIT3,IFIT2,CXCL11,OAS3,USP18,OAS1,CMPK2,PARP9,STAP1,ISG20,RSAD2,IRF7,DDX58,IFITM3,IFI16,PARP14,MX2,STAT1,EIF2AK2,XAF1
IFIH1 +	GO:BP	response to organic substance	GO:0010033	7.27957e-07	6.13789	3421	48	29	17906	3.16229	IFI27,MX1,TRIM22,IFIT1,OASL,ISG15,OAS2,IFI6,IFITM1,IFIT3,IFIT2,CXCL11,OAS3,USP18,OAS1,CMPK2,PARP9,STAP1,ISG20,RSAD2,IRF7,DDX58,IFITM3,IFI16,PARP14,MX2,STAT1,EIF2AK2,XAF1
IFIH1 +	GO:BP	cell surface receptor signaling pathway	GO:0007166	9.11807e-07	6.0401	3197	48	28	17906	3.26718	IFI27,MX1,TRIM22,IFIT1,OASL,ISG15,OAS2,IFI6,IFITM1,IFIT3,IFIT2,CXCL11,OAS3,USP18,OAS1,LY6E,PARP9,STAP1,ISG20,RSAD2,IRF7,IFITM3,PARP14,BTC,MX2,STAT1,PAX5,XAF1
IFIH1 +	GO:BP	cellular response to interferon-gamma	GO:0071346	2.33354e-06	5.63198	180	48	9	17906	18.6521	TRIM22,OASL,OAS2,OAS3,OAS1,PARP9,IRF7,PARP14,STAT1
IFIH1 +	GO:BP	regulation of defense response to virus	GO:0050688	2.47733e-06	5.60602	75	48	7	17906	34.8172	IFIT1,HERC5,PARP9,DDX58,DDX60,DHX58,STAT1
IFIH1 +	GO:BP	regulation of type I interferon production	GO:0032479	3.68943e-06	5.43304	128	48	8	17906	23.3151	ISG15,HERC5,IRF7,DDX58,UBE2L6,IFI16,DHX58,STAT1
IFIH1 +	GO:BP	type I interferon production	GO:0032606	4.1746e-06	5.37939	130	48	8	17906	22.9564	ISG15,HERC5,IRF7,DDX58,UBE2L6,IFI16,DHX58,STAT1
IFIH1 +	GO:BP	regulation of ribonuclease activity	GO:0060700	1.28856e-05	4.8899	9	48	4	17906	165.796	OASL,OAS2,OAS3,OAS1
IFIH1 +	GO:BP	regulation of response to biotic stimulus	GO:0002831	1.74021e-05	4.7594	515	48	12	17906	8.69223	IFIT1,USP18,HERC5,PARP9,RSAD2,IRF7,DDX58,IFI16,PARP14,DDX60,DHX58,STAT1
IFIH1 +	GO:BP	response to interferon-beta	GO:0035456	3.44064e-05	4.46336	30	48	5	17906	62.1736	IFITM1,IFITM3,IFI16,STAT1,XAF1
IFIH1 +	GO:BP	negative regulation of biological process	GO:0048519	6.85225e-05	4.16417	5681	48	34	17906	2.2326	IFI27,MX1,TRIM22,IFIT1,OASL,ISG15,OAS2,IFI6,IFITM1,IFIT3,CXCL11,OAS3,OAS1,HERC5,PARP9,STAP1,ETV7,IFIT5,ISG20,RSAD2,IRF7,DDX58,MAFB,IFITM3,UBE2L6,IFI16,PARP14,BTC,DHX58,STAT1,HELZ2,PAX5,HESX1,EIF2AK2
IFIH1 +	GO:BP	response to stimulus	GO:0050896	0.00011925	3.92354	9455	48	43	17906	1.69654	IFI27,IFI44L,IFI44,MX1,TRIM22,IFIT1,OASL,ISG15,OAS2,IFI6,IFITM1,IFIT3,IFIT2,SIGLEC1,CXCL11,OAS3,USP18,OAS1,HERC5,CMPK2,LY6E,PARP9,STAP1,GMPR,IFIT5,ISG20,HERC6,LGALS3BP,RSAD2,IRF7,DDX58,IFITM3,UBE2L6,IFI16,PARP14,BTC,DDX60,MX2,DHX58,STAT1,PAX5,EIF2AK2,XAF1
IFIH1 +	GO:BP	signal transduction	GO:0007165	0.000241651	3.61681	6296	48	35	17906	2.07377	IFI27,MX1,TRIM22,IFIT1,OASL,ISG15,OAS2,IFI6,IFITM1,IFIT3,IFIT2,CXCL11,OAS3,USP18,OAS1,LY6E,PARP9,STAP1,IFIT5,ISG20,LGALS3BP,RSAD2,IRF7,DDX58,IFITM3,IFI16,PARP14,BTC,DDX60,MX2,DHX58,STAT1,PAX5,EIF2AK2,XAF1
IFIH1 +	GO:BP	regulation of defense response	GO:0031347	0.00029136	3.53557	807	48	13	17906	6.00935	IFIT1,USP18,HERC5,PARP9,STAP1,RSAD2,IRF7,DDX58,IFI16,PARP14,DDX60,DHX58,STAT1
IFIH1 +	GO:BP	negative regulation of type I interferon production	GO:0032480	0.000320514	3.49415	46	48	5	17906	40.548	ISG15,HERC5,DDX58,UBE2L6,DHX58
IFIH1 +	GO:BP	regulation of immune system process	GO:0002682	0.000332125	3.4787	1688	48	18	17906	3.97793	IFIT1,ISG15,IFITM1,USP18,HERC5,PARP9,STAP1,RSAD2,IRF7,DDX58,MAFB,IFI16,PARP14,DDX60,DHX58,STAT1,PAX5,EIF2AK2
IFIH1 +	GO:BP	regulation of innate immune response	GO:0045088	0.000507996	3.29414	444	48	10	17906	8.40184	USP18,PARP9,RSAD2,IRF7,DDX58,IFI16,PARP14,DDX60,DHX58,STAT1
IFIH1 +	GO:BP	cellular response to virus	GO:0098586	0.000727713	3.13804	54	48	5	17906	34.5409	IFI6,IRF7,DDX58,DDX60,DHX58
IFIH1 +	GO:BP	regulation of nuclease activity	GO:0032069	0.000729191	3.13716	22	48	4	17906	67.8258	OASL,OAS2,OAS3,OAS1
IFIH1 +	GO:BP	ISG15-protein conjugation	GO:0032020	0.000817133	3.08771	6	48	3	17906	186.521	ISG15,HERC5,UBE2L6
IFIH1 +	GO:BP	regulation of response to cytokine stimulus	GO:0060759	0.00157085	2.80387	190	48	7	17906	13.7436	USP18,PARP9,STAP1,IRF7,DDX58,PARP14,STAT1
IFIH1 +	GO:BP	signaling	GO:0023052	0.00186075	2.73031	6772	48	35	17906	1.92801	IFI27,MX1,TRIM22,IFIT1,OASL,ISG15,OAS2,IFI6,IFITM1,IFIT3,IFIT2,CXCL11,OAS3,USP18,OAS1,LY6E,PARP9,STAP1,IFIT5,ISG20,LGALS3BP,RSAD2,IRF7,DDX58,IFITM3,IFI16,PARP14,BTC,DDX60,MX2,DHX58,STAT1,PAX5,EIF2AK2,XAF1
IFIH1 +	GO:BP	cytoplasmic pattern recognition receptor signaling pathway in response to virus	GO:0039528	0.00201709	2.69527	28	48	4	17906	53.2917	IRF7,DDX58,DDX60,DHX58
IFIH1 +	GO:BP	cell communication	GO:0007154	0.00206815	2.68442	6798	48	35	17906	1.92063	IFI27,MX1,TRIM22,IFIT1,OASL,ISG15,OAS2,IFI6,IFITM1,IFIT3,IFIT2,CXCL11,OAS3,USP18,OAS1,LY6E,PARP9,STAP1,IFIT5,ISG20,LGALS3BP,RSAD2,IRF7,DDX58,IFITM3,IFI16,PARP14,BTC,DDX60,MX2,DHX58,STAT1,PAX5,EIF2AK2,XAF1
IFIH1 +	GO:BP	response to chemical	GO:0042221	0.00357699	2.44648	4897	48	29	17906	2.20915	IFI27,MX1,TRIM22,IFIT1,OASL,ISG15,OAS2,IFI6,IFITM1,IFIT3,IFIT2,CXCL11,OAS3,USP18,OAS1,CMPK2,PARP9,STAP1,ISG20,RSAD2,IRF7,DDX58,IFITM3,IFI16,PARP14,MX2,STAT1,EIF2AK2,XAF1
IFIH1 +	GO:BP	cellular response to stimulus	GO:0051716	0.00470522	2.32742	7772	48	37	17906	1.77593	IFI27,MX1,TRIM22,IFIT1,OASL,ISG15,OAS2,IFI6,IFITM1,IFIT3,IFIT2,CXCL11,OAS3,USP18,OAS1,CMPK2,LY6E,PARP9,STAP1,IFIT5,ISG20,LGALS3BP,RSAD2,IRF7,DDX58,IFITM3,UBE2L6,IFI16,PARP14,BTC,DDX60,MX2,DHX58,STAT1,PAX5,EIF2AK2,XAF1
IFIH1 +	GO:BP	MDA-5 signaling pathway	GO:0039530	0.00486595	2.31283	10	48	3	17906	111.912	IRF7,DDX60,DHX58
IFIH1 +	GO:BP	positive regulation of type I interferon production	GO:0032481	0.00493279	2.30691	79	48	5	17906	23.6102	IRF7,DDX58,IFI16,DHX58,STAT1
IFIH1 +	GO:BP	regulation of cytokine production	GO:0001817	0.00960122	2.01767	764	48	11	17906	5.37102	ISG15,HERC5,RSAD2,IRF7,DDX58,UBE2L6,IFI16,DDX60,DHX58,STAT1,EIF2AK2
IFIH1 +	GO:BP	regulation of immune response	GO:0050776	0.0112858	1.94747	1116	48	13	17906	4.34547	IFITM1,USP18,PARP9,STAP1,RSAD2,IRF7,DDX58,IFI16,PARP14,DDX60,DHX58,STAT1,PAX5
IFIH1 +	GO:BP	regulation of response to external stimulus	GO:0032101	0.0131856	1.8799	1132	48	13	17906	4.28405	IFIT1,USP18,HERC5,PARP9,STAP1,RSAD2,IRF7,DDX58,IFI16,PARP14,DDX60,DHX58,STAT1
IFIH1 +	GO:BP	regulation of cytokine-mediated signaling pathway	GO:0001959	0.0169389	1.77111	177	48	6	17906	12.6455	USP18,PARP9,STAP1,IRF7,PARP14,STAT1
IFIH1 +	GO:BP	multi-organism cellular process	GO:0044764	0.0200288	1.69834	49	48	4	17906	30.4524	IRF7,DDX58,DDX60,DHX58
IFIH1 +	GO:BP	cytokine production	GO:0001816	0.0228621	1.64088	837	48	11	17906	4.90258	ISG15,HERC5,RSAD2,IRF7,DDX58,UBE2L6,IFI16,DDX60,DHX58,STAT1,EIF2AK2
IFIH1 +	GO:BP	positive regulation of response to cytokine stimulus	GO:0060760	0.0367583	1.43464	57	48	4	17906	26.1784	PARP9,IRF7,DDX58,PARP14
IFIH1 +	GO:CC	cytosol	GO:0005829	0.0101607	1.99308	5154	49	27	18856	2.01592	MX1,TRIM22,IFIT1,OASL,ISG15,OAS2,IFIT3,IFIT2,OAS3,USP18,OAS1,HERC5,PARP9,GMPR,IFIT5,HERC6,IRF7,DDX58,UBE2L6,IFI16,PARP14,DDX60,MX2,STAT1,PAX5,EIF2AK2,XAF1
IFIH1 +	GO:CC	postsynaptic endocytic zone membrane	GO:0098844	0.0178874	1.74745	5	49	2	18856	153.927	MX1,MX2
IFIH1 +	KEGG	Hepatitis C	KEGG:05160	1.14851e-09	8.93987	155	25	10	7788	20.0981	MX1,IFIT1,OAS2,OAS3,OAS1,RSAD2,IRF7,DDX58,STAT1,EIF2AK2
IFIH1 +	KEGG	Influenza A	KEGG:05164	7.32428e-08	7.13524	167	25	9	7788	16.7885	MX1,OAS2,OAS3,OAS1,RSAD2,IRF7,DDX58,STAT1,EIF2AK2
IFIH1 +	KEGG	Measles	KEGG:05162	4.1431e-07	6.38267	138	25	8	7788	18.0591	MX1,OAS2,OAS3,OAS1,IRF7,DDX58,STAT1,EIF2AK2
IFIH1 +	KEGG	Epstein-Barr virus infection	KEGG:05169	6.77193e-06	5.16929	197	25	8	7788	12.6506	ISG15,OAS2,OAS3,OAS1,IRF7,DDX58,STAT1,EIF2AK2
IFIH1 +	KEGG	NOD-like receptor signaling pathway	KEGG:04621	0.000974826	3.01107	177	25	6	7788	10.56	OAS2,OAS3,OAS1,IRF7,IFI16,STAT1
IFIH1 +	KEGG	RIG-I-like receptor signaling pathway	KEGG:04622	0.00408832	2.38845	70	25	4	7788	17.8011	ISG15,IRF7,DDX58,DHX58
IFIH1 +	KEGG	Herpes simplex virus 1 infection	KEGG:05168	0.0398689	1.39937	487	25	7	7788	4.4777	OAS2,OAS3,OAS1,IRF7,DDX58,STAT1,EIF2AK2
IFIH1 +	REAC	Interferon Signaling	REAC:R-HSA-913531	2.53687e-32	31.5957	193	39	25	10594	35.1867	IFI27,MX1,TRIM22,IFIT1,OASL,ISG15,OAS2,IFI6,IFITM1,IFIT3,IFIT2,OAS3,USP18,OAS1,HERC5,ISG20,RSAD2,IRF7,DDX58,IFITM3,UBE2L6,MX2,STAT1,EIF2AK2,XAF1
IFIH1 +	REAC	Interferon alpha/beta signaling	REAC:R-HSA-909733	1.9954e-30	29.7	67	39	19	10594	77.0325	IFI27,MX1,IFIT1,OASL,ISG15,OAS2,IFI6,IFITM1,IFIT3,IFIT2,OAS3,USP18,OAS1,ISG20,RSAD2,IRF7,IFITM3,MX2,XAF1
IFIH1 +	REAC	Antiviral mechanism by IFN-stimulated genes	REAC:R-HSA-1169410	2.01633e-18	17.6954	79	39	14	10594	48.1389	MX1,IFIT1,OASL,ISG15,OAS2,OAS3,USP18,OAS1,HERC5,DDX58,UBE2L6,MX2,STAT1,EIF2AK2
IFIH1 +	REAC	Cytokine Signaling in Immune system	REAC:R-HSA-1280215	1.20152e-17	16.9203	831	39	26	10594	8.499	IFI27,MX1,TRIM22,IFIT1,OASL,ISG15,OAS2,IFI6,IFITM1,IFIT3,IFIT2,OAS3,USP18,OAS1,HERC5,ISG20,RSAD2,IRF7,DDX58,IFITM3,UBE2L6,BTC,MX2,STAT1,EIF2AK2,XAF1
IFIH1 +	REAC	Immune System	REAC:R-HSA-168256	1.30937e-11	10.8829	2147	39	30	10594	3.79564	IFI27,MX1,TRIM22,IFIT1,OASL,ISG15,OAS2,IFI6,IFITM1,IFIT3,IFIT2,SIGLEC1,OAS3,USP18,OAS1,HERC5,ISG20,HERC6,RSAD2,IRF7,DDX58,IFITM3,UBE2L6,IFI16,BTC,MX2,DHX58,STAT1,EIF2AK2,XAF1
IFIH1 +	REAC	ISG15 antiviral mechanism	REAC:R-HSA-1169408	1.6323e-11	10.7872	71	39	10	10594	38.2593	MX1,IFIT1,ISG15,USP18,HERC5,DDX58,UBE2L6,MX2,STAT1,EIF2AK2
IFIH1 +	REAC	OAS antiviral response	REAC:R-HSA-8983711	2.04437e-08	7.68944	9	39	5	10594	150.912	OASL,OAS2,OAS3,OAS1,DDX58
IFIH1 +	REAC	DDX58/IFIH1-mediated induction of interferon-alpha/beta	REAC:R-HSA-168928	0.000111539	3.95257	78	39	6	10594	20.8955	ISG15,HERC5,IRF7,DDX58,UBE2L6,DHX58
IFIH1 +	REAC	Interferon gamma signaling	REAC:R-HSA-877300	0.000214064	3.66946	87	39	6	10594	18.7339	TRIM22,OASL,OAS2,OAS3,OAS1,IRF7
IFIH1 +	REAC	Negative regulators of DDX58/IFIH1 signaling	REAC:R-HSA-936440	0.00212563	2.67251	34	39	4	10594	31.9578	ISG15,HERC5,DDX58,UBE2L6
IFIH1 +	WP	The human immune response to tuberculosis	WP:WP4197	3.7649e-08	7.42425	23	29	6	6646	59.7841	MX1,IFIT1,IFITM1,IFIT3,OAS1,STAT1
IFIH1 +	WP	Type II interferon signaling (IFNG)	WP:WP619	8.31638e-07	6.08007	37	29	6	6646	37.1631	ISG15,IFI6,IFIT2,OAS1,STAT1,EIF2AK2
IFIH1 +	WP	Non-genomic actions of 1,25 dihydroxyvitamin D3	WP:WP4341	0.00107966	2.96671	70	29	5	6646	16.3695	IFI44L,ISG15,OAS2,RSAD2,STAT1
IFIH1 +	WP	Novel intracellular components of RIG-I-like receptor (RLR) pathway	WP:WP3865	0.0118786	1.92524	60	29	4	6646	15.2782	ISG15,IRF7,DDX58,DHX58
IFIH1 +	CORUM	DTX3L-PARP9-STAT1 complex	CORUM:7385	0.000165024	3.78245	3	5	2	3629	483.867	PARP9,STAT1
IRF5 +	GO:MF	double-stranded RNA binding	GO:0003725	5.93583e-08	7.22652	74	173	11	18126	15.5746	TLR8,OASL,OAS3,OAS2,OAS1,DDX58,TLR7,DHX58,DDX60,IFIH1,EIF2AK2
IRF5 +	GO:MF	chemokine activity	GO:0008009	4.33792e-07	6.36272	49	173	9	18126	19.2443	CCL4,CCL4L1,CCL8,CCL3,CXCL10,CCL2,CCL13,CCL3L3,CXCL11
IRF5 +	GO:MF	chemokine receptor binding	GO:0042379	6.42586e-07	6.19207	70	173	10	18126	14.9678	CCL4,CCL4L1,CCL8,CCL3,CXCL10,CCL2,CCL13,CCL3L3,CXCL11,STAT1
IRF5 +	GO:MF	cytokine activity	GO:0005125	1.54317e-06	5.81159	218	173	15	18126	7.20926	CCL4,CCL4L1,CCL8,CCL3,CXCL10,CCL2,CCL13,IL32,GDF15,CCL3L3,EBI3,CXCL11,CSF1,IL1B,IL1RN
IRF5 +	GO:MF	CCR chemokine receptor binding	GO:0048020	7.36648e-06	5.13274	47	173	8	18126	17.834	CCL4,CCL4L1,CCL8,CCL3,CCL2,CCL13,CCL3L3,STAT1
IRF5 +	GO:MF	cytokine receptor binding	GO:0005126	0.000137754	3.8609	264	173	14	18126	5.55623	CCL4,CCL4L1,CCL8,CCL3,CXCL10,CCL2,CCL13,CCL3L3,EBI3,CXCL11,CSF1,IL1B,STAT1,IL1RN
IRF5 +	GO:MF	2'-5'-oligoadenylate synthetase activity	GO:0001730	0.000469532	3.32833	3	173	3	18126	104.775	OAS3,OAS2,OAS1
IRF5 +	GO:MF	pattern recognition receptor activity	GO:0038187	0.000948203	3.0231	22	173	5	18126	23.8124	CD14,TLR8,LY96,TLR7,TRIM5
IRF5 +	GO:MF	receptor regulator activity	GO:0030545	0.00208559	2.68077	535	173	18	18126	3.52513	CCL4,CCL4L1,CCL8,CCL3,CXCL10,CCL2,CCL13,IL32,GDF15,CCL3L3,EBI3,CXCL11,CSF1,IL1B,TYMP,LY6E,OSGIN1,IL1RN
IRF5 +	GO:MF	receptor ligand activity	GO:0048018	0.00235495	2.62802	486	173	17	18126	3.66495	CCL4,CCL4L1,CCL8,CCL3,CXCL10,CCL2,CCL13,IL32,GDF15,CCL3L3,EBI3,CXCL11,CSF1,IL1B,TYMP,OSGIN1,IL1RN
IRF5 +	GO:MF	signaling receptor activator activity	GO:0030546	0.00277074	2.5574	492	173	17	18126	3.62026	CCL4,CCL4L1,CCL8,CCL3,CXCL10,CCL2,CCL13,IL32,GDF15,CCL3L3,EBI3,CXCL11,CSF1,IL1B,TYMP,OSGIN1,IL1RN
IRF5 +	GO:MF	peptide antigen binding	GO:0042605	0.00405082	2.39246	29	173	5	18126	18.0646	HLA-DQA1,HLA-DPA1,CD209,HLA-DPB1,HLA-DRA
IRF5 +	GO:MF	single-stranded RNA binding	GO:0003727	0.0107947	1.96679	87	173	7	18126	8.43014	TLR8,IFIT5,DDX58,TLR7,DHX58,DDX60,IFIH1
IRF5 +	GO:MF	G protein-coupled receptor binding	GO:0001664	0.0110566	1.95638	286	173	12	18126	4.39614	CCL4,CCL4L1,CCL8,CCL3,CXCL10,CCL2,CCL13,CCL3L3,CXCL11,STAT1,EDNRB,C3
IRF5 +	GO:MF	CCR5 chemokine receptor binding	GO:0031730	0.0159763	1.79652	7	173	3	18126	44.9034	CCL4,CCL3,STAT1
IRF5 +	GO:MF	immune receptor activity	GO:0140375	0.0205403	1.68739	131	173	8	18126	6.39845	IL18RAP,IL18R1,C5AR1,HLA-DQA1,EBI3,HLA-DPA1,GPR35,HLA-DRA
IRF5 +	GO:MF	MHC class II receptor activity	GO:0032395	0.0378066	1.42243	9	173	3	18126	34.9249	HLA-DQA1,HLA-DPA1,HLA-DRA
IRF5 +	GO:MF	signaling receptor binding	GO:0005102	0.0393319	1.40525	1638	173	32	18126	2.04688	CCL4,CCL4L1,CCL8,CCL3,CXCL10,CCL2,CCL13,IL32,GDF15,ISG15,CCL3L3,ICAM1,LY96,EBI3,OASL,CXCL11,CSF1,IL1B,P2RX7,PILRA,TYMP,ANG,OSGIN1,STAT1,MTSS1,EDNRB,WIPI1,C3,NCOA7,CADM1,DLL4,IL1RN
IRF5 +	GO:MF	interleukin-18 receptor activity	GO:0042008	0.0497649	1.30308	2	173	2	18126	104.775	IL18RAP,IL18R1
IRF5 +	GO:BP	defense response	GO:0006952	5.68465e-48	47.2453	1783	175	97	17906	5.56648	CCL4,IL18RAP,CCL4L1,CCL8,CCL3,IL18R1,IFI44L,CXCL10,CCL2,TRIM22,MMP9,CCL13,TNFAIP6,C1QC,IFIT1,IL32,GBP1,CD14,PLA2G7,C5AR1,MX1,LILRB3,ISG15,IFIT3,TLR8,ISG20,SLAMF8,CCL3L3,HLA-DQA1,ICAM1,LY96,IFITM1,C1QA,CLEC10A,IFIT2,CYBB,OASL,OAS3,HMOX1,OAS2,CXCL11,USP18,CSF1,CYP19A1,IFIT5,IFI6,HLA-DPA1,CD209,IL1B,HLA-DPB1,CFB,PARP9,SIGLEC1,HLA-DRA,OAS1,BCL3,P2RX7,CD83,DDX58,TLR7,IFITM3,MGLL,MX2,IFI16,IRAK2,PLA2G4…
IRF5 +	GO:BP	response to other organism	GO:0051707	1.40648e-41	40.8519	1551	175	86	17906	5.67345	CCL4,IL18RAP,CCL4L1,CCL8,CCL3,IFI44L,CXCL10,CCL2,IFI44,TRIM22,CCL13,RGS1,C1QC,IFIT1,GBP1,CD14,C5AR1,MX1,ISG15,IFIT3,TLR8,ISG20,SLAMF8,CCL3L3,HLA-DQA1,ICAM1,LY96,IFITM1,C1QA,CLEC10A,IFIT2,CYBB,OASL,OAS3,CMPK2,OAS2,CXCL11,USP18,CSF1,IFIT5,IFI6,HLA-DPA1,CD209,IL1B,HLA-DPB1,CFB,PDCD1LG2,PARP9,HLA-DRA,OAS1,BCL3,P2RX7,DDX58,TLR7,IFITM3,HERC6,MX2,IFI16,IRAK2,DHX58,IFI30,BIRC3,RSAD2,IRF7,LGMN,CIITA,PTGIR…
IRF5 +	GO:BP	response to external biotic stimulus	GO:0043207	1.55941e-41	40.807	1553	175	86	17906	5.66614	CCL4,IL18RAP,CCL4L1,CCL8,CCL3,IFI44L,CXCL10,CCL2,IFI44,TRIM22,CCL13,RGS1,C1QC,IFIT1,GBP1,CD14,C5AR1,MX1,ISG15,IFIT3,TLR8,ISG20,SLAMF8,CCL3L3,HLA-DQA1,ICAM1,LY96,IFITM1,C1QA,CLEC10A,IFIT2,CYBB,OASL,OAS3,CMPK2,OAS2,CXCL11,USP18,CSF1,IFIT5,IFI6,HLA-DPA1,CD209,IL1B,HLA-DPB1,CFB,PDCD1LG2,PARP9,HLA-DRA,OAS1,BCL3,P2RX7,DDX58,TLR7,IFITM3,HERC6,MX2,IFI16,IRAK2,DHX58,IFI30,BIRC3,RSAD2,IRF7,LGMN,CIITA,PTGIR…
IRF5 +	GO:BP	response to biotic stimulus	GO:0009607	7.20268e-41	40.1425	1583	175	86	17906	5.55876	CCL4,IL18RAP,CCL4L1,CCL8,CCL3,IFI44L,CXCL10,CCL2,IFI44,TRIM22,CCL13,RGS1,C1QC,IFIT1,GBP1,CD14,C5AR1,MX1,ISG15,IFIT3,TLR8,ISG20,SLAMF8,CCL3L3,HLA-DQA1,ICAM1,LY96,IFITM1,C1QA,CLEC10A,IFIT2,CYBB,OASL,OAS3,CMPK2,OAS2,CXCL11,USP18,CSF1,IFIT5,IFI6,HLA-DPA1,CD209,IL1B,HLA-DPB1,CFB,PDCD1LG2,PARP9,HLA-DRA,OAS1,BCL3,P2RX7,DDX58,TLR7,IFITM3,HERC6,MX2,IFI16,IRAK2,DHX58,IFI30,BIRC3,RSAD2,IRF7,LGMN,CIITA,PTGIR…
IRF5 +	GO:BP	defense response to other organism	GO:0098542	2.48778e-40	39.6042	1212	175	77	17906	6.50053	CCL4,IL18RAP,CCL4L1,CCL8,CCL3,IFI44L,CXCL10,CCL2,TRIM22,CCL13,C1QC,IFIT1,GBP1,CD14,C5AR1,MX1,ISG15,IFIT3,TLR8,ISG20,SLAMF8,CCL3L3,HLA-DQA1,ICAM1,LY96,IFITM1,C1QA,CLEC10A,IFIT2,CYBB,OASL,OAS3,OAS2,USP18,CSF1,IFIT5,IFI6,HLA-DPA1,CD209,IL1B,HLA-DPB1,CFB,PARP9,HLA-DRA,OAS1,BCL3,P2RX7,DDX58,TLR7,IFITM3,MX2,IFI16,IRAK2,DHX58,IFI30,BIRC3,RSAD2,IRF7,LGMN,CIITA,PARP14,DDX60,STAT1,C3,IFIH1,CD40,CADM1,HERC5…
IRF5 +	GO:BP	immune response	GO:0006955	3.99867e-39	38.3981	2294	175	98	17906	4.37112	CCL4,IL18RAP,CCL4L1,CCL8,CCL3,IL18R1,IFI44L,CXCL10,CCL2,IFI44,TRIM22,MMP9,CCL13,RGS1,TNFAIP6,C1QC,IFIT1,IL32,ADAMDEC1,GBP1,CD14,C5AR1,MX1,LILRB3,ISG15,IFIT3,TLR8,ISG20,SLAMF8,CCL3L3,HLA-DQA1,ICAM1,LY96,IFITM1,C1QA,CLEC10A,IFIT2,EBI3,CYBB,OASL,OAS3,HMOX1,OAS2,CXCL11,USP18,CSF1,IFIT5,IFI6,HLA-DPA1,CD209,IL1B,FCAR,HLA-DPB1,CFB,PDCD1LG2,GPR84,PARP9,HLA-DRA,OAS1,BCL3,P2RX7,CD83,DDX58,TLR7,IFITM3,MX2,I…
IRF5 +	GO:BP	innate immune response	GO:0045087	2.44798e-38	37.6112	1010	175	70	17906	7.09149	CCL4,IL18RAP,CCL4L1,CCL8,CCL3,CCL2,TRIM22,CCL13,C1QC,IFIT1,GBP1,CD14,MX1,ISG15,IFIT3,TLR8,ISG20,SLAMF8,CCL3L3,HLA-DQA1,ICAM1,LY96,IFITM1,C1QA,CLEC10A,IFIT2,CYBB,OASL,OAS3,OAS2,USP18,CSF1,IFIT5,IFI6,HLA-DPA1,CD209,HLA-DPB1,CFB,PARP9,HLA-DRA,OAS1,DDX58,TLR7,IFITM3,MX2,IFI16,IRAK2,DHX58,IFI30,BIRC3,RSAD2,IRF7,LGMN,CIITA,PARP14,DDX60,STAT1,C3,IFIH1,CD40,CADM1,HERC5,IFI35,TNFAIP3,RELB,NFKB2,MPEG1,TRIM…
IRF5 +	GO:BP	immune system process	GO:0002376	1.56292e-34	33.8061	3235	175	108	17906	3.41594	CCL4,IL18RAP,CCL4L1,CCL8,CCL3,IL18R1,IFI44L,CXCL10,CCL2,IFI44,TRIM22,MMP9,CCL13,RGS1,TNFAIP6,C1QC,IFIT1,IL32,ADAMDEC1,GBP1,MAFB,CD14,PLA2G7,C5AR1,MX1,LILRB3,ISG15,IFIT3,TLR8,ISG20,SLAMF8,CCL3L3,HLA-DQA1,ICAM1,LY96,IFITM1,C1QA,CLEC10A,IFIT2,EBI3,CYBB,OASL,OAS3,HMOX1,OAS2,CXCL11,USP18,CSF1,CYP19A1,IFIT5,ZFP36L1,IFI6,HLA-DPA1,CD209,IL1B,FCAR,HLA-DPB1,CFB,PDCD1LG2,GPR84,PARP9,HLA-DRA,OAS1,BCL3,P2RX7,…
IRF5 +	GO:BP	response to external stimulus	GO:0009605	3.05598e-34	33.5148	2923	175	103	17906	3.60553	CCL4,IL18RAP,CCL4L1,CCL8,CCL3,IFI44L,CXCL10,CCL2,IFI44,TRIM22,MMP9,CCL13,RGS1,TNFAIP6,C1QC,IFIT1,GBP1,CD14,PLA2G7,C5AR1,MX1,GDF15,EGR2,ISG15,IFIT3,TLR8,ISG20,SLAMF8,CCL3L3,HLA-DQA1,ICAM1,LY96,IFITM1,C1QA,CLEC10A,IFIT2,CYBB,OASL,OAS3,HMOX1,CMPK2,OAS2,CXCL11,USP18,CSF1,CYP19A1,IFIT5,IFI6,HLA-DPA1,CD209,IL1B,HLA-DPB1,CFB,PDCD1LG2,PARP9,HLA-DRA,OAS1,BCL3,P2RX7,DDX58,TLR7,IFITM3,HERC6,MGLL,MX2,STRA6,R…
IRF5 +	GO:BP	response to cytokine	GO:0034097	6.52153e-31	30.1857	1225	175	68	17906	5.6798	CCL4,IL18RAP,CCL4L1,CCL8,CCL3,IL18R1,CXCL10,CCL2,TRIM22,MMP9,CCL13,IFIT1,IL32,GBP1,CD14,MX1,ISG15,IFIT3,ISG20,CCL3L3,HLA-DQA1,ICAM1,IFITM1,IFIT2,EBI3,OASL,OAS3,HMOX1,OAS2,CXCL11,USP18,CSF1,ZFP36L1,IFI6,HLA-DPA1,GPR35,IL1B,HLA-DPB1,PARP9,HLA-DRA,OAS1,DDX58,IFITM3,MX2,IFI16,IRAK2,IFI30,BIRC3,RSAD2,IRF7,LAMP3,CIITA,PARP14,STAT1,IFIH1,CD40,MSC,IFI35,TNFAIP3,RELB,NFKB2,ACSL1,PIM1,IL1RN,CD274,TRIM5,EIF…
IRF5 +	GO:BP	cytokine-mediated signaling pathway	GO:0019221	1.27325e-30	29.8951	799	175	57	17906	7.29942	CCL4,IL18RAP,CCL4L1,CCL8,CCL3,IL18R1,CXCL10,CCL2,TRIM22,MMP9,CCL13,IFIT1,IL32,GBP1,MX1,ISG15,IFIT3,ISG20,CCL3L3,HLA-DQA1,ICAM1,IFITM1,IFIT2,EBI3,OASL,OAS3,HMOX1,OAS2,CXCL11,USP18,CSF1,IFI6,HLA-DPA1,GPR35,IL1B,HLA-DPB1,PARP9,HLA-DRA,OAS1,IFITM3,MX2,IRAK2,IFI30,BIRC3,RSAD2,IRF7,CIITA,PARP14,STAT1,CD40,IFI35,TNFAIP3,ACSL1,PIM1,IL1RN,TRIM5,XAF1
IRF5 +	GO:BP	response to virus	GO:0009615	5.67786e-30	29.2458	337	175	41	17906	12.4484	CCL4,CCL8,IFI44L,CXCL10,IFI44,TRIM22,IFIT1,GBP1,MX1,ISG15,IFIT3,TLR8,ISG20,IFITM1,IFIT2,OASL,OAS3,OAS2,IFIT5,IFI6,IL1B,PARP9,OAS1,BCL3,DDX58,TLR7,IFITM3,MX2,IFI16,DHX58,BIRC3,RSAD2,IRF7,DDX60,STAT1,IFIH1,CD40,HERC5,TNFAIP3,TRIM5,EIF2AK2
IRF5 +	GO:BP	defense response to virus	GO:0051607	7.9165e-30	29.1015	251	175	37	17906	15.083	IFI44L,CXCL10,TRIM22,IFIT1,GBP1,MX1,ISG15,IFIT3,TLR8,ISG20,IFITM1,IFIT2,OASL,OAS3,OAS2,IFIT5,IFI6,IL1B,PARP9,OAS1,DDX58,TLR7,IFITM3,MX2,IFI16,DHX58,BIRC3,RSAD2,IRF7,DDX60,STAT1,IFIH1,CD40,HERC5,TNFAIP3,TRIM5,EIF2AK2
IRF5 +	GO:BP	cellular response to cytokine stimulus	GO:0071345	1.89878e-25	24.7215	1130	175	60	17906	5.43292	CCL4,IL18RAP,CCL4L1,CCL8,CCL3,IL18R1,CXCL10,CCL2,TRIM22,MMP9,CCL13,IFIT1,IL32,GBP1,MX1,ISG15,IFIT3,ISG20,CCL3L3,HLA-DQA1,ICAM1,IFITM1,IFIT2,EBI3,OASL,OAS3,HMOX1,OAS2,CXCL11,USP18,CSF1,ZFP36L1,IFI6,HLA-DPA1,GPR35,IL1B,HLA-DPB1,PARP9,HLA-DRA,OAS1,IFITM3,MX2,IFI16,IRAK2,IFI30,BIRC3,RSAD2,IRF7,CIITA,PARP14,STAT1,CD40,MSC,IFI35,TNFAIP3,ACSL1,PIM1,IL1RN,TRIM5,XAF1
IRF5 +	GO:BP	multi-organism process	GO:0051704	5.01051e-25	24.3001	3072	175	94	17906	3.13089	CCL4,IL18RAP,CCL4L1,CCL8,CCL3,IFI44L,CXCL10,CCL2,IFI44,TRIM22,MMP9,CCL13,RGS1,TNFAIP6,C1QC,IFIT1,GBP1,CD14,C5AR1,MX1,ISG15,IFIT3,TLR8,ISG20,SLAMF8,CCL3L3,HLA-DQA1,ICAM1,LY96,IFITM1,C1QA,CLEC10A,IFIT2,CYBB,OASL,OAS3,CMPK2,OAS2,CXCL11,USP18,CSF1,IFIT5,IFI6,HLA-DPA1,CD209,IL1B,HLA-DPB1,CFB,PDCD1LG2,PARP9,ADAM28,HLA-DRA,OAS1,BCL3,P2RX7,DDX58,TLR7,IFITM3,HERC6,MX2,IFI16,IRAK2,PLA2G4C,PILRA,DHX58,IFI30…
IRF5 +	GO:BP	response to stress	GO:0006950	1.48019e-24	23.8297	4147	175	108	17906	2.66471	CCL4,IL18RAP,CCL4L1,CCL8,CCL3,IL18R1,IFI44L,CXCL10,CCL2,TRIM22,MMP9,CCL13,BCL2A1,TNFAIP6,C1QC,IFIT1,IL32,GBP1,CD14,PLA2G7,C5AR1,MX1,LILRB3,ISG15,IFIT3,TLR8,ISG20,SLAMF8,CCL3L3,HLA-DQA1,ICAM1,LY96,IFITM1,SGK1,C1QA,CLEC10A,IFIT2,CYBB,OASL,OAS3,HMOX1,GMPR,OAS2,CXCL11,USP18,CSF1,CYP19A1,IFIT5,ZFP36L1,IFI6,HLA-DPA1,CD209,IL1B,HLA-DPB1,CFB,PARP9,SIGLEC1,HLA-DRA,OAS1,BCL3,P2RX7,CD83,DDX58,TLR7,IFITM3,MG…
IRF5 +	GO:BP	immune effector process	GO:0002252	2.88078e-24	23.5405	1281	175	62	17906	4.95226	IL18RAP,CCL3,IL18R1,IFI44L,CXCL10,TRIM22,MMP9,TNFAIP6,C1QC,IFIT1,GBP1,CD14,C5AR1,MX1,LILRB3,ISG15,IFIT3,TLR8,ISG20,SLAMF8,ICAM1,IFITM1,C1QA,IFIT2,CYBB,OASL,OAS3,HMOX1,OAS2,IFIT5,IFI6,IL1B,FCAR,CFB,GPR84,PARP9,OAS1,BCL3,P2RX7,DDX58,TLR7,IFITM3,MX2,IFI16,DHX58,BIRC3,HLA-DMB,RSAD2,IRF7,DDX60,STAT1,C3,IFIH1,CD40,CADM1,HERC5,SLC2A3,TNFAIP3,RELB,MMP25,TRIM5,EIF2AK2
IRF5 +	GO:BP	inflammatory response	GO:0006954	3.76937e-22	21.4237	780	175	48	17906	6.29662	CCL4,IL18RAP,CCL4L1,CCL8,CCL3,IL18R1,CXCL10,CCL2,MMP9,CCL13,TNFAIP6,CD14,PLA2G7,C5AR1,TLR8,SLAMF8,CCL3L3,ICAM1,LY96,C1QA,CYBB,HMOX1,CXCL11,USP18,CSF1,CYP19A1,IL1B,SIGLEC1,P2RX7,TLR7,MGLL,IFI16,IRAK2,PLA2G4C,NT5E,PLA2G2D,BIRC3,CIITA,PTGIR,EDNRB,C3,CD40,APOL3,TNFAIP3,RELB,NFKB2,IL1RN,MMP25
IRF5 +	GO:BP	response to interferon-gamma	GO:0034341	3.35437e-21	20.4744	200	175	28	17906	14.3248	CCL4,CCL4L1,CCL8,CCL3,CCL2,TRIM22,CCL13,GBP1,CCL3L3,HLA-DQA1,ICAM1,IFITM1,OASL,OAS3,OAS2,HLA-DPA1,HLA-DPB1,PARP9,HLA-DRA,OAS1,IFITM3,IFI30,IRF7,CIITA,PARP14,STAT1,CD40,TRIM5
IRF5 +	GO:BP	regulation of immune system process	GO:0002682	6.43791e-21	20.1913	1688	175	66	17906	4.00066	CCL4,IL18RAP,CCL8,CCL3,IL18R1,CXCL10,CCL2,C1QC,IFIT1,GBP1,MAFB,CD14,PLA2G7,C5AR1,LILRB3,ISG15,TLR8,SLAMF8,HLA-DQA1,ICAM1,LY96,IFITM1,C1QA,CLEC10A,EBI3,HMOX1,USP18,CSF1,CYP19A1,ZFP36L1,HLA-DPA1,CD209,IL1B,HLA-DPB1,CFB,PDCD1LG2,PARP9,HLA-DRA,P2RX7,CD83,DDX58,TLR7,IFI16,IRAK2,PILRA,DHX58,PLA2G2D,BIRC3,HLA-DMB,RSAD2,IRF7,LGMN,PARP14,DDX60,STAT1,C3,IFIH1,CD40,CADM1,HERC5,TNFAIP3,RELB,PIM1,CD274,TRIM5,…
IRF5 +	GO:BP	regulation of multi-organism process	GO:0043900	2.02059e-20	19.6945	774	175	46	17906	6.08103	CCL4,IL18RAP,CCL8,CCL3,IFIT1,CD14,MX1,ISG15,TLR8,ISG20,SLAMF8,LY96,IFITM1,CLEC10A,OASL,OAS3,OAS2,USP18,IFIT5,CD209,IL1B,PARP9,OAS1,P2RX7,DDX58,TLR7,IFITM3,IFI16,IRAK2,DHX58,BIRC3,RSAD2,IRF7,LGMN,LAMP3,PARP14,DDX60,STAT1,EDNRB,IFIH1,CADM1,HERC5,TNFAIP3,RELB,TRIM5,EIF2AK2
IRF5 +	GO:BP	cellular response to interferon-gamma	GO:0071346	1.45388e-18	17.8375	180	175	25	17906	14.2111	CCL4,CCL4L1,CCL8,CCL3,CCL2,TRIM22,CCL13,GBP1,CCL3L3,HLA-DQA1,ICAM1,OASL,OAS3,OAS2,HLA-DPA1,HLA-DPB1,PARP9,HLA-DRA,OAS1,IFI30,IRF7,CIITA,PARP14,STAT1,TRIM5
IRF5 +	GO:BP	positive regulation of immune system process	GO:0002684	3.69539e-18	17.4323	1199	175	53	17906	4.5229	CCL4,IL18RAP,CCL8,CCL3,IL18R1,CXCL10,CCL2,C1QC,GBP1,CD14,PLA2G7,C5AR1,ISG15,TLR8,HLA-DQA1,ICAM1,LY96,C1QA,CLEC10A,EBI3,HMOX1,CSF1,ZFP36L1,HLA-DPA1,CD209,IL1B,HLA-DPB1,CFB,PDCD1LG2,PARP9,HLA-DRA,P2RX7,CD83,DDX58,TLR7,IFI16,IRAK2,DHX58,BIRC3,HLA-DMB,RSAD2,IRF7,LGMN,DDX60,STAT1,C3,IFIH1,CD40,CADM1,TNFAIP3,RELB,CD274,TRIM5
IRF5 +	GO:BP	cellular response to type I interferon	GO:0071357	3.79689e-18	17.4206	95	175	20	17906	21.5411	IFIT1,MX1,ISG15,IFIT3,ISG20,IFITM1,IFIT2,OASL,OAS3,OAS2,USP18,IFI6,OAS1,IFITM3,MX2,RSAD2,IRF7,STAT1,IFI35,XAF1
IRF5 +	GO:BP	type I interferon signaling pathway	GO:0060337	3.79689e-18	17.4206	95	175	20	17906	21.5411	IFIT1,MX1,ISG15,IFIT3,ISG20,IFITM1,IFIT2,OASL,OAS3,OAS2,USP18,IFI6,OAS1,IFITM3,MX2,RSAD2,IRF7,STAT1,IFI35,XAF1
IRF5 +	GO:BP	response to type I interferon	GO:0034340	9.20177e-18	17.0361	99	175	20	17906	20.6707	IFIT1,MX1,ISG15,IFIT3,ISG20,IFITM1,IFIT2,OASL,OAS3,OAS2,USP18,IFI6,OAS1,IFITM3,MX2,RSAD2,IRF7,STAT1,IFI35,XAF1
IRF5 +	GO:BP	response to organic substance	GO:0010033	2.33876e-17	16.631	3421	175	88	17906	2.63203	CCL4,IL18RAP,CCL4L1,CCL8,CCL3,IL18R1,CXCL10,CCL2,TRIM22,MMP9,CCL13,IFIT1,IL32,GBP1,CD14,C5AR1,MX1,GDF15,EGR2,ISG15,IFIT3,ISG20,CCL3L3,HLA-DQA1,ICAM1,LY96,IFITM1,IFIT2,EBI3,CYBB,OASL,OAS3,HMOX1,CMPK2,OAS2,CXCL11,USP18,CSF1,ZFP36L1,IFI6,HLA-DPA1,GPR35,IL1B,HLA-DPB1,PDCD1LG2,PARP9,HLA-DRA,OAS1,KCNE1,P2RX7,CD83,DDX58,TDO2,ABCG1,IFITM3,MX2,IFI16,IRAK2,IFI30,BIRC3,RSAD2,IRF7,LGMN,ANG,LAMP3,CIITA,PTGIR,…
IRF5 +	GO:BP	cellular response to organic substance	GO:0071310	4.37868e-17	16.3587	2813	175	79	17906	2.87354	CCL4,IL18RAP,CCL4L1,CCL8,CCL3,IL18R1,CXCL10,CCL2,TRIM22,MMP9,CCL13,IFIT1,IL32,GBP1,CD14,MX1,GDF15,EGR2,ISG15,IFIT3,ISG20,CCL3L3,HLA-DQA1,ICAM1,LY96,IFITM1,IFIT2,EBI3,CYBB,OASL,OAS3,HMOX1,CMPK2,OAS2,CXCL11,USP18,CSF1,ZFP36L1,IFI6,HLA-DPA1,GPR35,IL1B,HLA-DPB1,PDCD1LG2,PARP9,HLA-DRA,OAS1,KCNE1,P2RX7,DDX58,IFITM3,MX2,IFI16,IRAK2,IFI30,BIRC3,RSAD2,IRF7,LGMN,CIITA,PARP14,STAT1,HIVEP1,EDNRB,WIPI1,IFIH1,…
IRF5 +	GO:BP	cell surface receptor signaling pathway	GO:0007166	9.06598e-17	16.0426	3197	175	84	17906	2.68842	CCL4,IL18RAP,CCL4L1,CCL8,CCL3,IL18R1,CXCL10,CCL2,TRIM22,MMP9,CCL13,BCL2A1,IFIT1,IL32,GBP1,CD14,C5AR1,MX1,GDF15,LILRB3,ISG15,IFIT3,IGFBP3,ISG20,CCL3L3,HLA-DQA1,ICAM1,LY96,IFITM1,CLEC10A,IFIT2,EBI3,CYBB,OASL,OAS3,HMOX1,GRIA3,OAS2,CXCL11,USP18,CSF1,IFI6,HLA-DPA1,CD209,GPR35,IL1B,HLA-DPB1,PDCD1LG2,PARP9,HLA-DRA,OAS1,BCL3,P2RX7,DTX4,IFITM3,MX2,IRAK2,IFI30,BIRC3,RSAD2,IRF7,LGMN,LY6E,CIITA,PTGIR,PARP14,…
IRF5 +	GO:BP	response to stimulus	GO:0050896	1.99446e-16	15.7002	9455	175	149	17906	1.61245	CCL4,IL18RAP,CCL4L1,CCL8,CCL3,IL18R1,IFI44L,CXCL10,CCL2,IFI44,TRIM22,MMP9,CCL13,BCL2A1,RGS1,TNFAIP6,C1QC,IFIT1,IL32,ADAMDEC1,GBP1,CD14,PLA2G7,C5AR1,MX1,GDF15,EGR2,LILRB3,ISG15,IFIT3,IGFBP3,TLR8,ISG20,SLAMF8,CCL3L3,HLA-DQA1,ICAM1,LY96,IFITM1,SGK1,C1QA,CLEC10A,IFIT2,EBI3,CYBB,OASL,OAS3,HMOX1,GMPR,GRIA3,CMPK2,OAS2,CXCL11,USP18,CSF1,CYP19A1,IFIT5,ZFP36L1,IFI6,HLA-DPA1,CD209,GPR35,IL1B,FCAR,HLA-DPB1,C…
IRF5 +	GO:BP	interferon-gamma-mediated signaling pathway	GO:0060333	5.83632e-16	15.2339	87	175	18	17906	21.1697	TRIM22,GBP1,HLA-DQA1,ICAM1,OASL,OAS3,OAS2,HLA-DPA1,HLA-DPB1,PARP9,HLA-DRA,OAS1,IFI30,IRF7,CIITA,PARP14,STAT1,TRIM5
IRF5 +	GO:BP	negative regulation of viral process	GO:0048525	8.49551e-16	15.0708	105	175	19	17906	18.515	CCL4,CCL8,CCL3,IFIT1,MX1,ISG15,ISG20,IFITM1,OASL,OAS3,OAS2,IFIT5,OAS1,IFITM3,IFI16,RSAD2,STAT1,TRIM5,EIF2AK2
IRF5 +	GO:BP	cellular response to chemical stimulus	GO:0070887	1.69483e-15	14.7709	3418	175	85	17906	2.54453	CCL4,IL18RAP,CCL4L1,CCL8,CCL3,IL18R1,CXCL10,CCL2,TRIM22,MMP9,CCL13,IFIT1,IL32,GBP1,CD14,PLA2G7,C5AR1,MX1,GDF15,EGR2,ISG15,IFIT3,ISG20,SLAMF8,CCL3L3,HLA-DQA1,ICAM1,LY96,IFITM1,IFIT2,EBI3,CYBB,OASL,OAS3,HMOX1,CMPK2,OAS2,CXCL11,USP18,CSF1,CYP19A1,ZFP36L1,IFI6,HLA-DPA1,GPR35,IL1B,HLA-DPB1,PDCD1LG2,PARP9,HLA-DRA,OAS1,KCNE1,P2RX7,DDX58,IFITM3,MX2,IFI16,IRAK2,IFI30,BIRC3,RSAD2,IRF7,LGMN,CIITA,PARP14,STA…
IRF5 +	GO:BP	regulation of cytokine production	GO:0001817	1.79339e-14	13.7463	764	175	39	17906	5.22314	CCL3,IL18R1,GBP1,CD14,C5AR1,ISG15,TLR8,LY96,EBI3,CYBB,HMOX1,HLA-DPA1,IL1B,HLA-DPB1,PDCD1LG2,BCL3,P2RX7,CD83,DTX4,DDX58,TLR7,UBE2L6,IFI16,DHX58,BIRC3,RSAD2,IRF7,DDX60,STAT1,C3,IFIH1,CD40,CADM1,HERC5,TNFAIP3,RELB,NFKB2,CD274,EIF2AK2
IRF5 +	GO:BP	regulation of immune response	GO:0050776	4.96186e-14	13.3044	1116	175	46	17906	4.21749	IL18RAP,IL18R1,C1QC,GBP1,CD14,C5AR1,TLR8,SLAMF8,HLA-DQA1,ICAM1,LY96,IFITM1,C1QA,CLEC10A,HMOX1,USP18,HLA-DPA1,CD209,IL1B,HLA-DPB1,CFB,PARP9,HLA-DRA,P2RX7,DDX58,TLR7,IFI16,IRAK2,PILRA,DHX58,BIRC3,HLA-DMB,RSAD2,IRF7,LGMN,PARP14,DDX60,STAT1,C3,IFIH1,CD40,CADM1,TNFAIP3,RELB,CD274,TRIM5
IRF5 +	GO:BP	positive regulation of cytokine production	GO:0001819	5.59371e-14	13.2523	470	175	31	17906	6.74877	CCL3,IL18R1,CD14,C5AR1,TLR8,LY96,EBI3,CYBB,HMOX1,HLA-DPA1,IL1B,HLA-DPB1,BCL3,P2RX7,CD83,DDX58,TLR7,IFI16,DHX58,BIRC3,RSAD2,IRF7,DDX60,STAT1,C3,IFIH1,CD40,CADM1,NFKB2,CD274,EIF2AK2
IRF5 +	GO:BP	cytokine production	GO:0001816	6.2231e-14	13.206	837	175	40	17906	4.88984	IL18RAP,CCL3,IL18R1,GBP1,CD14,C5AR1,ISG15,TLR8,LY96,EBI3,CYBB,HMOX1,HLA-DPA1,IL1B,HLA-DPB1,PDCD1LG2,BCL3,P2RX7,CD83,DTX4,DDX58,TLR7,UBE2L6,IFI16,DHX58,BIRC3,RSAD2,IRF7,DDX60,STAT1,C3,IFIH1,CD40,CADM1,HERC5,TNFAIP3,RELB,NFKB2,CD274,EIF2AK2
IRF5 +	GO:BP	negative regulation of viral genome replication	GO:0045071	6.27075e-14	13.2027	63	175	15	17906	24.3619	CCL8,IFIT1,MX1,ISG15,ISG20,IFITM1,OASL,OAS3,OAS2,IFIT5,OAS1,IFITM3,IFI16,RSAD2,EIF2AK2
IRF5 +	GO:BP	negative regulation of multi-organism process	GO:0043901	9.31469e-14	13.0308	227	175	23	17906	10.3672	CCL4,CCL8,CCL3,IFIT1,MX1,ISG15,ISG20,SLAMF8,IFITM1,OASL,OAS3,OAS2,IFIT5,OAS1,IFITM3,IFI16,DHX58,RSAD2,PARP14,STAT1,TNFAIP3,TRIM5,EIF2AK2
IRF5 +	GO:BP	signaling	GO:0023052	2.44723e-13	12.6113	6772	175	120	17906	1.81311	CCL4,IL18RAP,CCL4L1,CCL8,CCL3,IL18R1,CXCL10,CCL2,TRIM22,MMP9,CCL13,BCL2A1,RGS1,TNFAIP6,IFIT1,IL32,GBP1,CD14,C5AR1,MX1,GDF15,EGR2,LILRB3,ISG15,IFIT3,IGFBP3,TLR8,ISG20,CCL3L3,HLA-DQA1,ICAM1,LY96,IFITM1,SGK1,C1QA,CLEC10A,IFIT2,EBI3,CYBB,OASL,OAS3,HMOX1,GRIA3,OAS2,CXCL11,USP18,CSF1,CYP19A1,IFIT5,ZFP36L1,IFI6,HLA-DPA1,CD209,GPR35,IL1B,HLA-DPB1,PDCD1LG2,GPR84,PARP9,RND3,HLA-DRA,OAS1,BCL3,KCNE1,P2RX7,DU…
IRF5 +	GO:BP	negative regulation of viral life cycle	GO:1903901	5.43726e-13	12.2646	88	175	16	17906	18.6036	CCL8,IFIT1,MX1,ISG15,ISG20,IFITM1,OASL,OAS3,OAS2,IFIT5,OAS1,IFITM3,IFI16,RSAD2,TRIM5,EIF2AK2
IRF5 +	GO:BP	regulation of defense response	GO:0031347	7.25299e-13	12.1395	807	175	38	17906	4.81804	IL18RAP,CCL3,MMP9,TNFAIP6,IFIT1,CD14,PLA2G7,TLR8,SLAMF8,LY96,CLEC10A,USP18,CYP19A1,CD209,IL1B,PARP9,DDX58,TLR7,MGLL,IFI16,IRAK2,NT5E,DHX58,BIRC3,RSAD2,IRF7,LGMN,PARP14,DDX60,STAT1,EDNRB,C3,IFIH1,CADM1,HERC5,TNFAIP3,RELB,TRIM5
IRF5 +	GO:BP	signal transduction	GO:0007165	1.02968e-12	11.9873	6296	175	114	17906	1.85268	CCL4,IL18RAP,CCL4L1,CCL8,CCL3,IL18R1,CXCL10,CCL2,TRIM22,MMP9,CCL13,BCL2A1,RGS1,TNFAIP6,IFIT1,IL32,GBP1,CD14,C5AR1,MX1,GDF15,LILRB3,ISG15,IFIT3,IGFBP3,TLR8,ISG20,CCL3L3,HLA-DQA1,ICAM1,LY96,IFITM1,SGK1,CLEC10A,IFIT2,EBI3,CYBB,OASL,OAS3,HMOX1,GRIA3,OAS2,CXCL11,USP18,CSF1,IFIT5,ZFP36L1,IFI6,HLA-DPA1,CD209,GPR35,IL1B,HLA-DPB1,PDCD1LG2,GPR84,PARP9,RND3,HLA-DRA,OAS1,BCL3,P2RX7,DUSP4,CD83,DTX4,DDX58,TLR7…
IRF5 +	GO:BP	cell communication	GO:0007154	1.22822e-12	11.9107	6798	175	119	17906	1.79113	CCL4,IL18RAP,CCL4L1,CCL8,CCL3,IL18R1,CXCL10,CCL2,TRIM22,MMP9,CCL13,BCL2A1,RGS1,TNFAIP6,IFIT1,IL32,GBP1,CD14,C5AR1,MX1,GDF15,EGR2,LILRB3,ISG15,IFIT3,IGFBP3,TLR8,ISG20,CCL3L3,HLA-DQA1,ICAM1,LY96,IFITM1,SGK1,C1QA,CLEC10A,IFIT2,EBI3,CYBB,OASL,OAS3,HMOX1,GRIA3,OAS2,CXCL11,USP18,CSF1,CYP19A1,IFIT5,ZFP36L1,IFI6,HLA-DPA1,CD209,GPR35,IL1B,HLA-DPB1,PDCD1LG2,GPR84,PARP9,RND3,HLA-DRA,OAS1,BCL3,P2RX7,DUSP4,CD…
IRF5 +	GO:BP	regulation of response to biotic stimulus	GO:0002831	5.55909e-12	11.255	515	175	30	17906	5.96039	IL18RAP,IFIT1,CD14,TLR8,SLAMF8,LY96,CLEC10A,USP18,CD209,IL1B,PARP9,DDX58,TLR7,IFI16,IRAK2,DHX58,BIRC3,RSAD2,IRF7,LGMN,PARP14,DDX60,STAT1,IFIH1,CADM1,HERC5,TNFAIP3,RELB,CD274,TRIM5
IRF5 +	GO:BP	regulation of response to external stimulus	GO:0032101	1.27139e-11	10.8957	1132	175	43	17906	3.88671	CCL4,IL18RAP,CCL3,CXCL10,CCL2,MMP9,TNFAIP6,IFIT1,CD14,PLA2G7,C5AR1,TLR8,SLAMF8,LY96,CLEC10A,USP18,CSF1,CYP19A1,CD209,IL1B,PARP9,DDX58,TLR7,MGLL,IFI16,IRAK2,NT5E,DHX58,BIRC3,RSAD2,IRF7,LGMN,PARP14,DDX60,STAT1,EDNRB,C3,IFIH1,CADM1,HERC5,TNFAIP3,RELB,TRIM5
IRF5 +	GO:BP	viral genome replication	GO:0019079	1.4819e-11	10.8292	128	175	17	17906	13.5894	CCL8,CCL2,IFIT1,MX1,ISG15,ISG20,IFITM1,OASL,OAS3,OAS2,IFIT5,CD209,OAS1,IFITM3,IFI16,RSAD2,EIF2AK2
IRF5 +	GO:BP	positive regulation of immune response	GO:0050778	1.82875e-11	10.7378	892	175	38	17906	4.35892	IL18RAP,IL18R1,C1QC,GBP1,CD14,C5AR1,TLR8,HLA-DQA1,LY96,C1QA,CLEC10A,HLA-DPA1,CD209,IL1B,HLA-DPB1,CFB,PARP9,HLA-DRA,P2RX7,DDX58,TLR7,IFI16,IRAK2,DHX58,BIRC3,HLA-DMB,RSAD2,IRF7,LGMN,DDX60,C3,IFIH1,CD40,CADM1,TNFAIP3,RELB,CD274,TRIM5
IRF5 +	GO:BP	cellular response to stimulus	GO:0051716	2.7175e-11	10.5658	7772	175	126	17906	1.65882	CCL4,IL18RAP,CCL4L1,CCL8,CCL3,IL18R1,CXCL10,CCL2,TRIM22,MMP9,CCL13,BCL2A1,RGS1,TNFAIP6,IFIT1,IL32,GBP1,CD14,PLA2G7,C5AR1,MX1,GDF15,EGR2,LILRB3,ISG15,IFIT3,IGFBP3,TLR8,ISG20,SLAMF8,CCL3L3,HLA-DQA1,ICAM1,LY96,IFITM1,SGK1,CLEC10A,IFIT2,EBI3,CYBB,OASL,OAS3,HMOX1,GRIA3,CMPK2,OAS2,CXCL11,USP18,CSF1,CYP19A1,IFIT5,ZFP36L1,IFI6,HLA-DPA1,CD209,GPR35,IL1B,HLA-DPB1,PDCD1LG2,GPR84,PARP9,RND3,HLA-DRA,OAS1,BCL3…
IRF5 +	GO:BP	regulation of viral process	GO:0050792	4.59118e-11	10.3381	212	175	20	17906	9.65283	CCL4,CCL8,CCL3,IFIT1,MX1,ISG15,ISG20,IFITM1,OASL,OAS3,OAS2,IFIT5,OAS1,IFITM3,IFI16,RSAD2,LAMP3,STAT1,TRIM5,EIF2AK2
IRF5 +	GO:BP	response to chemical	GO:0042221	8.24854e-11	10.0836	4897	175	95	17906	1.98497	CCL4,IL18RAP,CCL4L1,CCL8,CCL3,IL18R1,CXCL10,CCL2,TRIM22,MMP9,CCL13,IFIT1,IL32,GBP1,CD14,PLA2G7,C5AR1,MX1,GDF15,EGR2,ISG15,IFIT3,ISG20,SLAMF8,CCL3L3,HLA-DQA1,ICAM1,LY96,IFITM1,C1QA,IFIT2,EBI3,CYBB,OASL,OAS3,HMOX1,CMPK2,OAS2,CXCL11,USP18,CSF1,CYP19A1,ZFP36L1,IFI6,HLA-DPA1,GPR35,IL1B,HLA-DPB1,PDCD1LG2,PARP9,HLA-DRA,OAS1,KCNE1,P2RX7,CD83,DDX58,TDO2,ABCG1,IFITM3,MX2,STRA6,IFI16,IRAK2,IFI30,BIRC3,RSAD2…
IRF5 +	GO:BP	regulation of viral genome replication	GO:0045069	9.5222e-11	10.0213	100	175	15	17906	15.348	CCL8,IFIT1,MX1,ISG15,ISG20,IFITM1,OASL,OAS3,OAS2,IFIT5,OAS1,IFITM3,IFI16,RSAD2,EIF2AK2
IRF5 +	GO:BP	regulation of symbiosis, encompassing mutualism through parasitism	GO:0043903	1.55705e-10	9.8077	226	175	20	17906	9.05487	CCL4,CCL8,CCL3,IFIT1,MX1,ISG15,ISG20,IFITM1,OASL,OAS3,OAS2,IFIT5,OAS1,IFITM3,IFI16,RSAD2,LAMP3,STAT1,TRIM5,EIF2AK2
IRF5 +	GO:BP	regulation of type I interferon production	GO:0032479	2.50353e-10	9.60145	128	175	16	17906	12.79	CD14,ISG15,TLR8,DTX4,DDX58,TLR7,UBE2L6,IFI16,DHX58,IRF7,STAT1,IFIH1,HERC5,TNFAIP3,RELB,NFKB2
IRF5 +	GO:BP	regulation of viral life cycle	GO:1903900	2.699e-10	9.5688	152	175	17	17906	11.4437	CCL8,IFIT1,MX1,ISG15,ISG20,IFITM1,OASL,OAS3,OAS2,IFIT5,OAS1,IFITM3,IFI16,RSAD2,LAMP3,TRIM5,EIF2AK2
IRF5 +	GO:BP	type I interferon production	GO:0032606	3.20471e-10	9.49421	130	175	16	17906	12.5932	CD14,ISG15,TLR8,DTX4,DDX58,TLR7,UBE2L6,IFI16,DHX58,IRF7,STAT1,IFIH1,HERC5,TNFAIP3,RELB,NFKB2
IRF5 +	GO:BP	regulation of innate immune response	GO:0045088	4.2434e-10	9.37229	444	175	26	17906	5.99171	IL18RAP,CD14,TLR8,SLAMF8,LY96,CLEC10A,USP18,CD209,PARP9,DDX58,TLR7,IFI16,IRAK2,DHX58,BIRC3,RSAD2,IRF7,LGMN,PARP14,DDX60,STAT1,IFIH1,CADM1,TNFAIP3,RELB,TRIM5
IRF5 +	GO:BP	positive regulation of response to external stimulus	GO:0032103	1.62888e-09	8.78811	640	175	30	17906	4.79625	CCL4,IL18RAP,CCL3,CXCL10,CD14,PLA2G7,C5AR1,TLR8,LY96,CLEC10A,CSF1,CD209,IL1B,PARP9,DDX58,TLR7,IFI16,IRAK2,DHX58,BIRC3,RSAD2,IRF7,LGMN,DDX60,C3,IFIH1,CADM1,TNFAIP3,RELB,TRIM5
IRF5 +	GO:BP	positive regulation of response to stimulus	GO:0048584	2.75491e-09	8.55989	2542	175	62	17906	2.49561	CCL4,IL18RAP,CCL4L1,CCL8,CCL3,IL18R1,CXCL10,CCL2,TRIM22,MMP9,CCL13,C1QC,GBP1,CD14,PLA2G7,C5AR1,GDF15,IGFBP3,TLR8,CCL3L3,HLA-DQA1,ICAM1,LY96,C1QA,CLEC10A,HMOX1,CSF1,IFIT5,HLA-DPA1,CD209,GPR35,IL1B,HLA-DPB1,CFB,PARP9,HLA-DRA,P2RX7,DDX58,TLR7,CNTNAP1,IFI16,IRAK2,DHX58,BIRC3,HLA-DMB,RSAD2,IRF7,LGMN,PARP14,DDX60,MAML2,C3,IFIH1,CD40,APOL3,CADM1,TNFAIP3,DLL4,RELB,CD274,TRIM5,EIF2AK2
IRF5 +	GO:BP	interspecies interaction between organisms	GO:0044419	2.89463e-09	8.53841	945	175	36	17906	3.8979	CCL4,CCL8,CCL3,CCL2,TRIM22,CCL13,IFIT1,MX1,ISG15,ISG20,ICAM1,IFITM1,C1QA,OASL,OAS3,OAS2,IFIT5,CD209,HLA-DRA,OAS1,P2RX7,DDX58,IFITM3,IFI16,PILRA,DHX58,RSAD2,IRF7,LAMP3,STAT1,IFIH1,CADM1,SP110,MPEG1,TRIM5,EIF2AK2
IRF5 +	GO:BP	regulation of response to stimulus	GO:0048583	3.99659e-09	8.39831	4421	175	86	17906	1.99039	CCL4,IL18RAP,CCL4L1,CCL8,CCL3,IL18R1,CXCL10,CCL2,TRIM22,MMP9,CCL13,RGS1,TNFAIP6,C1QC,IFIT1,GBP1,CD14,PLA2G7,C5AR1,GDF15,IGFBP3,TLR8,SLAMF8,CCL3L3,HLA-DQA1,ICAM1,LY96,IFITM1,C1QA,CLEC10A,HMOX1,GRIA3,USP18,CSF1,CYP19A1,IFIT5,IFI6,HLA-DPA1,CD209,GPR35,IL1B,HLA-DPB1,CFB,PARP9,HLA-DRA,BCL3,P2RX7,DUSP4,DDX58,TLR7,CNTNAP1,MGLL,RCAN1,IFI16,IRAK2,PILRA,NT5E,DHX58,BIRC3,HLA-DMB,RSAD2,IRF7,LGMN,LY6E,PTGIR,P…
IRF5 +	GO:BP	leukocyte activation	GO:0045321	7.20426e-09	8.14241	1305	175	42	17906	3.29306	IL18RAP,CCL3,IL18R1,CCL2,MMP9,TNFAIP6,MAFB,CD14,C5AR1,LILRB3,TLR8,SLAMF8,ICAM1,C1QA,EBI3,CYBB,HMOX1,CSF1,ZFP36L1,HLA-DPA1,CD209,IL1B,FCAR,HLA-DPB1,PDCD1LG2,GPR84,BCL3,P2RX7,CD83,TLR7,PLA2G2D,HLA-DMB,RSAD2,C3,CD40,SLC2A3,TNFAIP3,DLL4,RELB,CD274,MMP25,BATF2
IRF5 +	GO:BP	positive regulation of defense response	GO:0031349	9.56765e-09	8.01919	509	175	26	17906	5.22656	IL18RAP,CCL3,CD14,PLA2G7,TLR8,LY96,CLEC10A,CD209,IL1B,PARP9,DDX58,TLR7,IFI16,IRAK2,DHX58,BIRC3,RSAD2,IRF7,LGMN,DDX60,C3,IFIH1,CADM1,TNFAIP3,RELB,TRIM5
IRF5 +	GO:BP	mononuclear cell migration	GO:0071674	1.0819e-08	7.96581	92	175	13	17906	14.4583	CCL4,CCL4L1,CCL8,CCL3,CXCL10,CCL2,CCL13,PLA2G7,C5AR1,SLAMF8,CCL3L3,CSF1,LGMN
IRF5 +	GO:BP	positive regulation of response to biotic stimulus	GO:0002833	1.1784e-08	7.92871	393	175	23	17906	5.98819	IL18RAP,CD14,TLR8,LY96,CLEC10A,CD209,PARP9,DDX58,TLR7,IFI16,IRAK2,DHX58,BIRC3,RSAD2,IRF7,LGMN,DDX60,IFIH1,CADM1,TNFAIP3,RELB,CD274,TRIM5
IRF5 +	GO:BP	viral process	GO:0016032	1.1965e-08	7.92209	838	175	33	17906	4.02931	CCL4,CCL8,CCL3,CCL2,TRIM22,IFIT1,MX1,ISG15,ISG20,ICAM1,IFITM1,C1QA,OASL,OAS3,OAS2,IFIT5,CD209,HLA-DRA,OAS1,DDX58,IFITM3,IFI16,PILRA,DHX58,RSAD2,IRF7,LAMP3,STAT1,IFIH1,CADM1,SP110,TRIM5,EIF2AK2
IRF5 +	GO:BP	cell activation	GO:0001775	1.97423e-08	7.7046	1465	175	44	17906	3.07309	IL18RAP,CCL3,IL18R1,CXCL10,CCL2,MMP9,TNFAIP6,MAFB,CD14,C5AR1,LILRB3,TLR8,SLAMF8,ICAM1,C1QA,EBI3,CYBB,HMOX1,CSF1,ZFP36L1,HLA-DPA1,CD209,IL1B,FCAR,HLA-DPB1,PDCD1LG2,GPR84,BCL3,P2RX7,CD83,TLR7,PLA2G2D,HLA-DMB,RSAD2,C3,CD40,SLC2A3,TNFAIP3,DLL4,RELB,NFKB2,CD274,MMP25,BATF2
IRF5 +	GO:BP	regulation of immune effector process	GO:0002697	2.92164e-08	7.53437	451	175	24	17906	5.44497	IL18RAP,IL18R1,C1QC,IFIT1,C5AR1,SLAMF8,C1QA,HMOX1,IL1B,CFB,PARP9,P2RX7,DDX58,DHX58,BIRC3,HLA-DMB,RSAD2,DDX60,STAT1,C3,CD40,CADM1,HERC5,TNFAIP3
IRF5 +	GO:BP	positive regulation of innate immune response	GO:0045089	3.19024e-08	7.49618	374	175	22	17906	6.01882	IL18RAP,CD14,TLR8,LY96,CLEC10A,CD209,PARP9,DDX58,TLR7,IFI16,IRAK2,DHX58,BIRC3,RSAD2,IRF7,LGMN,DDX60,IFIH1,CADM1,TNFAIP3,RELB,TRIM5
IRF5 +	GO:BP	activation of immune response	GO:0002253	3.2604e-08	7.48673	721	175	30	17906	4.25742	C1QC,GBP1,CD14,C5AR1,TLR8,HLA-DQA1,LY96,C1QA,CLEC10A,HLA-DPA1,CD209,IL1B,HLA-DPB1,CFB,HLA-DRA,DDX58,TLR7,IFI16,IRAK2,DHX58,BIRC3,RSAD2,IRF7,LGMN,DDX60,C3,IFIH1,TNFAIP3,RELB,TRIM5
IRF5 +	GO:BP	response to bacterium	GO:0009617	5.42088e-08	7.26593	736	175	30	17906	4.17065	CCL3,CXCL10,CCL2,IFI44,RGS1,CD14,C5AR1,ISG15,SLAMF8,ICAM1,LY96,CMPK2,OAS2,CXCL11,IL1B,PDCD1LG2,BCL3,P2RX7,HERC6,IRAK2,DHX58,PTGIR,EDNRB,C3,CD40,TNFAIP3,NFKB2,MPEG1,CD274,TRIM5
IRF5 +	GO:BP	myeloid leukocyte migration	GO:0097529	5.66351e-08	7.24691	211	175	17	17906	8.24379	CCL4,CCL4L1,CCL8,CCL3,CXCL10,CCL2,CCL13,PLA2G7,C5AR1,SLAMF8,CCL3L3,CXCL11,CSF1,CYP19A1,IL1B,LGMN,EDNRB
IRF5 +	GO:BP	symbiotic process	GO:0044403	6.14148e-08	7.21173	891	175	33	17906	3.78963	CCL4,CCL8,CCL3,CCL2,TRIM22,IFIT1,MX1,ISG15,ISG20,ICAM1,IFITM1,C1QA,OASL,OAS3,OAS2,IFIT5,CD209,HLA-DRA,OAS1,DDX58,IFITM3,IFI16,PILRA,DHX58,RSAD2,IRF7,LAMP3,STAT1,IFIH1,CADM1,SP110,TRIM5,EIF2AK2
IRF5 +	GO:BP	monocyte chemotaxis	GO:0002548	7.63953e-08	7.11693	66	175	11	17906	17.0533	CCL4,CCL4L1,CCL8,CCL3,CXCL10,CCL2,CCL13,PLA2G7,SLAMF8,CCL3L3,LGMN
IRF5 +	GO:BP	leukocyte chemotaxis	GO:0030595	1.0981e-07	6.95936	220	175	17	17906	7.90655	CCL4,CCL4L1,CCL8,CCL3,CXCL10,CCL2,CCL13,PLA2G7,C5AR1,SLAMF8,CCL3L3,CXCL11,CSF1,CYP19A1,IL1B,LGMN,EDNRB
IRF5 +	GO:BP	regulation of biological process	GO:0050789	1.21509e-07	6.91539	11940	175	154	17906	1.31971	CCL4,IL18RAP,CCL4L1,CCL8,CCL3,IL18R1,CXCL10,CCL2,TRIM22,MMP9,CCL13,BCL2A1,RGS1,TNFAIP6,C1QC,IFIT1,IL32,ADAMDEC1,GBP1,MAFB,CD14,PLA2G7,C5AR1,MX1,GDF15,EGR2,LILRB3,ISG15,IFIT3,IGFBP3,TLR8,ISG20,SLAMF8,CCL3L3,HLA-DQA1,ICAM1,LY96,IFITM1,SGK1,C1QA,CLEC10A,IFIT2,EBI3,CYBB,OASL,OAS3,HMOX1,GRIA3,OAS2,CXCL11,USP18,CSF1,CYP19A1,IFIT5,ZFP36L1,ETV7,IFI6,HLA-DPA1,CD209,GPR35,IL1B,HLA-DPB1,CFB,PDCD1LG2,GPR84,P…
IRF5 +	GO:BP	negative regulation of biological process	GO:0048519	1.33331e-07	6.87507	5681	175	97	17906	1.74706	CCL4,CCL8,CCL3,IL18R1,CXCL10,CCL2,TRIM22,MMP9,BCL2A1,RGS1,TNFAIP6,C1QC,IFIT1,ADAMDEC1,GBP1,MAFB,CD14,C5AR1,MX1,GDF15,LILRB3,ISG15,IFIT3,IGFBP3,TLR8,ISG20,SLAMF8,CCL3L3,ICAM1,LY96,IFITM1,OASL,OAS3,HMOX1,OAS2,CXCL11,CSF1,CYP19A1,IFIT5,ZFP36L1,ETV7,IFI6,GPR35,IL1B,PDCD1LG2,PARP9,OAS1,BCL3,KCNE1,P2RX7,DUSP4,CD83,DDX58,TTC39B,SERPINI1,ABCG1,IFITM3,UBE2L6,RCAN1,IFI16,IRAK2,NT5E,DHX58,PLA2G2D,BIRC3,RSAD…
IRF5 +	GO:BP	interferon-gamma production	GO:0032609	1.55794e-07	6.80745	113	175	13	17906	11.7713	IL18RAP,IL18R1,CD14,ISG15,TLR8,EBI3,HLA-DPA1,IL1B,HLA-DPB1,PDCD1LG2,BCL3,TLR7,CD274
IRF5 +	GO:BP	adaptive immune response	GO:0002250	1.93962e-07	6.71228	677	175	28	17906	4.23185	IL18RAP,IL18R1,C1QC,LILRB3,TLR8,HLA-DQA1,ICAM1,C1QA,CLEC10A,EBI3,HLA-DPA1,CD209,IL1B,HLA-DPB1,PDCD1LG2,HLA-DRA,BCL3,P2RX7,HLA-DMB,RSAD2,IRF7,LAMP3,C3,CD40,TNFAIP3,RELB,NFKB2,CD274
IRF5 +	GO:BP	viral life cycle	GO:0019058	1.96771e-07	6.70604	333	175	20	17906	6.14535	CCL8,CCL2,IFIT1,MX1,ISG15,ISG20,ICAM1,IFITM1,OASL,OAS3,OAS2,IFIT5,CD209,OAS1,IFITM3,IFI16,RSAD2,LAMP3,TRIM5,EIF2AK2
IRF5 +	GO:BP	response to lipopolysaccharide	GO:0032496	4.08467e-07	6.38884	347	175	20	17906	5.89741	CCL3,CXCL10,CCL2,CD14,C5AR1,ICAM1,LY96,CMPK2,CXCL11,IL1B,PDCD1LG2,P2RX7,IRAK2,PTGIR,EDNRB,CD40,TNFAIP3,NFKB2,CD274,TRIM5
IRF5 +	GO:BP	regulation of interferon-gamma production	GO:0032649	5.82806e-07	6.23448	101	175	12	17906	12.1568	IL18R1,CD14,ISG15,TLR8,EBI3,HLA-DPA1,IL1B,HLA-DPB1,PDCD1LG2,BCL3,TLR7,CD274
IRF5 +	GO:BP	I-kappaB kinase/NF-kappaB signaling	GO:0007249	6.01124e-07	6.22104	280	175	18	17906	6.57771	TRIM22,CD14,TLR8,LY96,HMOX1,IFIT5,IL1B,BCL3,TLR7,IRAK2,BIRC3,STAT1,CD40,APOL3,TNFAIP3,RELB,NFKB2,TRIM5
IRF5 +	GO:BP	activation of innate immune response	GO:0002218	6.50551e-07	6.18672	318	175	19	17906	6.11346	CD14,TLR8,LY96,CLEC10A,CD209,DDX58,TLR7,IFI16,IRAK2,DHX58,BIRC3,RSAD2,IRF7,LGMN,DDX60,IFIH1,TNFAIP3,RELB,TRIM5
IRF5 +	GO:BP	cellular response to lipopolysaccharide	GO:0071222	7.24436e-07	6.14	215	175	16	17906	7.61451	CCL3,CXCL10,CCL2,CD14,ICAM1,LY96,CMPK2,CXCL11,IL1B,PDCD1LG2,IRAK2,EDNRB,CD40,TNFAIP3,CD274,TRIM5
IRF5 +	GO:BP	response to molecule of bacterial origin	GO:0002237	1.0929e-06	5.96142	367	175	20	17906	5.57602	CCL3,CXCL10,CCL2,CD14,C5AR1,ICAM1,LY96,CMPK2,CXCL11,IL1B,PDCD1LG2,P2RX7,IRAK2,PTGIR,EDNRB,CD40,TNFAIP3,NFKB2,CD274,TRIM5
IRF5 +	GO:BP	positive regulation of multi-organism process	GO:0043902	1.12609e-06	5.94843	539	175	24	17906	4.55599	IL18RAP,IFIT1,CD14,TLR8,LY96,CLEC10A,CD209,PARP9,DDX58,TLR7,IFI16,IRAK2,DHX58,BIRC3,RSAD2,IRF7,LGMN,DDX60,EDNRB,IFIH1,CADM1,TNFAIP3,RELB,TRIM5
IRF5 +	GO:BP	response to interferon-alpha	GO:0035455	1.56471e-06	5.80557	21	175	7	17906	34.1067	IFIT3,IFITM1,IFIT2,IFITM3,MX2,LAMP3,EIF2AK2
IRF5 +	GO:BP	cellular response to molecule of bacterial origin	GO:0071219	1.61022e-06	5.79311	227	175	16	17906	7.21198	CCL3,CXCL10,CCL2,CD14,ICAM1,LY96,CMPK2,CXCL11,IL1B,PDCD1LG2,IRAK2,EDNRB,CD40,TNFAIP3,CD274,TRIM5
IRF5 +	GO:BP	regulation of cellular process	GO:0050794	1.83348e-06	5.73672	11187	175	146	17906	1.33536	CCL4,IL18RAP,CCL4L1,CCL8,CCL3,IL18R1,CXCL10,CCL2,TRIM22,MMP9,CCL13,BCL2A1,RGS1,TNFAIP6,C1QC,IFIT1,IL32,ADAMDEC1,GBP1,MAFB,CD14,PLA2G7,C5AR1,MX1,GDF15,EGR2,LILRB3,ISG15,IFIT3,IGFBP3,TLR8,ISG20,SLAMF8,CCL3L3,HLA-DQA1,ICAM1,LY96,IFITM1,SGK1,C1QA,CLEC10A,IFIT2,EBI3,CYBB,OASL,OAS3,HMOX1,GRIA3,OAS2,CXCL11,USP18,CSF1,CYP19A1,IFIT5,ZFP36L1,ETV7,IFI6,HLA-DPA1,CD209,GPR35,IL1B,HLA-DPB1,PDCD1LG2,GPR84,PARP9…
IRF5 +	GO:BP	granulocyte migration	GO:0097530	2.53195e-06	5.59655	141	175	13	17906	9.43376	CCL4,CCL4L1,CCL8,CCL3,CXCL10,CCL2,CCL13,C5AR1,SLAMF8,CCL3L3,CXCL11,CSF1,IL1B
IRF5 +	GO:BP	neutrophil migration	GO:1990266	3.61356e-06	5.44206	118	175	12	17906	10.4054	CCL4,CCL4L1,CCL8,CCL3,CXCL10,CCL2,CCL13,C5AR1,SLAMF8,CCL3L3,CXCL11,IL1B
IRF5 +	GO:BP	granulocyte chemotaxis	GO:0071621	4.39059e-06	5.35748	120	175	12	17906	10.232	CCL4,CCL4L1,CCL8,CCL3,CXCL10,CCL2,CCL13,C5AR1,CCL3L3,CXCL11,CSF1,IL1B
IRF5 +	GO:BP	regulation of multicellular organismal process	GO:0051239	5.63306e-06	5.24926	3356	175	66	17906	2.01225	CCL3,IL18R1,CXCL10,MMP9,C1QC,GBP1,MAFB,CD14,C5AR1,GDF15,EGR2,LILRB3,ISG15,TLR8,SLAMF8,ICAM1,LY96,IFITM1,SGK1,EBI3,CYBB,HMOX1,OAS2,CSF1,ZFP36L1,HLA-DPA1,GPR35,IL1B,HLA-DPB1,PDCD1LG2,BCL3,KCNE1,P2RX7,CD83,DTX4,DDX58,TLR7,SERPINI1,MGLL,UBE2L6,IFI16,KCNJ2,FXYD6,DHX58,BIRC3,RSAD2,IRF7,TYMP,LGMN,DDX60,STAT1,EDNRB,C3,IFIH1,CD40,CADM1,HERC5,TNFAIP3,DLL4,RELB,NFKB2,ACSL1,PIM1,IL1RN,CD274,EIF2AK2
IRF5 +	GO:BP	regulation of defense response to virus	GO:0050688	5.88624e-06	5.23016	75	175	10	17906	13.6427	IFIT1,IL1B,PARP9,DDX58,DHX58,BIRC3,DDX60,STAT1,HERC5,TNFAIP3
IRF5 +	GO:BP	cellular response to biotic stimulus	GO:0071216	6.92242e-06	5.15974	251	175	16	17906	6.52239	CCL3,CXCL10,CCL2,CD14,ICAM1,LY96,CMPK2,CXCL11,IL1B,PDCD1LG2,IRAK2,EDNRB,CD40,TNFAIP3,CD274,TRIM5
IRF5 +	GO:BP	neutrophil chemotaxis	GO:0030593	8.41638e-06	5.07487	101	175	11	17906	11.1438	CCL4,CCL4L1,CCL8,CCL3,CXCL10,CCL2,CCL13,C5AR1,CCL3L3,CXCL11,IL1B
IRF5 +	GO:BP	positive regulation of type I interferon production	GO:0032481	9.89206e-06	5.00471	79	175	10	17906	12.9519	CD14,TLR8,DDX58,TLR7,IFI16,DHX58,IRF7,STAT1,IFIH1,NFKB2
IRF5 +	GO:BP	innate immune response-activating signal transduction	GO:0002758	1.06033e-05	4.97456	296	175	17	17906	5.87649	CD14,TLR8,LY96,CLEC10A,CD209,DDX58,TLR7,IRAK2,DHX58,BIRC3,RSAD2,IRF7,LGMN,DDX60,IFIH1,TNFAIP3,RELB
IRF5 +	GO:BP	cell chemotaxis	GO:0060326	1.43136e-05	4.84425	302	175	17	17906	5.75974	CCL4,CCL4L1,CCL8,CCL3,CXCL10,CCL2,CCL13,PLA2G7,C5AR1,SLAMF8,CCL3L3,CXCL11,CSF1,CYP19A1,IL1B,LGMN,EDNRB
IRF5 +	GO:BP	biological regulation	GO:0065007	1.83172e-05	4.73714	12628	175	155	17906	1.25591	CCL4,IL18RAP,CCL4L1,CCL8,CCL3,IL18R1,CXCL10,CCL2,TRIM22,MMP9,CCL13,BCL2A1,RGS1,TNFAIP6,C1QC,IFIT1,IL32,ADAMDEC1,GBP1,MAFB,CD14,PLA2G7,C5AR1,MX1,GDF15,EGR2,LILRB3,ISG15,IFIT3,IGFBP3,TLR8,ISG20,SLAMF8,CCL3L3,HLA-DQA1,ICAM1,LY96,IFITM1,SGK1,C1QA,CLEC10A,IFIT2,EBI3,CYBB,OASL,OAS3,HMOX1,GRIA3,OAS2,CXCL11,USP18,CSF1,CYP19A1,IFIT5,ZFP36L1,ETV7,IFI6,HLA-DPA1,CD209,GPR35,IL1B,HLA-DPB1,CFB,PDCD1LG2,GPR84,P…
IRF5 +	GO:BP	pattern recognition receptor signaling pathway	GO:0002221	1.84426e-05	4.73418	198	175	14	17906	7.23475	CD14,TLR8,LY96,DDX58,TLR7,IRAK2,DHX58,BIRC3,RSAD2,IRF7,LGMN,DDX60,IFIH1,TNFAIP3
IRF5 +	GO:BP	lymphocyte chemotaxis	GO:0048247	2.29812e-05	4.63863	64	175	9	17906	14.3887	CCL4,CCL4L1,CCL8,CCL3,CXCL10,CCL2,CCL13,CCL3L3,CXCL11
IRF5 +	GO:BP	positive regulation of interferon-gamma production	GO:0032729	2.64524e-05	4.57753	65	175	9	17906	14.1674	IL18R1,CD14,TLR8,EBI3,HLA-DPA1,IL1B,HLA-DPB1,BCL3,TLR7
IRF5 +	GO:BP	negative regulation of type I interferon production	GO:0032480	2.69618e-05	4.56925	46	175	8	17906	17.7948	ISG15,DDX58,UBE2L6,DHX58,IFIH1,HERC5,TNFAIP3,RELB
IRF5 +	GO:BP	regulation of response to stress	GO:0080134	2.80634e-05	4.55186	1574	175	40	17906	2.60025	IL18RAP,CCL3,MMP9,TNFAIP6,IFIT1,CD14,PLA2G7,TLR8,SLAMF8,LY96,CLEC10A,USP18,CYP19A1,CD209,IL1B,PARP9,DDX58,TLR7,MGLL,IFI16,IRAK2,NT5E,DHX58,BIRC3,RSAD2,IRF7,LGMN,PARP14,DDX60,STAT1,EDNRB,C3,IFIH1,NCOA7,CADM1,HERC5,TNFAIP3,RELB,TRIM5,EIF2AK2
IRF5 +	GO:BP	chemokine-mediated signaling pathway	GO:0070098	2.87346e-05	4.5416	88	175	10	17906	11.6273	CCL4,CCL4L1,CCL8,CCL3,CXCL10,CCL2,CCL13,CCL3L3,CXCL11,GPR35
IRF5 +	GO:BP	adaptive immune response based on somatic recombination of immune receptors built from immunoglobulin superfamily domains	GO:0002460	3.49114e-05	4.45703	362	175	18	17906	5.08773	IL18RAP,IL18R1,C1QC,TLR8,ICAM1,C1QA,EBI3,IL1B,BCL3,P2RX7,RSAD2,IRF7,C3,CD40,TNFAIP3,RELB,NFKB2,CD274
IRF5 +	GO:BP	intracellular signal transduction	GO:0035556	4.5133e-05	4.34551	2896	175	58	17906	2.04923	CCL4,CCL4L1,CCL8,CCL3,IL18R1,CXCL10,CCL2,TRIM22,MMP9,CCL13,BCL2A1,GBP1,CD14,C5AR1,GDF15,IGFBP3,TLR8,CCL3L3,ICAM1,LY96,SGK1,HMOX1,CXCL11,CSF1,IFIT5,ZFP36L1,IFI6,CD209,GPR35,IL1B,RND3,BCL3,P2RX7,DUSP4,DDX58,TLR7,RGL1,RCAN1,IFI16,IRAK2,PLA2G4C,DHX58,BIRC3,IRF7,PTGIR,DDX60,STAT1,EDNRB,IFIH1,CD40,APOL3,TNFAIP3,ARHGAP31,RELB,NFKB2,PEX5L,TRIM5,EIF2AK2
IRF5 +	GO:BP	positive regulation of biological process	GO:0048518	4.77884e-05	4.32068	6366	175	98	17906	1.57514	CCL4,IL18RAP,CCL4L1,CCL8,CCL3,IL18R1,CXCL10,CCL2,TRIM22,MMP9,CCL13,TNFAIP6,C1QC,IFIT1,GBP1,MAFB,CD14,PLA2G7,C5AR1,GDF15,EGR2,ISG15,IGFBP3,TLR8,CCL3L3,HLA-DQA1,ICAM1,LY96,IFITM1,SGK1,C1QA,CLEC10A,IFIT2,EBI3,CYBB,HMOX1,CXCL11,CSF1,CYP19A1,IFIT5,ZFP36L1,HLA-DPA1,CD209,GPR35,IL1B,HLA-DPB1,CFB,PDCD1LG2,PARP9,HLA-DRA,BCL3,KCNE1,P2RX7,CD83,DDX58,TLR7,SERPINI1,ABCG1,CNTNAP1,STRA6,IFI16,IRAK2,KCNJ2,DHX58,…
IRF5 +	GO:BP	regulation of molecular function	GO:0065009	5.08602e-05	4.29362	3061	175	60	17906	2.00562	CCL4,IL18RAP,CCL4L1,CCL8,CCL3,IL18R1,CXCL10,CCL2,TRIM22,MMP9,CCL13,RGS1,IFIT1,C5AR1,GDF15,IGFBP3,SLAMF8,CCL3L3,ICAM1,SGK1,IFIT2,OASL,OAS3,HMOX1,GRIA3,OAS2,CSF1,IFI6,GPR35,IL1B,PARP9,OAS1,BCL3,KCNE1,P2RX7,DUSP4,DDX58,SERPINI1,RCAN1,IFI16,IRAK2,FXYD6,BIRC3,LGMN,LY6E,ANG,LAMP3,EDNRB,C3,CD40,HERC5,TNFAIP3,ARHGAP31,NFKB2,ACSL1,PIM1,CCPG1,CRIM1,TRIM5,EIF2AK2
IRF5 +	GO:BP	cellular response to interleukin-1	GO:0071347	6.42281e-05	4.19228	184	175	13	17906	7.22913	CCL4,CCL4L1,CCL8,CCL3,CCL2,CCL13,GBP1,CCL3L3,ICAM1,IL1B,IRAK2,CD40,IL1RN
IRF5 +	GO:BP	response to chemokine	GO:1990868	7.42331e-05	4.1294	97	175	10	17906	10.5485	CCL4,CCL4L1,CCL8,CCL3,CXCL10,CCL2,CCL13,CCL3L3,CXCL11,GPR35
IRF5 +	GO:BP	cellular response to chemokine	GO:1990869	7.42331e-05	4.1294	97	175	10	17906	10.5485	CCL4,CCL4L1,CCL8,CCL3,CXCL10,CCL2,CCL13,CCL3L3,CXCL11,GPR35
IRF5 +	GO:BP	immune response-regulating signaling pathway	GO:0002764	8.45347e-05	4.07296	673	175	24	17906	3.64886	GBP1,CD14,C5AR1,TLR8,HLA-DQA1,LY96,CLEC10A,HLA-DPA1,CD209,HLA-DPB1,HLA-DRA,DDX58,TLR7,IRAK2,DHX58,BIRC3,RSAD2,IRF7,LGMN,DDX60,IFIH1,CD40,TNFAIP3,RELB
IRF5 +	GO:BP	T cell activation	GO:0042110	9.62026e-05	4.01681	478	175	20	17906	4.28117	IL18R1,CCL2,MAFB,ICAM1,EBI3,ZFP36L1,HLA-DPA1,CD209,IL1B,HLA-DPB1,PDCD1LG2,BCL3,P2RX7,CD83,PLA2G2D,HLA-DMB,RSAD2,DLL4,RELB,CD274
IRF5 +	GO:BP	positive regulation of multicellular organismal process	GO:0051240	0.000100023	3.9999	1853	175	43	17906	2.3744	CCL3,IL18R1,MMP9,CD14,C5AR1,ISG15,TLR8,ICAM1,LY96,IFITM1,EBI3,CYBB,HMOX1,CSF1,ZFP36L1,HLA-DPA1,IL1B,HLA-DPB1,BCL3,P2RX7,CD83,DDX58,TLR7,SERPINI1,IFI16,DHX58,BIRC3,RSAD2,IRF7,LGMN,DDX60,STAT1,EDNRB,C3,IFIH1,CD40,CADM1,TNFAIP3,NFKB2,ACSL1,PIM1,CD274,EIF2AK2
IRF5 +	GO:BP	macrophage chemotaxis	GO:0048246	0.000121444	3.91562	37	175	7	17906	19.3578	CCL3,CCL2,C5AR1,SLAMF8,CSF1,CYP19A1,EDNRB
IRF5 +	GO:BP	immune response-activating signal transduction	GO:0002757	0.00014064	3.85189	639	175	23	17906	3.68288	GBP1,CD14,C5AR1,TLR8,HLA-DQA1,LY96,CLEC10A,HLA-DPA1,CD209,HLA-DPB1,HLA-DRA,DDX58,TLR7,IRAK2,DHX58,BIRC3,RSAD2,IRF7,LGMN,DDX60,IFIH1,TNFAIP3,RELB
IRF5 +	GO:BP	positive regulation of interferon-alpha production	GO:0032727	0.000186032	3.73041	24	175	6	17906	25.58	TLR8,DDX58,TLR7,IRF7,STAT1,IFIH1
IRF5 +	GO:BP	regulation of leukocyte migration	GO:0002685	0.000216656	3.66423	204	175	13	17906	6.52039	CCL4,CCL8,CCL3,CXCL10,CCL2,PLA2G7,C5AR1,SLAMF8,ICAM1,HMOX1,CSF1,CYP19A1,LGMN
IRF5 +	GO:BP	lipopolysaccharide-mediated signaling pathway	GO:0031663	0.000235353	3.62828	60	175	8	17906	13.6427	CCL3,CCL2,CD14,LY96,IL1B,IRAK2,TNFAIP3,TRIM5
IRF5 +	GO:BP	leukocyte mediated immunity	GO:0002443	0.000244461	3.61179	880	175	27	17906	3.13936	IL18RAP,CCL3,IL18R1,MMP9,TNFAIP6,C1QC,CD14,C5AR1,LILRB3,TLR8,ICAM1,C1QA,CYBB,HMOX1,IL1B,FCAR,GPR84,BCL3,P2RX7,DDX58,RSAD2,IRF7,C3,CD40,CADM1,SLC2A3,MMP25
IRF5 +	GO:BP	positive regulation of immune effector process	GO:0002699	0.000256859	3.59031	207	175	13	17906	6.42589	IL18RAP,IL18R1,HMOX1,IL1B,P2RX7,DDX58,DHX58,HLA-DMB,RSAD2,DDX60,C3,CD40,CADM1
IRF5 +	GO:BP	response to interleukin-1	GO:0070555	0.000357934	3.4462	213	175	13	17906	6.24488	CCL4,CCL4L1,CCL8,CCL3,CCL2,CCL13,GBP1,CCL3L3,ICAM1,IL1B,IRAK2,CD40,IL1RN
IRF5 +	GO:BP	regulation of leukocyte chemotaxis	GO:0002688	0.000378254	3.42222	115	175	10	17906	8.89739	CCL4,CCL3,CXCL10,CCL2,PLA2G7,C5AR1,SLAMF8,CSF1,CYP19A1,LGMN
IRF5 +	GO:BP	lymphocyte migration	GO:0072676	0.000378254	3.42222	115	175	10	17906	8.89739	CCL4,CCL4L1,CCL8,CCL3,CXCL10,CCL2,CCL13,CCL3L3,ICAM1,CXCL11
IRF5 +	GO:BP	cytoplasmic pattern recognition receptor signaling pathway	GO:0002753	0.000393839	3.40468	64	175	8	17906	12.79	DDX58,IRAK2,DHX58,BIRC3,IRF7,DDX60,IFIH1,TNFAIP3
IRF5 +	GO:BP	positive regulation of signal transduction	GO:0009967	0.000403727	3.39391	1736	175	40	17906	2.3576	CCL4,CCL4L1,CCL8,CCL3,IL18R1,CCL2,TRIM22,MMP9,CCL13,CD14,C5AR1,GDF15,IGFBP3,CCL3L3,ICAM1,LY96,HMOX1,CSF1,IFIT5,GPR35,IL1B,PARP9,P2RX7,TLR7,CNTNAP1,IRAK2,DHX58,BIRC3,RSAD2,IRF7,PARP14,DDX60,MAML2,C3,CD40,APOL3,TNFAIP3,DLL4,TRIM5,EIF2AK2
IRF5 +	GO:BP	cytoplasmic pattern recognition receptor signaling pathway in response to virus	GO:0039528	0.0005041	3.29748	28	175	6	17906	21.9257	DDX58,DHX58,BIRC3,IRF7,DDX60,IFIH1
IRF5 +	GO:BP	positive regulation of cell communication	GO:0010647	0.000574153	3.24097	1900	175	42	17906	2.26181	CCL4,CCL4L1,CCL8,CCL3,IL18R1,CCL2,TRIM22,MMP9,CCL13,CD14,C5AR1,GDF15,IGFBP3,CCL3L3,ICAM1,LY96,HMOX1,CSF1,CYP19A1,IFIT5,GPR35,IL1B,PARP9,P2RX7,TLR7,CNTNAP1,IRAK2,DHX58,BIRC3,RSAD2,IRF7,LGMN,PARP14,DDX60,MAML2,C3,CD40,APOL3,TNFAIP3,DLL4,TRIM5,EIF2AK2
IRF5 +	GO:BP	positive regulation of signaling	GO:0023056	0.000634536	3.19754	1907	175	42	17906	2.25351	CCL4,CCL4L1,CCL8,CCL3,IL18R1,CCL2,TRIM22,MMP9,CCL13,CD14,C5AR1,GDF15,IGFBP3,CCL3L3,ICAM1,LY96,HMOX1,CSF1,CYP19A1,IFIT5,GPR35,IL1B,PARP9,P2RX7,TLR7,CNTNAP1,IRAK2,DHX58,BIRC3,RSAD2,IRF7,LGMN,PARP14,DDX60,MAML2,C3,CD40,APOL3,TNFAIP3,DLL4,TRIM5,EIF2AK2
IRF5 +	GO:BP	positive regulation of intracellular signal transduction	GO:1902533	0.000723026	3.14085	1050	175	29	17906	2.82598	CCL4,CCL4L1,CCL8,CCL3,IL18R1,CCL2,TRIM22,CCL13,CD14,C5AR1,GDF15,IGFBP3,CCL3L3,ICAM1,HMOX1,CSF1,IFIT5,GPR35,IL1B,P2RX7,TLR7,IRAK2,DHX58,BIRC3,DDX60,CD40,APOL3,TRIM5,EIF2AK2
IRF5 +	GO:BP	negative regulation of immune system process	GO:0002683	0.000731468	3.1358	492	175	19	17906	3.95138	CCL3,CCL2,C1QC,GBP1,MAFB,CD14,LILRB3,SLAMF8,LY96,HMOX1,CYP19A1,ZFP36L1,PDCD1LG2,IFI16,DHX58,PLA2G2D,PARP14,TNFAIP3,CD274
IRF5 +	GO:BP	regulation of response to cytokine stimulus	GO:0060759	0.000747642	3.12631	190	175	12	17906	6.46232	USP18,CSF1,PARP9,DDX58,IRAK2,BIRC3,IRF7,PARP14,STAT1,IFIH1,TNFAIP3,IL1RN
IRF5 +	GO:BP	regulation of interferon-alpha production	GO:0032647	0.000781734	3.10694	30	175	6	17906	20.464	TLR8,DDX58,TLR7,IRF7,STAT1,IFIH1
IRF5 +	GO:BP	leukocyte migration	GO:0050900	0.000879261	3.05588	498	175	19	17906	3.90378	CCL4,CCL4L1,CCL8,CCL3,CXCL10,CCL2,CCL13,PLA2G7,C5AR1,SLAMF8,CCL3L3,ICAM1,HMOX1,CXCL11,CSF1,CYP19A1,IL1B,LGMN,EDNRB
IRF5 +	GO:BP	regulation of leukocyte proliferation	GO:0070663	0.00105307	2.97754	234	175	13	17906	5.68444	CCL8,EBI3,CSF1,HLA-DPA1,CD209,IL1B,HLA-DPB1,PDCD1LG2,PLA2G2D,HLA-DMB,CD40,TNFAIP3,CD274
IRF5 +	GO:BP	immune system development	GO:0002520	0.00107735	2.96764	1009	175	28	17906	2.83941	CCL3,IL18R1,MMP9,C1QC,MAFB,LILRB3,ISG15,SLAMF8,CSF1,ZFP36L1,IL1B,BCL3,CD83,HERC6,IFI16,PLA2G2D,RSAD2,IRF7,STAT1,CD40,TNFAIP3,DLL4,RELB,NFKB2,PIM1,CD274,EIF2AK2,BATF2
IRF5 +	GO:BP	negative regulation of cytokine production	GO:0001818	0.00112152	2.95019	318	175	15	17906	4.82642	GBP1,ISG15,TLR8,HMOX1,PDCD1LG2,BCL3,CD83,DDX58,UBE2L6,DHX58,IFIH1,HERC5,TNFAIP3,RELB,CD274
IRF5 +	GO:BP	interferon-alpha production	GO:0032607	0.00117387	2.93038	32	175	6	17906	19.185	TLR8,DDX58,TLR7,IRF7,STAT1,IFIH1
IRF5 +	GO:BP	response to lipid	GO:0033993	0.00125692	2.90069	956	175	27	17906	2.88979	CCL3,CXCL10,CCL2,CD14,C5AR1,ICAM1,LY96,CYBB,CMPK2,CXCL11,ZFP36L1,IL1B,PDCD1LG2,P2RX7,ABCG1,IRAK2,PTGIR,EDNRB,CD40,TNFAIP3,NFKB2,SRD5A1,ACSL1,PIM1,IL1RN,CD274,TRIM5
IRF5 +	GO:BP	response to tumor necrosis factor	GO:0034612	0.00126283	2.89866	321	175	15	17906	4.78131	CCL4,CCL4L1,CCL8,CCL3,CCL2,CCL13,GBP1,CD14,CCL3L3,ICAM1,ZFP36L1,BIRC3,STAT1,CD40,TNFAIP3
IRF5 +	GO:BP	macrophage migration	GO:1905517	0.00139503	2.85542	52	175	7	17906	13.7738	CCL3,CCL2,C5AR1,SLAMF8,CSF1,CYP19A1,EDNRB
IRF5 +	GO:BP	cellular response to virus	GO:0098586	0.00181662	2.74074	54	175	7	17906	13.2637	IFI6,DDX58,DHX58,BIRC3,IRF7,DDX60,IFIH1
IRF5 +	GO:BP	positive regulation of mononuclear cell proliferation	GO:0032946	0.00193456	2.71342	137	175	10	17906	7.46861	EBI3,CSF1,HLA-DPA1,CD209,IL1B,HLA-DPB1,PDCD1LG2,HLA-DMB,CD40,CD274
IRF5 +	GO:BP	regulation of ribonuclease activity	GO:0060700	0.00213828	2.66993	9	175	4	17906	45.4756	OASL,OAS3,OAS2,OAS1
IRF5 +	GO:BP	leukocyte differentiation	GO:0002521	0.00230252	2.6378	531	175	19	17906	3.66117	CCL3,IL18R1,MMP9,C1QC,MAFB,LILRB3,SLAMF8,CSF1,ZFP36L1,IL1B,BCL3,CD83,IFI16,PLA2G2D,RSAD2,IRF7,DLL4,RELB,BATF2
IRF5 +	GO:BP	positive regulation of cellular process	GO:0048522	0.00251618	2.59926	5605	175	85	17906	1.55169	CCL4,CCL4L1,CCL8,CCL3,IL18R1,CXCL10,CCL2,TRIM22,MMP9,CCL13,TNFAIP6,MAFB,CD14,PLA2G7,C5AR1,GDF15,EGR2,ISG15,IGFBP3,TLR8,CCL3L3,ICAM1,LY96,IFITM1,C1QA,IFIT2,EBI3,CYBB,HMOX1,CXCL11,CSF1,CYP19A1,IFIT5,ZFP36L1,HLA-DPA1,CD209,GPR35,IL1B,HLA-DPB1,PDCD1LG2,PARP9,BCL3,P2RX7,CD83,DDX58,TLR7,SERPINI1,ABCG1,CNTNAP1,IFI16,IRAK2,DHX58,BIRC3,HLA-DMB,RSAD2,IRF7,LGMN,ANG,CIITA,PARP14,OSGIN1,DDX60,STAT1,MAML2,HELZ…
IRF5 +	GO:BP	lymphocyte activation	GO:0046649	0.00256803	2.5904	754	175	23	17906	3.12117	IL18R1,CCL2,MAFB,SLAMF8,ICAM1,EBI3,ZFP36L1,HLA-DPA1,CD209,IL1B,HLA-DPB1,PDCD1LG2,BCL3,P2RX7,CD83,PLA2G2D,HLA-DMB,RSAD2,CD40,TNFAIP3,DLL4,RELB,CD274
IRF5 +	GO:BP	cellular response to tumor necrosis factor	GO:0071356	0.00284512	2.5459	298	175	14	17906	4.80698	CCL4,CCL4L1,CCL8,CCL3,CCL2,CCL13,GBP1,CCL3L3,ICAM1,ZFP36L1,BIRC3,STAT1,CD40,TNFAIP3
IRF5 +	GO:BP	MyD88-dependent toll-like receptor signaling pathway	GO:0002755	0.00289202	2.5388	37	175	6	17906	16.5924	CD14,TLR8,LY96,TLR7,IRAK2,IRF7
IRF5 +	GO:BP	eosinophil chemotaxis	GO:0048245	0.00301888	2.52015	21	175	5	17906	24.3619	CCL8,CCL3,CCL2,CCL13,CCL3L3
IRF5 +	GO:BP	positive regulation of leukocyte proliferation	GO:0070665	0.00325203	2.48785	145	175	10	17906	7.05655	EBI3,CSF1,HLA-DPA1,CD209,IL1B,HLA-DPB1,PDCD1LG2,HLA-DMB,CD40,CD274
IRF5 +	GO:BP	MDA-5 signaling pathway	GO:0039530	0.00353661	2.45141	10	175	4	17906	40.928	DHX58,IRF7,DDX60,IFIH1
IRF5 +	GO:BP	leukocyte proliferation	GO:0070661	0.00452246	2.34463	310	175	14	17906	4.6209	CCL8,EBI3,CSF1,HLA-DPA1,CD209,IL1B,HLA-DPB1,PDCD1LG2,P2RX7,PLA2G2D,HLA-DMB,CD40,TNFAIP3,CD274
IRF5 +	GO:BP	cellular response to dsRNA	GO:0071359	0.00491355	2.3086	23	175	5	17906	22.2435	IFIT1,P2RX7,DDX58,CIITA,IFIH1
IRF5 +	GO:BP	positive regulation of NF-kappaB transcription factor activity	GO:0051092	0.00498771	2.3021	152	175	10	17906	6.73158	IL18RAP,IL18R1,TRIM22,ICAM1,IL1B,IRAK2,CD40,NFKB2,TRIM5,EIF2AK2
IRF5 +	GO:BP	toll-like receptor signaling pathway	GO:0002224	0.00529194	2.27639	153	175	10	17906	6.68758	CD14,TLR8,LY96,TLR7,IRAK2,BIRC3,RSAD2,IRF7,LGMN,TNFAIP3
IRF5 +	GO:BP	negative regulation of multicellular organismal process	GO:0051241	0.00538073	2.26916	1358	175	32	17906	2.41108	CCL3,IL18R1,CXCL10,MMP9,C1QC,GBP1,MAFB,GDF15,LILRB3,ISG15,TLR8,SLAMF8,HMOX1,ZFP36L1,GPR35,IL1B,PDCD1LG2,BCL3,P2RX7,CD83,DDX58,UBE2L6,DHX58,LGMN,STAT1,EDNRB,IFIH1,HERC5,TNFAIP3,DLL4,RELB,CD274
IRF5 +	GO:BP	regulation of localization	GO:0032879	0.0069473	2.15818	2942	175	53	17906	1.84329	CCL4,CCL8,CCL3,CXCL10,CCL2,TRIM22,MMP9,TNFAIP6,GBP1,CD14,PLA2G7,C5AR1,IGFBP3,TLR8,SLAMF8,ICAM1,IFITM1,SGK1,CYBB,HMOX1,GRIA3,OAS2,CXCL11,CSF1,CYP19A1,ZFP36L1,GPR35,IL1B,PARP9,RND3,KCNE1,P2RX7,DDX58,TTC39B,ABCG1,MX2,KCNJ2,FXYD6,RSAD2,LGMN,ANG,NKAIN1,OSGIN1,EDNRB,C3,IFIH1,CD40,CADM1,TNFAIP3,DLL4,PIM1,CD274,TRIM5
IRF5 +	GO:BP	eosinophil migration	GO:0072677	0.00763633	2.11712	25	175	5	17906	20.464	CCL8,CCL3,CCL2,CCL13,CCL3L3
IRF5 +	GO:BP	positive regulation of leukocyte mediated immunity	GO:0002705	0.00818576	2.08694	126	175	9	17906	7.30857	IL18RAP,IL18R1,IL1B,P2RX7,DDX58,RSAD2,C3,CD40,CADM1
IRF5 +	GO:BP	T-helper 1 type immune response	GO:0042088	0.00829793	2.08103	44	175	6	17906	13.9527	IL18RAP,IL18R1,EBI3,IL1B,BCL3,RELB
IRF5 +	GO:BP	positive regulation of lymphocyte mediated immunity	GO:0002708	0.0105625	1.97623	98	175	8	17906	8.35265	IL18RAP,IL18R1,IL1B,P2RX7,RSAD2,C3,CD40,CADM1
IRF5 +	GO:BP	regulation of mononuclear cell migration	GO:0071675	0.0108341	1.96521	46	175	6	17906	13.3461	CXCL10,PLA2G7,C5AR1,SLAMF8,CSF1,LGMN
IRF5 +	GO:BP	positive regulation of cytokine biosynthetic process	GO:0042108	0.0118651	1.92573	71	175	7	17906	10.0879	TLR8,EBI3,CYBB,HMOX1,IL1B,BCL3,TLR7
IRF5 +	GO:BP	cellular response to external stimulus	GO:0071496	0.0122807	1.91078	338	175	14	17906	4.23811	TLR8,ICAM1,CYBB,HMOX1,IL1B,P2RX7,TLR7,IFI16,KCNJ2,WIPI1,CD40,SRD5A1,PIM1,EIF2AK2
IRF5 +	GO:BP	positive regulation of T cell proliferation	GO:0042102	0.0122851	1.91062	100	175	8	17906	8.1856	EBI3,HLA-DPA1,CD209,IL1B,HLA-DPB1,PDCD1LG2,HLA-DMB,CD274
IRF5 +	GO:BP	regulation of signal transduction	GO:0009966	0.0122951	1.91027	3244	175	56	17906	1.76631	CCL4,CCL4L1,CCL8,CCL3,IL18R1,CCL2,TRIM22,MMP9,CCL13,RGS1,GBP1,CD14,C5AR1,GDF15,IGFBP3,CCL3L3,ICAM1,LY96,HMOX1,GRIA3,USP18,CSF1,IFIT5,IFI6,GPR35,IL1B,PARP9,BCL3,P2RX7,DUSP4,TLR7,CNTNAP1,MGLL,RCAN1,IRAK2,DHX58,BIRC3,RSAD2,IRF7,LGMN,LY6E,PTGIR,PARP14,DDX60,STAT1,MAML2,C3,CD40,APOL3,TNFAIP3,ARHGAP31,DLL4,IL1RN,PEX5L,TRIM5,EIF2AK2
IRF5 +	GO:BP	hematopoietic or lymphoid organ development	GO:0048534	0.0133599	1.8742	956	175	25	17906	2.67573	CCL3,IL18R1,MMP9,C1QC,MAFB,LILRB3,ISG15,SLAMF8,CSF1,ZFP36L1,IL1B,BCL3,CD83,HERC6,IFI16,PLA2G2D,RSAD2,IRF7,STAT1,DLL4,RELB,NFKB2,PIM1,EIF2AK2,BATF2
IRF5 +	GO:BP	myeloid leukocyte activation	GO:0002274	0.0137844	1.86061	657	175	20	17906	3.11476	IL18RAP,CCL3,MMP9,TNFAIP6,CD14,C5AR1,LILRB3,TLR8,C1QA,CYBB,HMOX1,CSF1,FCAR,GPR84,TLR7,C3,SLC2A3,RELB,MMP25,BATF2
IRF5 +	GO:BP	positive regulation of lymphocyte proliferation	GO:0050671	0.0153072	1.8151	136	175	9	17906	6.77118	EBI3,HLA-DPA1,CD209,IL1B,HLA-DPB1,PDCD1LG2,HLA-DMB,CD40,CD274
IRF5 +	GO:BP	positive regulation of leukocyte migration	GO:0002687	0.0153072	1.8151	136	175	9	17906	6.77118	CCL4,CCL8,CCL3,CXCL10,PLA2G7,C5AR1,ICAM1,CSF1,LGMN
IRF5 +	GO:BP	myeloid leukocyte differentiation	GO:0002573	0.0155595	1.808	212	175	11	17906	5.30906	CCL3,MMP9,C1QC,MAFB,LILRB3,CSF1,ZFP36L1,IFI16,IRF7,RELB,BATF2
IRF5 +	GO:BP	multi-organism cellular process	GO:0044764	0.0157868	1.80171	49	175	6	17906	12.529	DDX58,DHX58,BIRC3,IRF7,DDX60,IFIH1
IRF5 +	GO:BP	regulation of hydrolase activity	GO:0051336	0.0165265	1.78182	1296	175	30	17906	2.36852	CCL4,CCL4L1,CCL8,CCL3,CCL2,MMP9,CCL13,RGS1,IFIT1,C5AR1,IGFBP3,CCL3L3,ICAM1,OASL,OAS3,OAS2,IFI6,OAS1,SERPINI1,RCAN1,IFI16,BIRC3,LGMN,ANG,LAMP3,C3,CD40,ARHGAP31,CRIM1,EIF2AK2
IRF5 +	GO:BP	regulation of inflammatory response	GO:0050727	0.0176808	1.7525	398	175	15	17906	3.85628	CCL3,MMP9,TNFAIP6,PLA2G7,SLAMF8,USP18,CYP19A1,IL1B,TLR7,MGLL,NT5E,BIRC3,EDNRB,C3,TNFAIP3
IRF5 +	GO:BP	regulation of interferon-beta production	GO:0032648	0.0177952	1.7497	50	175	6	17906	12.2784	TLR8,DDX58,TLR7,IRF7,IFIH1,RELB
IRF5 +	GO:BP	regulation of cytokine-mediated signaling pathway	GO:0001959	0.0193684	1.71291	177	175	10	17906	5.78079	USP18,CSF1,PARP9,IRAK2,BIRC3,IRF7,PARP14,STAT1,TNFAIP3,IL1RN
IRF5 +	GO:BP	regulation of intracellular signal transduction	GO:1902531	0.0195543	1.70876	1876	175	38	17906	2.07258	CCL4,CCL4L1,CCL8,CCL3,IL18R1,CCL2,TRIM22,MMP9,CCL13,GBP1,CD14,C5AR1,GDF15,IGFBP3,CCL3L3,ICAM1,HMOX1,CSF1,IFIT5,GPR35,IL1B,BCL3,P2RX7,DUSP4,TLR7,RCAN1,IRAK2,DHX58,BIRC3,DDX60,STAT1,CD40,APOL3,TNFAIP3,ARHGAP31,PEX5L,TRIM5,EIF2AK2
IRF5 +	GO:BP	response to interferon-beta	GO:0035456	0.0196877	1.7058	30	175	5	17906	17.0533	IFITM1,IFITM3,IFI16,STAT1,XAF1
IRF5 +	GO:BP	regulation of cell migration	GO:0030334	0.0197612	1.70419	978	175	25	17906	2.61554	CCL4,CCL8,CCL3,CXCL10,CCL2,MMP9,TNFAIP6,PLA2G7,C5AR1,IGFBP3,SLAMF8,ICAM1,IFITM1,SGK1,HMOX1,CSF1,CYP19A1,IL1B,RND3,DDX58,LGMN,OSGIN1,CD40,DLL4,CD274
IRF5 +	GO:BP	hemopoiesis	GO:0030097	0.0201784	1.69511	916	175	24	17906	2.68087	CCL3,IL18R1,MMP9,C1QC,MAFB,LILRB3,ISG15,SLAMF8,CSF1,ZFP36L1,IL1B,BCL3,CD83,HERC6,IFI16,PLA2G2D,RSAD2,IRF7,STAT1,DLL4,RELB,PIM1,EIF2AK2,BATF2
IRF5 +	GO:BP	interferon-beta production	GO:0032608	0.0224331	1.64911	52	175	6	17906	11.8062	TLR8,DDX58,TLR7,IRF7,IFIH1,RELB
IRF5 +	GO:BP	regulation of mononuclear cell proliferation	GO:0032944	0.0230407	1.6375	221	175	11	17906	5.09285	EBI3,CSF1,HLA-DPA1,CD209,IL1B,HLA-DPB1,PDCD1LG2,PLA2G2D,HLA-DMB,CD40,CD274
IRF5 +	GO:BP	cellular response to lipid	GO:0071396	0.0236718	1.62577	624	175	19	17906	3.11551	CCL3,CXCL10,CCL2,CD14,ICAM1,LY96,CMPK2,CXCL11,ZFP36L1,IL1B,PDCD1LG2,IRAK2,EDNRB,CD40,TNFAIP3,SRD5A1,PIM1,CD274,TRIM5
IRF5 +	GO:BP	lymphocyte mediated immunity	GO:0002449	0.0243023	1.61435	359	175	14	17906	3.99019	IL18RAP,IL18R1,C1QC,TLR8,ICAM1,C1QA,IL1B,BCL3,P2RX7,RSAD2,IRF7,C3,CD40,CADM1
IRF5 +	GO:BP	cytokine secretion	GO:0050663	0.0247485	1.60645	266	175	12	17906	4.61594	CCL3,GBP1,CD14,ISG15,TLR8,IL1B,P2RX7,DDX58,IFIH1,CADM1,TNFAIP3,CD274
IRF5 +	GO:BP	regulation of cell population proliferation	GO:0042127	0.0249924	1.60219	1749	175	36	17906	2.10607	CCL8,CXCL10,CCL2,MMP9,C5AR1,IFIT3,IGFBP3,CCL3L3,IFITM1,SGK1,EBI3,HMOX1,CXCL11,CSF1,ZFP36L1,HLA-DPA1,CD209,IL1B,HLA-DPB1,PDCD1LG2,PLA2G2D,HLA-DMB,LGMN,ANG,PTGIR,OSGIN1,STAT1,MTSS1,EDNRB,CD40,TNFAIP3,DLL4,PIM1,CCPG1,CD274,EIF2AK2
IRF5 +	GO:BP	positive regulation of protein metabolic process	GO:0051247	0.0256275	1.59129	1751	175	36	17906	2.10367	CCL4,CCL4L1,CCL8,CCL3,CCL2,MMP9,CCL13,C5AR1,GDF15,IGFBP3,TLR8,CCL3L3,ICAM1,EBI3,CYBB,HMOX1,CSF1,IL1B,PARP9,BCL3,P2RX7,TLR7,ABCG1,IFI16,IRAK2,BIRC3,LGMN,ANG,PARP14,EDNRB,C3,CD40,TNFAIP3,ACSL1,TRIM5,EIF2AK2
IRF5 +	GO:BP	positive regulation of cytokine secretion	GO:0050715	0.0257167	1.58979	145	175	9	17906	6.3509	CCL3,CD14,TLR8,IL1B,P2RX7,DDX58,IFIH1,CADM1,CD274
IRF5 +	GO:BP	positive regulation of interferon-beta production	GO:0032728	0.0273843	1.5625	32	175	5	17906	15.9875	TLR8,DDX58,TLR7,IRF7,IFIH1
IRF5 +	GO:BP	neuroinflammatory response	GO:0150076	0.028582	1.54391	81	175	7	17906	8.84247	CCL3,MMP9,C5AR1,TLR8,C1QA,IL1B,TLR7
IRF5 +	GO:BP	regulation of signaling	GO:0023051	0.0302592	1.51914	3679	175	60	17906	1.66871	CCL4,CCL4L1,CCL8,CCL3,IL18R1,CCL2,TRIM22,MMP9,CCL13,RGS1,GBP1,CD14,C5AR1,GDF15,EGR2,IGFBP3,CCL3L3,ICAM1,LY96,HMOX1,GRIA3,USP18,CSF1,CYP19A1,IFIT5,IFI6,GPR35,IL1B,PARP9,BCL3,P2RX7,DUSP4,TLR7,CNTNAP1,MGLL,RCAN1,IRAK2,FXYD6,DHX58,BIRC3,RSAD2,IRF7,TYMP,LGMN,LY6E,PTGIR,PARP14,DDX60,STAT1,MAML2,C3,CD40,APOL3,TNFAIP3,ARHGAP31,DLL4,IL1RN,PEX5L,TRIM5,EIF2AK2
IRF5 +	GO:BP	cell migration	GO:0016477	0.0306176	1.51403	1620	175	34	17906	2.14746	CCL4,CCL4L1,CCL8,CCL3,CXCL10,CCL2,MMP9,CCL13,TNFAIP6,PLA2G7,C5AR1,IGFBP3,SLAMF8,CCL3L3,ICAM1,IFITM1,SGK1,HMOX1,CXCL11,CSF1,CYP19A1,IL1B,PARP9,RND3,DDX58,PLEKHO1,LGMN,ANG,OSGIN1,EDNRB,CD40,TNFAIP3,DLL4,CD274
IRF5 +	GO:BP	positive regulation of leukocyte cell-cell adhesion	GO:1903039	0.0334733	1.4753	230	175	11	17906	4.89357	CCL2,ICAM1,EBI3,HLA-DPA1,CD209,IL1B,HLA-DPB1,PDCD1LG2,CD83,HLA-DMB,CD274
IRF5 +	GO:BP	ERK1 and ERK2 cascade	GO:0070371	0.0337775	1.47137	321	175	13	17906	4.1438	CCL4,CCL4L1,CCL8,CCL3,CCL2,CCL13,GBP1,C5AR1,CCL3L3,ICAM1,ZFP36L1,IL1B,DUSP4
IRF5 +	GO:BP	antigen processing and presentation	GO:0019882	0.0348528	1.45776	231	175	11	17906	4.87238	HLA-DQA1,ICAM1,CYBB,HLA-DPA1,CD209,HLA-DPB1,HLA-DRA,IFI30,HLA-DMB,LGMN,RELB
IRF5 +	GO:BP	regulation of catalytic activity	GO:0050790	0.0354437	1.45046	2385	175	44	17906	1.88766	CCL4,CCL4L1,CCL8,CCL3,CXCL10,CCL2,MMP9,CCL13,RGS1,IFIT1,C5AR1,GDF15,IGFBP3,SLAMF8,CCL3L3,ICAM1,SGK1,OASL,OAS3,OAS2,CSF1,IFI6,IL1B,PARP9,OAS1,P2RX7,DUSP4,SERPINI1,RCAN1,IFI16,IRAK2,BIRC3,LGMN,ANG,LAMP3,EDNRB,C3,CD40,HERC5,TNFAIP3,ARHGAP31,ACSL1,CRIM1,EIF2AK2
IRF5 +	GO:BP	ISG15-protein conjugation	GO:0032020	0.0359214	1.44465	6	175	3	17906	51.16	ISG15,UBE2L6,HERC5
IRF5 +	GO:BP	regulation of protein phosphorylation	GO:0001932	0.0377392	1.42321	1493	175	32	17906	2.19306	CCL4,CCL4L1,CCL8,CCL3,CXCL10,CCL2,MMP9,CCL13,GBP1,C5AR1,GDF15,IGFBP3,TLR8,CCL3L3,ICAM1,CSF1,IL1B,PARP9,P2RX7,DUSP4,TLR7,IRAK2,ANG,PARP14,EDNRB,C3,CD40,HERC5,TNFAIP3,ACSL1,TRIM5,EIF2AK2
IRF5 +	GO:BP	positive regulation of response to cytokine stimulus	GO:0060760	0.0384037	1.41563	57	175	6	17906	10.7705	CSF1,PARP9,DDX58,IRF7,PARP14,IFIH1
IRF5 +	GO:BP	chemotaxis	GO:0006935	0.0408594	1.38871	649	175	19	17906	2.9955	CCL4,CCL4L1,CCL8,CCL3,CXCL10,CCL2,CCL13,PLA2G7,C5AR1,EGR2,SLAMF8,CCL3L3,CXCL11,CSF1,CYP19A1,IL1B,TYMP,LGMN,EDNRB
IRF5 +	GO:BP	regulation of cytokine secretion	GO:0050707	0.040876	1.38853	235	175	11	17906	4.78945	CCL3,GBP1,CD14,TLR8,IL1B,P2RX7,DDX58,IFIH1,CADM1,TNFAIP3,CD274
IRF5 +	GO:BP	taxis	GO:0042330	0.0426283	1.3703	651	175	19	17906	2.9863	CCL4,CCL4L1,CCL8,CCL3,CXCL10,CCL2,CCL13,PLA2G7,C5AR1,EGR2,SLAMF8,CCL3L3,CXCL11,CSF1,CYP19A1,IL1B,TYMP,LGMN,EDNRB
IRF5 +	GO:BP	regulation of cell communication	GO:0010646	0.0442325	1.35426	3638	175	59	17906	1.6594	CCL4,CCL4L1,CCL8,CCL3,IL18R1,CCL2,TRIM22,MMP9,CCL13,RGS1,GBP1,CD14,C5AR1,GDF15,EGR2,IGFBP3,CCL3L3,ICAM1,LY96,HMOX1,GRIA3,USP18,CSF1,CYP19A1,IFIT5,IFI6,GPR35,IL1B,PARP9,BCL3,P2RX7,DUSP4,TLR7,CNTNAP1,MGLL,RCAN1,IRAK2,DHX58,BIRC3,RSAD2,IRF7,TYMP,LGMN,LY6E,PTGIR,PARP14,DDX60,STAT1,MAML2,C3,CD40,APOL3,TNFAIP3,ARHGAP31,DLL4,IL1RN,PEX5L,TRIM5,EIF2AK2
IRF5 +	GO:BP	regulation of leukocyte mediated immunity	GO:0002703	0.0449566	1.34721	195	175	10	17906	5.24718	IL18RAP,IL18R1,HMOX1,IL1B,P2RX7,DDX58,RSAD2,C3,CD40,CADM1
IRF5 +	GO:BP	T cell proliferation	GO:0042098	0.0449566	1.34721	195	175	10	17906	5.24718	EBI3,HLA-DPA1,CD209,IL1B,HLA-DPB1,PDCD1LG2,P2RX7,PLA2G2D,HLA-DMB,CD274
IRF5 +	GO:BP	cellular response to exogenous dsRNA	GO:0071360	0.0484739	1.31449	18	175	4	17906	22.7378	IFIT1,DDX58,CIITA,IFIH1
IRF5 +	GO:BP	positive regulation of protein phosphorylation	GO:0001934	0.0489224	1.31049	1032	175	25	17906	2.47868	CCL4,CCL4L1,CCL8,CCL3,CCL2,MMP9,CCL13,C5AR1,GDF15,IGFBP3,CCL3L3,ICAM1,CSF1,IL1B,PARP9,P2RX7,IRAK2,ANG,PARP14,EDNRB,C3,CD40,ACSL1,TRIM5,EIF2AK2
IRF5 +	GO:CC	MHC class II protein complex	GO:0042613	8.25095e-05	4.0835	16	176	5	18856	33.4801	HLA-DQA1,HLA-DPA1,HLA-DPB1,HLA-DRA,HLA-DMB
IRF5 +	GO:CC	MHC protein complex	GO:0042611	0.000755709	3.12165	24	176	5	18856	22.3201	HLA-DQA1,HLA-DPA1,HLA-DPB1,HLA-DRA,HLA-DMB
IRF5 +	GO:CC	I-kappaB/NF-kappaB complex	GO:0033256	0.0083499	2.07832	7	176	3	18856	45.9156	BCL3,RELB,NFKB2
IRF5 +	GO:CC	whole membrane	GO:0098805	0.0115203	1.93854	1694	176	33	18856	2.08707	BCL2A1,CD14,C5AR1,LILRB3,TLR8,HLA-DQA1,ICAM1,LY96,CYBB,HMOX1,GRIA3,HLA-DPA1,FCAR,HLA-DPB1,GPR84,HLA-DRA,KCNE1,TLR7,IFITM3,IRAK2,BIRC3,HLA-DMB,RSAD2,IRF7,LAMP3,EDNRB,WIPI1,SLC2A3,ACSL1,CD274,MMP25,PEX5L,SLC2A6
IRF5 +	GO:CC	cell surface	GO:0009986	0.0144711	1.8395	918	176	22	18856	2.56754	CXCL10,CD14,C5AR1,TLR8,SLAMF8,ICAM1,EBI3,HLA-DPA1,CD209,HLA-DPB1,PDCD1LG2,HLA-DRA,KCNE1,P2RX7,CD83,ABCG1,GLDN,NT5E,CIITA,C3,CD40,CD274
IRF5 +	GO:CC	endosome membrane	GO:0010008	0.0144848	1.83909	481	176	15	18856	3.34105	CD14,TLR8,HLA-DQA1,LY96,HLA-DPA1,HLA-DPB1,HLA-DRA,TLR7,IFITM3,IRAK2,HLA-DMB,IRF7,LAMP3,WIPI1,CD274
IRF5 +	GO:CC	side of membrane	GO:0098552	0.015885	1.79901	603	176	17	18856	3.02043	CXCL10,RGS1,CD14,TLR8,HLA-DQA1,ICAM1,EBI3,HLA-DPA1,CD209,HLA-DPB1,PDCD1LG2,HLA-DRA,P2RX7,CD83,ABCG1,CD40,CD274
IRF5 +	GO:CC	cell periphery	GO:0071944	0.0193918	1.71238	5732	176	78	18856	1.45789	IL18RAP,IL18R1,CXCL10,RGS1,GBP1,CD14,C5AR1,MX1,LILRB3,TLR8,HLA-DQA1,ICAM1,LY96,IFITM1,EMP1,SGK1,CLEC10A,EBI3,CYBB,OAS3,HMOX1,GRIA3,CSF1,IFIT5,IFI6,HLA-DPA1,CD209,GPR35,FCAR,HLA-DPB1,CFB,PDCD1LG2,GPR84,ADAM28,RND3,SIGLEC1,HLA-DRA,BCL3,KCNE1,P2RX7,CD83,DDX58,TLR7,ABCG1,CNTNAP1,IFITM3,GLDN,MGLL,MX2,STRA6,IRAK2,PLA2G4C,KCNJ2,PILRA,FXYD6,NT5E,HLA-DMB,PLEKHO1,LY6E,LAMP3,PTGIR,PARP14,EPB41L3,NKAIN1,EDNR…
IRF5 +	GO:CC	integral component of lumenal side of endoplasmic reticulum membrane	GO:0071556	0.0244188	1.61227	25	176	4	18856	17.1418	HLA-DQA1,HLA-DPA1,HLA-DPB1,HLA-DRA
IRF5 +	GO:CC	lumenal side of endoplasmic reticulum membrane	GO:0098553	0.0244188	1.61227	25	176	4	18856	17.1418	HLA-DQA1,HLA-DPA1,HLA-DPB1,HLA-DRA
IRF5 +	GO:CC	Bcl3/NF-kappaB2 complex	GO:0033257	0.026574	1.57554	2	176	2	18856	107.136	BCL3,NFKB2
IRF5 +	GO:CC	plasma membrane	GO:0005886	0.0298029	1.52574	5604	176	76	18856	1.45296	IL18RAP,IL18R1,CXCL10,RGS1,GBP1,CD14,C5AR1,MX1,LILRB3,TLR8,HLA-DQA1,ICAM1,LY96,IFITM1,EMP1,SGK1,CLEC10A,EBI3,CYBB,OAS3,HMOX1,GRIA3,CSF1,IFIT5,IFI6,HLA-DPA1,CD209,GPR35,FCAR,HLA-DPB1,CFB,PDCD1LG2,GPR84,ADAM28,SIGLEC1,HLA-DRA,BCL3,KCNE1,P2RX7,CD83,DDX58,TLR7,ABCG1,CNTNAP1,IFITM3,GLDN,MGLL,MX2,STRA6,IRAK2,KCNJ2,PILRA,FXYD6,NT5E,HLA-DMB,PLEKHO1,LY6E,LAMP3,PTGIR,PARP14,EPB41L3,NKAIN1,EDNRB,C3,CD40,CAD…
IRF5 +	KEGG	Influenza A	KEGG:05164	1.68605e-11	10.7731	167	113	20	7788	8.25393	CXCL10,CCL2,MX1,ICAM1,OAS3,OAS2,HLA-DPA1,IL1B,HLA-DPB1,HLA-DRA,OAS1,DDX58,TLR7,HLA-DMB,RSAD2,IRF7,CIITA,STAT1,IFIH1,EIF2AK2
IRF5 +	KEGG	NF-kappa B signaling pathway	KEGG:04064	1.10719e-08	7.95578	100	113	14	7788	9.64885	CCL4,CCL4L1,CCL13,BCL2A1,CD14,ICAM1,LY96,IL1B,DDX58,BIRC3,CD40,TNFAIP3,RELB,NFKB2
IRF5 +	KEGG	Toll-like receptor signaling pathway	KEGG:04620	1.45445e-08	7.8373	102	113	14	7788	9.45966	CCL4,CCL4L1,CCL3,CXCL10,CD14,TLR8,CCL3L3,LY96,CXCL11,IL1B,TLR7,IRF7,STAT1,CD40
IRF5 +	KEGG	Epstein-Barr virus infection	KEGG:05169	2.97773e-08	7.52612	197	113	18	7788	6.29729	CXCL10,ISG15,ICAM1,OAS3,OAS2,HLA-DPA1,HLA-DPB1,HLA-DRA,OAS1,DDX58,HLA-DMB,IRF7,STAT1,CD40,TNFAIP3,RELB,NFKB2,EIF2AK2
IRF5 +	KEGG	Viral protein interaction with cytokine and cytokine receptor	KEGG:04061	1.20855e-06	5.91773	98	113	12	7788	8.43923	CCL4,IL18RAP,CCL4L1,CCL8,CCL3,IL18R1,CXCL10,CCL2,CCL13,CCL3L3,CXCL11,CSF1
IRF5 +	KEGG	Staphylococcus aureus infection	KEGG:05150	3.57817e-06	5.44634	87	113	11	7788	8.71407	C1QC,C5AR1,ICAM1,C1QA,HLA-DPA1,FCAR,HLA-DPB1,CFB,HLA-DRA,HLA-DMB,C3
IRF5 +	KEGG	Measles	KEGG:05162	7.14374e-06	5.14607	138	113	13	7788	6.4925	MX1,OAS3,OAS2,CD209,IL1B,OAS1,DDX58,TLR7,IRF7,STAT1,IFIH1,TNFAIP3,EIF2AK2
IRF5 +	KEGG	Rheumatoid arthritis	KEGG:05323	4.24815e-05	4.3718	88	113	10	7788	7.83186	CCL3,CCL2,CCL3L3,ICAM1,CSF1,HLA-DPA1,IL1B,HLA-DPB1,HLA-DRA,HLA-DMB
IRF5 +	KEGG	Cytokine-cytokine receptor interaction	KEGG:04060	7.6834e-05	4.11445	292	113	17	7788	4.01249	CCL4,IL18RAP,CCL4L1,CCL8,CCL3,IL18R1,CXCL10,CCL2,CCL13,IL32,GDF15,CCL3L3,CXCL11,CSF1,IL1B,CD40,IL1RN
IRF5 +	KEGG	NOD-like receptor signaling pathway	KEGG:04621	0.00012923	3.88864	177	113	13	7788	5.06195	CCL2,GBP1,CYBB,OAS3,OAS2,IL1B,OAS1,P2RX7,IFI16,BIRC3,IRF7,STAT1,TNFAIP3
IRF5 +	KEGG	Inflammatory bowel disease (IBD)	KEGG:05321	0.000236667	3.62586	62	113	8	7788	8.89295	IL18RAP,IL18R1,HLA-DPA1,IL1B,HLA-DPB1,HLA-DRA,HLA-DMB,STAT1
IRF5 +	KEGG	TNF signaling pathway	KEGG:04668	0.000398228	3.39987	112	113	10	7788	6.1536	IL18R1,CXCL10,CCL2,MMP9,ICAM1,CSF1,IL1B,BCL3,BIRC3,TNFAIP3
IRF5 +	KEGG	Cell adhesion molecules (CAMs)	KEGG:04514	0.000598438	3.22298	144	113	11	7788	5.26475	ICAM1,HLA-DPA1,HLA-DPB1,PDCD1LG2,SIGLEC1,HLA-DRA,CNTNAP1,HLA-DMB,CD40,CADM1,CD274
IRF5 +	KEGG	Leishmaniasis	KEGG:05140	0.000742796	3.12913	72	113	8	7788	7.65782	CYBB,HLA-DPA1,IL1B,HLA-DPB1,HLA-DRA,HLA-DMB,STAT1,C3
IRF5 +	KEGG	Hepatitis C	KEGG:05160	0.00121084	2.91691	155	113	11	7788	4.89112	CXCL10,IFIT1,MX1,OAS3,OAS2,OAS1,DDX58,RSAD2,IRF7,STAT1,EIF2AK2
IRF5 +	KEGG	Toxoplasmosis	KEGG:05145	0.00230386	2.63754	109	113	9	7788	5.69067	LY96,HLA-DPA1,HLA-DPB1,HLA-DRA,BIRC3,HLA-DMB,CIITA,STAT1,CD40
IRF5 +	KEGG	Asthma	KEGG:05310	0.00322953	2.49086	27	113	5	7788	12.763	HLA-DPA1,HLA-DPB1,HLA-DRA,HLA-DMB,CD40
IRF5 +	KEGG	Tuberculosis	KEGG:05152	0.00376604	2.42411	175	113	11	7788	4.33214	CD14,HLA-DPA1,CD209,IL1B,HLA-DPB1,HLA-DRA,IRAK2,HLA-DMB,CIITA,STAT1,C3
IRF5 +	KEGG	Antigen processing and presentation	KEGG:04612	0.00506394	2.29551	69	113	7	7788	6.99192	HLA-DPA1,HLA-DPB1,HLA-DRA,IFI30,HLA-DMB,LGMN,CIITA
IRF5 +	KEGG	Allograft rejection	KEGG:05330	0.010266	1.9886	34	113	5	7788	10.1353	HLA-DPA1,HLA-DPB1,HLA-DRA,HLA-DMB,CD40
IRF5 +	KEGG	Viral myocarditis	KEGG:05416	0.0128883	1.8898	56	113	6	7788	7.38432	ICAM1,HLA-DPA1,HLA-DPB1,HLA-DRA,HLA-DMB,CD40
IRF5 +	KEGG	Graft-versus-host disease	KEGG:05332	0.0135911	1.86674	36	113	5	7788	9.57227	HLA-DPA1,IL1B,HLA-DPB1,HLA-DRA,HLA-DMB
IRF5 +	KEGG	Type I diabetes mellitus	KEGG:04940	0.0226521	1.64489	40	113	5	7788	8.61504	HLA-DPA1,IL1B,HLA-DPB1,HLA-DRA,HLA-DMB
IRF5 +	KEGG	Cytosolic DNA-sensing pathway	KEGG:04623	0.02274	1.64321	62	113	6	7788	6.66971	CCL4,CCL4L1,CXCL10,IL1B,DDX58,IRF7
IRF5 +	KEGG	Phagosome	KEGG:04145	0.0235032	1.62887	147	113	9	7788	4.21961	CD14,CYBB,HLA-DPA1,CD209,FCAR,HLA-DPB1,HLA-DRA,HLA-DMB,C3
IRF5 +	KEGG	Th1 and Th2 cell differentiation	KEGG:04658	0.0254862	1.5937	89	113	7	7788	5.4207	HLA-DPA1,HLA-DPB1,HLA-DRA,HLA-DMB,STAT1,MAML2,DLL4
IRF5 +	KEGG	Chemokine signaling pathway	KEGG:04062	0.0320062	1.49477	187	113	10	7788	3.68558	CCL4,CCL4L1,CCL8,CCL3,CXCL10,CCL2,CCL13,CCL3L3,CXCL11,STAT1
IRF5 +	KEGG	Hematopoietic cell lineage	KEGG:04640	0.0380584	1.41955	95	113	7	7788	5.07834	CD14,CSF1,HLA-DPA1,IL1B,HLA-DPB1,HLA-DRA,HLA-DMB
IRF5 +	KEGG	Intestinal immune network for IgA production	KEGG:04672	0.0397039	1.40117	45	113	5	7788	7.65782	HLA-DPA1,HLA-DPB1,HLA-DRA,HLA-DMB,CD40
IRF5 +	KEGG	RIG-I-like receptor signaling pathway	KEGG:04622	0.0441517	1.35505	70	113	6	7788	5.90746	CXCL10,ISG15,DDX58,DHX58,IRF7,IFIH1
IRF5 +	KEGG	Systemic lupus erythematosus	KEGG:05322	0.0477101	1.32139	129	113	8	7788	4.27413	C1QC,C1QA,HLA-DPA1,HLA-DPB1,HLA-DRA,HLA-DMB,C3,CD40
IRF5 +	REAC	Interferon Signaling	REAC:R-HSA-913531	1.12064e-27	26.9505	193	132	34	10594	14.1386	TRIM22,IFIT1,GBP1,MX1,ISG15,IFIT3,ISG20,HLA-DQA1,ICAM1,IFITM1,IFIT2,OASL,OAS3,OAS2,USP18,IFI6,HLA-DPA1,HLA-DPB1,HLA-DRA,OAS1,DDX58,IFITM3,MX2,UBE2L6,IFI30,RSAD2,IRF7,CIITA,STAT1,HERC5,IFI35,TRIM5,EIF2AK2,XAF1
IRF5 +	REAC	Immune System	REAC:R-HSA-168256	8.56039e-27	26.0675	2147	132	86	10594	3.21479	CCL4,IL18RAP,CCL3,IL18R1,CXCL10,CCL2,TRIM22,MMP9,TNFAIP6,C1QC,IFIT1,IL32,GBP1,CD14,C5AR1,MX1,LILRB3,ISG15,IFIT3,TLR8,ISG20,CCL3L3,HLA-DQA1,ICAM1,LY96,IFITM1,C1QA,CLEC10A,IFIT2,EBI3,CYBB,OASL,OAS3,HMOX1,OAS2,USP18,CSF1,IFI6,HLA-DPA1,CD209,IL1B,FCAR,HLA-DPB1,CFB,PDCD1LG2,GPR84,SIGLEC1,HLA-DRA,OAS1,P2RX7,DUSP4,DTX4,DDX58,TLR7,IFITM3,HERC6,MX2,UBE2L6,IFI16,IRAK2,PILRA,DHX58,IFI30,BIRC3,HLA-DMB,RSAD2,…
IRF5 +	REAC	Cytokine Signaling in Immune system	REAC:R-HSA-1280215	1.64663e-23	22.7834	831	132	54	10594	5.21529	CCL4,IL18RAP,CCL3,IL18R1,CXCL10,CCL2,TRIM22,MMP9,IFIT1,IL32,GBP1,MX1,ISG15,IFIT3,ISG20,CCL3L3,HLA-DQA1,ICAM1,IFITM1,IFIT2,EBI3,OASL,OAS3,HMOX1,OAS2,USP18,CSF1,IFI6,HLA-DPA1,IL1B,HLA-DPB1,HLA-DRA,OAS1,DUSP4,DDX58,IFITM3,MX2,UBE2L6,IRAK2,IFI30,BIRC3,RSAD2,IRF7,CIITA,STAT1,HERC5,IFI35,RELB,NFKB2,PIM1,IL1RN,TRIM5,EIF2AK2,XAF1
IRF5 +	REAC	Interferon alpha/beta signaling	REAC:R-HSA-909733	8.67771e-19	18.0616	67	132	19	10594	22.7596	IFIT1,MX1,ISG15,IFIT3,ISG20,IFITM1,IFIT2,OASL,OAS3,OAS2,USP18,IFI6,OAS1,IFITM3,MX2,RSAD2,IRF7,IFI35,XAF1
IRF5 +	REAC	Interferon gamma signaling	REAC:R-HSA-877300	5.12439e-11	10.2904	87	132	15	10594	13.8375	TRIM22,GBP1,HLA-DQA1,ICAM1,OASL,OAS3,OAS2,HLA-DPA1,HLA-DPB1,HLA-DRA,OAS1,IFI30,IRF7,CIITA,TRIM5
IRF5 +	REAC	Antiviral mechanism by IFN-stimulated genes	REAC:R-HSA-1169410	2.33072e-10	9.63251	79	132	14	10594	14.2229	IFIT1,MX1,ISG15,OASL,OAS3,OAS2,USP18,OAS1,DDX58,MX2,UBE2L6,STAT1,HERC5,EIF2AK2
IRF5 +	REAC	Interleukin-10 signaling	REAC:R-HSA-6783783	1.15038e-06	5.93916	45	132	9	10594	16.0515	CCL4,CCL3,CXCL10,CCL2,CCL3L3,ICAM1,CSF1,IL1B,IL1RN
IRF5 +	REAC	Innate Immune System	REAC:R-HSA-168249	2.85704e-06	5.54408	1092	132	37	10594	2.71935	MMP9,TNFAIP6,C1QC,CD14,C5AR1,LILRB3,ISG15,TLR8,LY96,C1QA,CLEC10A,CYBB,CD209,IL1B,FCAR,CFB,GPR84,P2RX7,DUSP4,DTX4,DDX58,TLR7,UBE2L6,IFI16,IRAK2,DHX58,BIRC3,IRF7,LGMN,C3,IFIH1,HERC5,SLC2A3,TNFAIP3,RELB,NFKB2,MMP25
IRF5 +	REAC	ISG15 antiviral mechanism	REAC:R-HSA-1169408	5.34825e-06	5.27179	71	132	10	10594	11.3039	IFIT1,MX1,ISG15,USP18,DDX58,MX2,UBE2L6,STAT1,HERC5,EIF2AK2
IRF5 +	REAC	OAS antiviral response	REAC:R-HSA-8983711	1.16205e-05	4.93477	9	132	5	10594	44.5875	OASL,OAS3,OAS2,OAS1,DDX58
IRF5 +	REAC	PD-1 signaling	REAC:R-HSA-389948	0.000128892	3.88977	24	132	6	10594	20.0644	HLA-DQA1,HLA-DPA1,HLA-DPB1,PDCD1LG2,HLA-DRA,CD274
IRF5 +	REAC	DDX58/IFIH1-mediated induction of interferon-alpha/beta	REAC:R-HSA-168928	0.000167419	3.77619	78	132	9	10594	9.26049	ISG15,DDX58,UBE2L6,DHX58,IRF7,IFIH1,HERC5,TNFAIP3,NFKB2
IRF5 +	REAC	Signaling by Interleukins	REAC:R-HSA-449147	0.000319711	3.49524	459	132	20	10594	3.49706	CCL4,IL18RAP,CCL3,IL18R1,CXCL10,CCL2,MMP9,IL32,CCL3L3,ICAM1,EBI3,HMOX1,CSF1,IL1B,DUSP4,IRAK2,STAT1,NFKB2,PIM1,IL1RN
IRF5 +	REAC	Negative regulators of DDX58/IFIH1 signaling	REAC:R-HSA-936440	0.00116278	2.9345	34	132	6	10594	14.1631	ISG15,DDX58,UBE2L6,IFIH1,HERC5,TNFAIP3
IRF5 +	REAC	Chemokine receptors bind chemokines	REAC:R-HSA-380108	0.00215788	2.66597	57	132	7	10594	9.85619	CCL4,CCL3,CXCL10,CCL2,CCL13,CCL3L3,CXCL11
IRF5 +	REAC	MyD88 dependent cascade initiated on endosome	REAC:R-HSA-975155	0.00577898	2.23815	91	132	8	10594	7.05561	CD14,TLR8,LY96,DUSP4,TLR7,IRAK2,IRF7,NFKB2
IRF5 +	REAC	Toll Like Receptor 7/8 (TLR7/8) Cascade	REAC:R-HSA-168181	0.00577898	2.23815	91	132	8	10594	7.05561	CD14,TLR8,LY96,DUSP4,TLR7,IRAK2,IRF7,NFKB2
IRF5 +	REAC	Toll-like Receptor Cascades	REAC:R-HSA-168898	0.00662188	2.17902	152	132	10	10594	5.2801	CD14,TLR8,LY96,DUSP4,TLR7,IRAK2,BIRC3,IRF7,LGMN,NFKB2
IRF5 +	REAC	Toll Like Receptor 9 (TLR9) Cascade	REAC:R-HSA-168138	0.00792803	2.10083	95	132	8	10594	6.75853	CD14,TLR8,LY96,DUSP4,TLR7,IRAK2,IRF7,NFKB2
IRF5 +	REAC	Translocation of ZAP-70 to Immunological synapse	REAC:R-HSA-202430	0.0329558	1.48207	20	132	4	10594	16.0515	HLA-DQA1,HLA-DPA1,HLA-DPB1,HLA-DRA
IRF5 +	REAC	Adaptive Immune System	REAC:R-HSA-1280218	0.0426104	1.37048	799	132	23	10594	2.31029	CD14,LILRB3,HLA-DQA1,ICAM1,LY96,IFITM1,CYBB,HLA-DPA1,CD209,HLA-DPB1,PDCD1LG2,SIGLEC1,HLA-DRA,HERC6,UBE2L6,PILRA,IFI30,HLA-DMB,LGMN,TRIM69,C3,HERC5,CD274
IRF5 +	REAC	TRAF6 mediated induction of NFkB and MAP kinases upon TLR7/8 or 9 activation	REAC:R-HSA-975138	0.04338	1.36271	90	132	7	10594	6.24226	CD14,TLR8,LY96,DUSP4,TLR7,IRAK2,NFKB2
IRF5 +	WP	Type II interferon signaling (IFNG)	WP:WP619	3.64538e-11	10.4383	37	110	12	6646	19.5951	CXCL10,GBP1,ISG15,ICAM1,IFIT2,CYBB,IFI6,IL1B,OAS1,CIITA,STAT1,EIF2AK2
IRF5 +	WP	Regulation of toll-like receptor signaling pathway	WP:WP1449	8.67292e-07	6.06183	140	110	15	6646	6.47338	CCL4,CCL3,CXCL10,CD14,TLR8,LY96,CXCL11,IL1B,TLR7,IRAK2,IRF7,STAT1,CD40,TNFAIP3,NFKB2
IRF5 +	WP	The human immune response to tuberculosis	WP:WP4197	6.70127e-06	5.17384	23	110	7	6646	18.3881	IFIT1,MX1,IFIT3,IFITM1,OAS1,STAT1,IFI35
IRF5 +	WP	Toll-like Receptor Signaling Pathway	WP:WP75	1.21257e-05	4.91629	103	110	12	6646	7.03901	CCL4,CCL3,CXCL10,CD14,TLR8,LY96,CXCL11,IL1B,TLR7,IRF7,STAT1,CD40
IRF5 +	WP	Allograft Rejection	WP:WP2328	2.05786e-05	4.68658	88	110	11	6646	7.55227	C1QC,C1QA,CXCL11,HLA-DPA1,IL1B,HLA-DPB1,HLA-DRA,HLA-DMB,STAT1,C3,CD40
IRF5 +	WP	Non-genomic actions of 1,25 dihydroxyvitamin D3	WP:WP4341	2.13855e-05	4.66988	70	110	10	6646	8.63117	IFI44L,CCL2,ISG15,TLR8,OAS2,RSAD2,STAT1,CD40,RELB,NFKB2
IRF5 +	WP	Ebola Virus Pathway on Host	WP:WP4217	0.000133251	3.87533	128	110	12	6646	5.6642	CLEC10A,HLA-DPA1,CD209,HLA-DPB1,HLA-DRA,DDX58,HLA-DMB,IRF7,STAT1,RELB,NFKB2,EIF2AK2
IRF5 +	WP	Photodynamic therapy-induced NF-kB survival signaling	WP:WP3617	0.000156057	3.80672	35	110	7	6646	12.0836	MMP9,BCL2A1,ICAM1,IL1B,BIRC3,RELB,NFKB2
IRF5 +	WP	miRNAs involvement in the immune response in sepsis	WP:WP4329	0.00021694	3.66366	52	110	8	6646	9.2951	CCL4,CCL3,TLR8,ICAM1,TLR7,IRF7,RELB,NFKB2
IRF5 +	WP	Platelet-mediated interactions with vascular and circulating cells	WP:WP4462	0.000724988	3.13967	17	110	5	6646	17.7701	CCL2,ICAM1,IL1B,TLR7,CD40
IRF5 +	WP	Interactions between immune cells and microRNAs in tumor microenvironment	WP:WP4559	0.00238384	2.62272	35	110	6	6646	10.3574	CXCL10,CCL2,TLR8,TLR7,NFKB2,CD274
IRF5 +	WP	IL1 and megakaryocytes in obesity	WP:WP2865	0.00453992	2.34295	24	110	5	6646	12.5871	CCL2,MMP9,PLA2G7,ICAM1,IL1B
IRF5 +	WP	Toll-like Receptor Signaling related to MyD88	WP:WP3858	0.0165484	1.78124	31	110	5	6646	9.74487	TLR8,TLR7,IRF7,RELB,NFKB2
IRF5 +	WP	Cytosolic DNA-sensing pathway	WP:WP4655	0.0225495	1.64686	73	110	7	6646	5.79352	CCL4,CCL4L1,CXCL10,ISG15,IL1B,DDX58,IRF7
IRF5 +	WP	Complement Activation	WP:WP545	0.0499951	1.30107	22	110	4	6646	10.9851	C1QC,C1QA,CFB,C3
IRF5 +	CORUM	DTX3L-PARP9-STAT1 complex	CORUM:7385	0.0496853	1.30377	3	25	2	3629	96.7733	PARP9,STAT1
IRF5 +	CORUM	CADM1-4.1B-MPP3 complex	CORUM:6616	0.0496853	1.30377	3	25	2	3629	96.7733	EPB41L3,CADM1
IRF5 +	CORUM	C1q complex	CORUM:6418	0.0496853	1.30377	3	25	2	3629	96.7733	C1QC,C1QA
NFKB1 +	GO:MF	immune receptor activity	GO:0140375	0.000102366	3.98984	131	37	6	18126	22.4378	HLA-DQA1,EBI3,HLA-DPA1,HLA-DRA,IL2RG,IL21R
NFKB1 +	GO:MF	peptide antigen binding	GO:0042605	0.000140163	3.85337	29	37	4	18126	67.5713	HLA-DQA1,HLA-DPA1,HLA-DPB1,HLA-DRA
NFKB1 +	GO:MF	MHC class II receptor activity	GO:0032395	0.00027173	3.56586	9	37	3	18126	163.297	HLA-DQA1,HLA-DPA1,HLA-DRA
NFKB1 +	GO:MF	Toll-like receptor 4 binding	GO:0035662	0.0101099	1.99525	4	37	2	18126	244.946	S100A8,S100A9
NFKB1 +	GO:MF	arachidonic acid binding	GO:0050544	0.0352481	1.45286	7	37	2	18126	139.969	S100A8,S100A9
NFKB1 +	GO:MF	icosatetraenoic acid binding	GO:0050543	0.046937	1.32848	8	37	2	18126	122.473	S100A8,S100A9
NFKB1 +	GO:MF	icosanoid binding	GO:0050542	0.046937	1.32848	8	37	2	18126	122.473	S100A8,S100A9
NFKB1 +	GO:BP	immune system process	GO:0002376	3.60648e-06	5.44292	3235	39	24	17906	3.40621	MMP9,HLA-DQA1,ADAMDEC1,EBI3,S100A8,IL32,BCL3,SLAMF8,PDCD1LG2,S100A9,HLA-DPA1,HLA-DPB1,HLA-DRA,JUP,IKZF3,TNFAIP3,IL2RG,IL21R,TMEM176A,CSF1,CIITA,NFKB2,SLC44A2,TMEM176B
NFKB1 +	GO:BP	immune response	GO:0006955	1.40765e-05	4.85151	2294	39	20	17906	4.00286	MMP9,HLA-DQA1,ADAMDEC1,EBI3,S100A8,IL32,BCL3,SLAMF8,PDCD1LG2,S100A9,HLA-DPA1,HLA-DPB1,HLA-DRA,JUP,TNFAIP3,IL2RG,CSF1,CIITA,NFKB2,SLC44A2
NFKB1 +	GO:BP	cell activation	GO:0001775	4.08474e-05	4.38884	1465	39	16	17906	5.01437	MMP9,EBI3,S100A8,BCL3,SLAMF8,PDCD1LG2,S100A9,HLA-DPA1,HLA-DPB1,JUP,IKZF3,TNFAIP3,IL21R,CSF1,NFKB2,SLC44A2
NFKB1 +	GO:BP	leukocyte activation	GO:0045321	6.78419e-05	4.1685	1305	39	15	17906	5.27734	MMP9,EBI3,S100A8,BCL3,SLAMF8,PDCD1LG2,S100A9,HLA-DPA1,HLA-DPB1,JUP,IKZF3,TNFAIP3,IL21R,CSF1,SLC44A2
NFKB1 +	GO:BP	cytokine-mediated signaling pathway	GO:0019221	0.000131702	3.88041	799	39	12	17906	6.89554	MMP9,HLA-DQA1,EBI3,IL32,HLA-DPA1,HLA-DPB1,HLA-DRA,TNFAIP3,IL2RG,IL21R,CSF1,CIITA
NFKB1 +	GO:BP	cellular response to chemical stimulus	GO:0070887	0.000434711	3.3618	3418	39	22	17906	2.95518	MMP9,HLA-DQA1,EBI3,S100A8,IL32,HTR7,SLAMF8,PDCD1LG2,S100A9,HLA-DPA1,HLA-DPB1,HLA-DRA,JUP,TP63,TNFAIP3,GHRL,CACNA1A,IL2RG,IL21R,CSF1,CBR3,CIITA
NFKB1 +	GO:BP	defense response	GO:0006952	0.000633076	3.19854	1783	39	16	17906	4.12005	MMP9,HLA-DQA1,S100A8,IL32,BCL3,SLAMF8,S100A9,HLA-DPA1,HLA-DPB1,HLA-DRA,TNFAIP3,GHRL,CSF1,CHST2,CIITA,NFKB2
NFKB1 +	GO:BP	regulation of leukocyte proliferation	GO:0070663	0.00114478	2.94128	234	39	7	17906	13.7346	EBI3,PDCD1LG2,HLA-DPA1,HLA-DPB1,IKZF3,TNFAIP3,CSF1
NFKB1 +	GO:BP	response to cytokine	GO:0034097	0.0018276	2.73812	1225	39	13	17906	4.87238	MMP9,HLA-DQA1,EBI3,IL32,HLA-DPA1,HLA-DPB1,HLA-DRA,TNFAIP3,IL2RG,IL21R,CSF1,CIITA,NFKB2
NFKB1 +	GO:BP	cytokine production	GO:0001816	0.00195903	2.70796	837	39	11	17906	6.03394	EBI3,S100A8,BCL3,PDCD1LG2,S100A9,HLA-DPA1,HLA-DPB1,TNFAIP3,GHRL,DTX4,NFKB2
NFKB1 +	GO:BP	interferon-gamma-mediated signaling pathway	GO:0060333	0.0021761	2.66232	87	39	5	17906	26.3867	HLA-DQA1,HLA-DPA1,HLA-DPB1,HLA-DRA,CIITA
NFKB1 +	GO:BP	cell surface receptor signaling pathway	GO:0007166	0.00381507	2.4185	3197	39	20	17906	2.87224	MMP9,HLA-DQA1,EBI3,IL32,BCL3,PDCD1LG2,HLA-DPA1,HLA-DPB1,HLA-DRA,JUP,TP63,MAML2,PDGFRL,TNFAIP3,GHRL,IL2RG,DTX4,IL21R,CSF1,CIITA
[truncated: 176 more rows]

## Sheet: S4C Table
S4C Table	gProfiler enrichment analyses of the downregulated HITS identified in the screen
[truncated: 240 more rows]
