# Supplementary material for: Prostaglandins and calprotectin are genetically and functionally linked to the Inflammatory Bowel Diseases
Source: PLoS Genet. 2022 Sep 26;18(9):e1010189. doi: 10.1371/journal.pgen.1010189 (PMC9536535; doi:10.1371/journal.pgen.1010189)
Supplement: S5 Table — S5A Table: Heatmap of gProfiler enrichment of all the HITS identified in the screen. S5B Table: Heatmap of gProfiler enrichment of the upregulated HITS identified in the screen. S5C Table: Heatmap of gProfiler enrichment of the downregulated HITS identified in the screen. (XLSX) [file pgen.1010189.s005.xlsx]

## Sheet: Table legend
S5A Table	Heatmap of gProfiler enrichment of all the HITS identified in the screen (S4A Table)
	Source	GO:MF, Gene Ontology Molecular Function GO:BP, Gene Ontology: Biological Process GO:CC, Gene Ontology: Biological Process KEGG, Kyoto Encyclopedia of Genes and Genomes REAC, Reactome Pathway Database CORUM, The comprehensive resource of mammalian protein complexes
	term_name	the short name of the enriched function
	term_id	unique term identifier
		RED color indicate the -Log10(adjusted_p_value) P>0.05
		Blue Color indicates the Fol enrichment
S5B Table	Heatmap of gProfiler enrichment of the upregulated HITS identified in the screen (S4B Table)
	Source	GO:MF, Gene Ontology Molecular Function GO:BP, Gene Ontology: Biological Process GO:CC, Gene Ontology: Biological Process KEGG, Kyoto Encyclopedia of Genes and Genomes REAC, Reactome Pathway Database CORUM, The comprehensive resource of mammalian protein complexes
	term_name	the short name of the enriched function
	term_id	unique term identifier
		RED color indicate the -Log10(adjusted_p_value) P>0.05
		Blue Color indicates the Fol enrichment
S5C Table	Heatmap of gProfiler enrichment of the downregulated HITS identified in the screen (S4C Table)
	Source	GO:MF, Gene Ontology Molecular Function GO:BP, Gene Ontology: Biological Process GO:CC, Gene Ontology: Biological Process KEGG, Kyoto Encyclopedia of Genes and Genomes REAC, Reactome Pathway Database CORUM, The comprehensive resource of mammalian protein complexes
	term_name	the short name of the enriched function
	term_id	unique term identifier
		RED color indicate the -Log10(adjusted_p_value) P>0.05
		Blue Color indicates the Fol enrichment

## Sheet: S5A Table
S5A Table	Heatmap of gProfiler enrichment of all the HITS identified in the screen (S4A Table)								-Log10 (P-value)						1.3					>7																								Fold enrichment
source	term_name	ORF Term ID	AIRE	ATG16L1	AUH	C10orf55	CDC37	CHSY3	ETS2	FUT2	GPR18	GPR35	IFIH1	IRF5	KIAA1919	NFKB1	NOD2	PHTF1	PTGIR	PTPN2	RCL1	RNFT1	RTEL1	SLC22A4	SLC2A13	SLC39A11	SLC7A10	STAT3	SYT11	THADA	TMEM135	TNFRSF9	TYK2	ZBTB40		AIRE	ATG16L1	AUH	C10orf55	CDC37	CHSY3	ETS2	FUT2	GPR18	GPR35	IFIH1	IRF5	KIAA1919	NFKB1
GO:BP	defense response	GO:0006952	0	19.6671	0	0	0	0	0	0	0	0	23.4058	44.8057	0	0	0	0	0	3.10581	0	0	0	1.86746	0	12.2822	0	0	0	0	1.86548	0	0	5.43141			7.39468									8.72573	5.8255
GO:BP	immune response	GO:0006955	0	16.8834	0	0	0	0	0	0	0	0	20.3889	42.5714	0	4.56985	0	0	0	2.77086	0	0	0	0	0	12.4317	0	0	0	0	1.39965	0	0	4.03595			6.41865									7.574	5.31725		4.55655
GO:BP	immune system process	GO:0002376	0	14.8045	0	0	0	0	1.64059	0	0	0	17.4963	39.9334	0	6.87204	0	0	0	1.66259	0	0	0	0	0	12.4242	0	0	0	0	2.91769	0	0	4.94149			4.79901					3.13948				5.50978	4.1531		4.17408
GO:BP	response to biotic stimulus	GO:0009607	0	22.3886	0	0	0	0	0	0	0	0	24.8652	39.2205	0	0	0	0	0	5.11358	0	0	0	0	0	9.29211	0	0	0	0	0	0	0	2.54777			8.39193									9.6274	5.80547
GO:BP	response to other organism	GO:0051707	0	21.4924	0	0	0	0	0	0	0	0	25.2699	39.1352	0	0	0	0	0	5.20744	0	0	0	0	0	9.60729	0	0	0	0	0	0	0	2.8087			8.38362									9.89267	5.89441
GO:BP	response to external biotic stimulus	GO:0043207	0	21.463	0	0	0	0	0	0	0	0	25.2399	39.0681	0	0	0	0	0	5.20048	0	0	0	0	0	9.58388	0	0	0	0	0	0	0	2.78924			8.36675									9.87277	5.88255
GO:BP	biological process involved in interspecies interaction between organisms	GO:0044419	0	22.6825	0	0	0	0	0	0	0	0	26.8512	38.9366	0	0	0	0	0	4.88438	0	0	0	0	0	11.8427	0	0	0	0	0	0	0	2.81828			8.07079									9.52354	5.56176
GO:BP	defense response to other organism	GO:0098542	0	20.1728	0	0	0	0	0	0	0	0	21.8463	36.754	0	0	0	0	0	4.32138	0	0	0	0	0	9.26651	0	0	0	0	0	0	0	3.4222			9.83019									11.2254	6.76911
GO:BP	defense response to virus	GO:0051607	0	29.9129	0	0	0	0	0	0	0	0	36.4427	28.1647	0	0	0	0	0	6.37714	0	0	0	0	0	6.27928	0	0	0	0	0	0	0	0			34.1956									43.4548	14.4277
GO:BP	defense response to symbiont	GO:0140546	0	29.8699	0	0	0	0	0	0	0	0	36.396	28.1045	0	0	0	0	0	6.36751	0	0	0	0	0	6.25956	0	0	0	0	0	0	0	0			34.0699									43.295	14.3747
GO:BP	innate immune response	GO:0045087	0	20.4301	0	0	0	0	0	0	0	0	23.2823	35.8688	0	0	0	0	0	3.28963	0	0	0	0	0	7.94356	0	0	0	0	0	0	0	3.19074			11.5878									13.6736	7.70041
GO:BP	response to virus	GO:0009615	0	28.1689	0	0	0	0	0	0	0	0	34.6052	28.1525	0	0	0	0	0	5.59999	0	0	0	0	0	4.71064	0	0	0	0	0	0	0	0			26.3656									33.4159	11.8702
GO:BP	response to external stimulus	GO:0009605	0	15.8508	0	0	0	0	0	0	0	0	17.4747	34.5564	0	0	0	0	0	3.09281	0	0	0	0	0	9.333	0	0	0	0	0	0	0	3.61652			4.92155									5.50177	3.91667
GO:BP	response to stimulus	GO:0050896	0	10.4535	0	0	0	0	0	0	0	0	8.58298	26.4524	0	1.78508	0	0	0	0	0	0	0	0	0	7.45671	0	0	0	0	0	0	0	9.98625			2.14299									2.14703	1.94204		1.78919
GO:BP	response to stress	GO:0006950	0	12.0292	0	0	0	0	0	0	0	0	12.8253	26.2552	0	0	0	0	0	0	0	0	0	0	0	6.69332	0	0	0	0	1.8906	0	0	3.26443			3.67739									4.00552	2.99128
GO:BP	regulation of immune system process	GO:0002682	0	3.34639	0	0	0	0	0	0	0	0	3.76177	25.5344	0	2.89451	0	0	0	0	0	0	0	0	0	8.46499	0	0	0	0	1.67328	0	0	1.39547			4.25805									4.72894	4.97549		4.70207
GO:BP	response to cytokine	GO:0034097	0	11.3834	0	0	0	0	0	0	0	0	15.856	24.9604	0	0	0	0	0	1.68307	0	0	0	0	0	5.14384	3.05249	0	0	0	1.35058	0	0	0			8.50469									10.9479	6.30373
GO:BP	negative regulation of viral process	GO:0048525	0	17.0321	0	0	0	0	0	0	0	0	22.3682	17.8684	0	0	0	0	0	2.08546	0	0	0	0	0	7.5845	0	0	0	0	0	0	0	0			53.6552									72.3578	22.7255
GO:BP	negative regulation of viral genome replication	GO:0045071	0	14.0511	0	0	0	0	0	0	0	0	21.6187	14.2605	0	0	0	0	0	2.75238	0	0	0	0	0	6.4932	0	0	0	0	0	0	0	0			70.0118									105.145	28.3054
GO:BP	inflammatory response	GO:0006954	0	0	0	0	0	0	0	0	0	0	0	21.387	0	1.37555	0	0	0	0	0	0	0	0	0	2.56648	0	0	0	0	0	0	0	3.9323													6.56964		5.68966
GO:BP	response to organic substance	GO:0010033	0	4.1787	0	0	0	0	0	0	0	0	7.89586	21.2949	0	0	0	0	0	0	0	0	0	2.01765	0	6.07215	2.21563	0	0	0	1.61636	0	0	2.41942			3.07977									3.91367	3.1256
GO:BP	regulation of viral process	GO:0050792	0	17.0855	0	0	0	0	0	0	0	0	20.3415	16.9006	0	0	0	0	0	1.39515	0	0	0	0	0	6.56531	0	0	0	0	0	0	0	0			36.0935									45.2523	15.3828
GO:BP	cellular response to chemical stimulus	GO:0070887	0	2.86813	0	0	0	0	0	0	0	0	7.028	19.9262	0	1.54953	0	0	0	0	0	0	0	0	0	6.07639	3.20148	0	0	0	1.61806	0	0	4.86242			2.84381									3.77515	3.05638		2.85996
GO:BP	regulation of viral life cycle	GO:1903900	0	16.2701	0	0	0	0	0	0	0	0	19.454	16.928	0	0	0	0	0	1.57082	0	0	0	0	0	7.20368	0	0	0	0	0	0	0	0			38.7417									48.7629	16.8465
GO:BP	viral process	GO:0016032	0	15.7523	0	0	0	0	0	0	0	0	19.0795	14.9781	0	0	0	0	0	3.36585	0	0	0	0	0	5.94171	0	0	0	0	0	0	0	0			17.0131									21.0792	7.81832
GO:BP	regulation of viral genome replication	GO:0045069	0	11.9213	0	0	0	0	0	0	0	0	18.8229	11.3204	0	0	0	0	0	2.20325	0	0	0	0	0	5.00862	0	0	0	0	0	0	0	0			46.1254									69.272	18.6482
GO:BP	cellular response to cytokine stimulus	GO:0071345	0	7.89545	0	0	0	0	0	0	0	0	11.7531	18.8058	0	0	0	0	0	1.91043	0	0	0	0	0	5.94849	3.01535	0	0	0	0	0	0	0			7.74834									10.1589	5.87074
GO:BP	viral genome replication	GO:0019079	0	11.4707	0	0	0	0	0	0	0	0	17.9696	12.1949	0	0	0	0	0	3.68994	0	0	0	0	0	3.55069	0	0	0	0	0	0	0	0			32.9007									48.5285	14.6317
GO:BP	positive regulation of immune system process	GO:0002684	0	0	0	0	0	0	0	0	0	0	0	17.7894	0	0	0	0	0	0	0	0	0	0	0	3.61989	0	0	0	0	1.35736	0	0	0													5.39853
GO:BP	cellular response to organic substance	GO:0071310	0	4.08224	0	0	0	0	0	0	0	0	7.56731	17.5894	0	0	0	0	0	0	0	0	0	0	0	3.82281	2.91728	0	0	0	1.98413	0	0	0			3.43721									4.4086	3.27875
GO:BP	regulation of immune response	GO:0050776	0	2.76252	0	0	0	0	0	0	0	0	4.67795	17.5636	0	0	0	0	0	0	0	0	0	0	0	5.4231	0	0	0	0	0	0	0	0			5.21791									6.63077	5.47407
GO:BP	regulation of response to stimulus	GO:0048583	0	3.23224	0	0	0	0	0	0	0	0	3.20968	16.92	0	0	0	0	0	0	0	0	0	0	0	7.08173	0	0	0	0	0	0	0	3.38528			2.59825									2.73744	2.58612
GO:BP	viral life cycle	GO:0019058	0	13.7587	0	0	0	0	0	0	0	0	16.807	13.3073	0	0	0	0	0	2.1724	0	0	0	0	0	5.53045	0	0	0	0	0	0	0	0			19.4205									24.2642	8.80611
GO:BP	positive regulation of cytokine production	GO:0001819	0	3.90981	0	0	0	0	0	0	0	0	4.77357	16.5958	0	0	0	0	0	0	0	0	0	0	0	5.32264	0	0	0	0	0	0	0	0			8.43153									9.9492	7.72665
GO:BP	response to type I interferon	GO:0034340	0	13.2021	0	0	0	0	0	0	0	0	16.2031	7.28262	0	0	0	0	0	4.88221	0	0	0	0	0	7.48466	0	0	0	0	0	0	0	0			59.404									76.4691	17.6122
GO:BP	regulation of cytokine production	GO:0001817	0	3.81724	0	0	0	0	0	0	0	0	3.82138	15.8656	0	1.55299	0	0	0	0	0	0	0	0	0	8.91517	0	0	0	0	2.14248	0	0	1.9283			6.45335									7.02919	5.8871		5.99079
GO:BP	cytokine-mediated signaling pathway	GO:0019221	0	5.75894	0	0	0	0	0	0	0	0	10.5585	15.796	0	0	0	0	0	1.38969	0	0	0	0	0	5.92646	0	0	0	0	0	0	0	0			9.3986									13.6497	7.28782
GO:BP	cytokine production	GO:0001816	0	3.77529	0	0	0	0	0	0	0	0	3.78213	15.7368	0	1.52427	0	0	0	0	0	0	0	0	0	8.84315	0	0	0	0	2.1158	0	0	1.87492			6.39987									6.97094	5.83831		5.94114
GO:BP	positive regulation of biological process	GO:0048518	0	0	0	0	0	0	0	0	0	0	0	15.6917	0	0	0	0	0	0	0	0	0	0	0	4.41625	2.31041	0	0	0	2.54053	0	0	2.52213													2.06353
GO:BP	response to chemical	GO:0042221	0	2.16674	0	0	0	0	0	0	0	0	4.896	15.6357	0	0	0	0	0	0	0	0	0	0	0	4.2518	1.61691	0	0	0	0	0	0	3.68041			2.31229									2.82595	2.39944
GO:BP	cellular response to stimulus	GO:0051716	0	3.24867	0	0	0	0	0	0	0	0	3.08906	15.0204	0	0	0	0	0	0	0	0	0	0	0	3.81593	2.00615	0	0	0	0	0	0	6.93451			1.94078									2.00385	1.88446
GO:BP	regulation of cellular process	GO:0050794	0	0	0	0	0	0	0	0	0	0	0	14.7766	0	3.12285	0	0	0	0	0	0	0	0	0	3.28981	0	0	0	0	0	0	0	4.28768													1.56596		1.68423
GO:BP	cellular response to type I interferon	GO:0071357	0	11.7976	0	0	0	0	0	0	0	0	14.7131	6.44733	0	0	0	0	0	2.68345	0	0	0	0	0	6.30448	0	0	0	0	0	0	0	0			60.4108									78.4132	17.9107
GO:BP	regulation of biological process	GO:0050789	0	0	0	0	0	0	0	0	0	0	0	14.6654	0	1.78309	0	0	0	0	0	0	0	0	0	2.72296	0	0	0	0	0	0	0	4.06286													1.49694		1.53511
GO:BP	regulation of response to external stimulus	GO:0032101	0	3.38484	0	0	0	0	0	0	0	0	7.46134	13.5588	0	0	0	0	0	0	0	0	0	0	0	5.10382	0	0	0	0	0	0	0	1.31484			5.38288									7.7129	4.78779
GO:BP	cell communication	GO:0007154	0	1.96972	0	0	0	0	0	0	0	0	2.05906	13.4706	0	0	0	0	0	0	0	0	0	0	0	5.00985	0	0	0	0	2.08182	0	0	7.59963			1.92959									2.0167	1.94511
GO:BP	signaling	GO:0023052	0	2.06098	0	0	0	0	0	0	0	0	2.14342	13.2469	0	0	0	0	0	0	0	0	0	0	0	5.15718	0	0	0	0	2.14651	0	0	7.83792			1.94585									2.03369	1.94501
GO:BP	regulation of response to biotic stimulus	GO:0002831	0	10.2338	0	0	0	0	0	0	0	0	11.4911	13.1818	0	0	0	0	0	0	0	0	0	0	0	3.97478	0	0	0	0	0	0	0	0			15.4074									18.1807	8.22242
GO:BP	cell surface receptor signaling pathway	GO:0007166	0	0	0	0	0	0	0	0	0	0	3.07461	13.1132	0	0	0	0	0	0	0	0	0	0	0	5.16555	0	0	0	0	3.73048	0	0	3.05606												3.17362	2.77188
GO:BP	type I interferon signaling pathway	GO:0060337	0	10.0175	0	0	0	0	0	0	0	0	12.8041	5.24309	0	0	0	0	0	0	0	0	0	0	0	4.83801	0	0	0	0	0	0	0	0			56.2774									73.786	16.6853
GO:BP	biological regulation	GO:0065007	0	0	0	0	0	0	0	0	0	0	0	12.5791	0	0	0	0	0	0	0	0	0	0	0	1.41829	0	0	0	0	1.65899	0	0	5.56661													1.42991
GO:BP	signal transduction	GO:0007165	0	2.37399	0	0	0	0	0	0	0	0	2.95219	12.36	0	0	0	0	0	0	0	0	0	0	0	5.98971	1.48226	0	0	0	0	0	0	6.48793			2.0453									2.2005	1.9797
GO:BP	regulation of defense response	GO:0031347	0	3.70064	0	0	0	0	0	0	0	0	7.98042	12.1742	0	0	0	0	0	0	0	0	0	0	0	3.79086	0	0	0	0	0	0	0	0			7.0579									10.4104	5.75449
GO:BP	regulation of multicellular organismal process	GO:0051239	0	0	0	0	0	0	0	0	0	0	0	11.5528	0	3.12291	0	0	0	0	0	0	0	1.30514	0	5.85991	0	0	0	0	4.09737	0	0	6.14766													2.73953		3.46195
GO:BP	response to interferon-gamma	GO:0034341	0	0	0	0	0	0	0	0	0	0	2.53325	10.9197	0	0	0	0	0	0	0	0	0	0	0	0	0	0	0	0	0	0	0	0												16.4933	12.4322
GO:BP	positive regulation of response to stimulus	GO:0048584	0	0	0	0	0	0	0	0	0	0	0	10.7857	0	0	0	0	0	0	0	0	0	0	0	4.40769	0	0	0	0	1.73574	0	0	2.31793													2.95345
GO:BP	positive regulation of cellular process	GO:0048522	0	0	0	0	0	0	0	0	0	0	0	10.3956	0	0	0	0	0	0	0	0	0	0	0	0	2.31137	0	0	0	1.67917	0	0	0													1.95727
GO:BP	response to interferon-alpha	GO:0035455	0	7.24896	0	0	0	0	0	0	0	0	10.0854	9.37643	0	0	0	0	0	0	0	0	0	0	0	0	0	0	0	0	0	0	0	0			97.2065									133.821	43.23
GO:BP	positive regulation of gene expression	GO:0010628	0	0	0	0	0	0	0	0	0	0	1.80213	10.0266	0	0	0	0	0	0	0	0	0	0	0	1.75134	0	0	0	0	0	0	0	0												4.51832	3.87879
GO:BP	pattern recognition receptor signaling pathway	GO:0002221	0	4.25883	0	0	0	0	0	0	0	0	4.91462	10.0207	0	0	0	0	0	0	0	0	0	0	0	0	0	0	0	0	0	0	0	0			16.5778									19.5619	11.0588
GO:BP	response to bacterium	GO:0009617	0	2.74894	0	0	0	0	0	0	0	0	1.83212	9.63464	0	0	0	0	0	0	0	0	0	1.43807	0	5.88359	0	0	0	0	0	0	0	0			5.74877									5.65296	4.68713
GO:BP	leukocyte activation	GO:0045321	0	0	0	0	0	0	0	0	0	0	0	9.5171	0	4.10487	0	0	0	0	0	0	0	0	0	0	0	0	0	0	0	0	0	0													4.12874		6.56084
GO:BP	positive regulation of type I interferon production	GO:0032481	0	8.01381	0	0	0	0	0	0	0	0	8.6883	9.28481	0	0	0	0	0	0	0	0	0	0	0	1.80329	0	0	0	0	0	0	0	0			48.3286									57.0278	21.4929
GO:BP	regulation of type I interferon production	GO:0032479	0	6.27185	0	0	0	0	0	0	0	0	6.94021	9.18423	0	0	0	0	0	0	0	0	0	0	0	0	0	0	0	0	0	0	0	0			29.702									35.0483	15.4107
GO:BP	type I interferon production	GO:0032606	0	6.27185	0	0	0	0	0	0	0	0	6.94021	9.18423	0	0	0	0	0	0	0	0	0	0	0	0	0	0	0	0	0	0	0	0			29.702									35.0483	15.4107
GO:BP	cell activation	GO:0001775	0	0	0	0	0	0	0	0	0	0	0	9.11386	0	4.36189	0	0	0	0	0	0	0	0	0	0	0	0	0	0	1.76526	0	0	0													3.80893		6.18396
GO:BP	positive regulation of multicellular organismal process	GO:0051240	0	0	0	0	0	0	0	0	0	0	0	9.08675	0	0	0	0	0	0	0	0	0	1.77844	0	4.70103	0	0	0	0	2.59157	0	0	4.2814													3.34645
GO:BP	interleukin-27-mediated signaling pathway	GO:0070106	0	8.19606	0	0	0	0	0	0	0	0	8.63614	5.55849	0	0	0	0	0	2.39083	0	0	0	0	0	2.14066	0	0	0	0	0	0	0	0			254.588									300.414	75.481
GO:BP	negative regulation of immune system process	GO:0002683	0	2.35021	0	0	0	0	0	0	0	0	3.04954	8.57787	0	0	0	0	0	0	0	0	0	0	0	3.14558	0	0	0	0	0	0	0	0			7.74834									9.14304	6.12599
GO:BP	negative regulation of biological process	GO:0048519	0	1.46323	0	0	0	0	0	0	0	0	5.16398	8.46203	0	0	0	0	0	0	0	0	0	0	0	2.16243	0	0	0	0	0	0	0	0			1.95167									2.44691	1.8444
GO:BP	cellular response to interferon-gamma	GO:0071346	0	0	0	0	0	0	0	0	0	0	0	8.41048	0	0	0	0	0	0	0	0	0	0	0	0	0	0	0	0	0	0	0	0													12.0083
GO:BP	positive regulation of macromolecule metabolic process	GO:0010604	0	0	0	0	0	0	0	0	0	0	0	8.18972	0	0	0	0	0	0	0	0	0	0	0	2.50156	0	0	0	0	0	0	0	0													2.25236
GO:BP	regulation of signal transduction	GO:0009966	0	2.45774	0	0	0	0	0	0	0	0	2.7015	8.17127	0	0	0	0	0	0	0	0	0	0	0	2.91283	0	0	0	0	0	0	0	2.02273			2.79882									3.01543	2.38117
GO:BP	intracellular signal transduction	GO:0035556	0	0	0	0	0	0	0	0	0	0	0	8.16716	0	0	0	0	0	0	0	0	0	0	0	0	0	0	0	0	1.49805	0	0	1.42997													2.48266
GO:BP	positive regulation of interferon-beta production	GO:0032728	0	7.38533	0	0	0	0	0	0	0	0	7.98018	8.13175	0	0	0	0	0	0	0	0	0	0	0	2.60086	0	0	0	0	0	0	0	0			60.8528									71.8063	25.774
GO:BP	immune effector process	GO:0002252	0	0	0	0	0	0	0	0	0	0	0	8.10842	0	0	0	0	0	0	0	0	0	0	0	1.8402	0	0	0	0	0	0	0	0													4.7002
GO:BP	interferon-beta production	GO:0032608	0	6.32998	0	0	0	0	0	0	0	0	6.92223	8.01548	0	0	0	0	0	0	0	0	0	0	0	1.87788	0	0	0	0	0	0	0	0			43.7713									51.6502	20.3931
GO:BP	regulation of interferon-beta production	GO:0032648	0	6.32998	0	0	0	0	0	0	0	0	6.92223	8.01548	0	0	0	0	0	0	0	0	0	0	0	1.87788	0	0	0	0	0	0	0	0			43.7713									51.6502	20.3931
GO:BP	myeloid leukocyte migration	GO:0097529	0	0	0	0	0	0	0	0	0	0	0	7.94861	0	0	0	0	0	0	0	0	0	0	0	0	0	0	0	0	0	0	0	0													8.37939
GO:BP	cellular response to virus	GO:0098586	0	7.00742	0	0	0	0	0	0	0	0	7.67875	7.76405	0	0	0	0	0	0	0	0	0	0	0	0	0	0	0	0	0	0	0	0			36.5563									43.1364	16.2574
GO:BP	leukocyte chemotaxis	GO:0030595	0	0	0	0	0	0	0	0	0	0	0	7.69595	0	0	0	0	0	0	0	0	0	0	0	0	0	0	0	0	0	0	0	1.7863													8.09413
GO:BP	regulation of cell communication	GO:0010646	0	2.10211	0	0	0	0	0	0	0	0	1.82689	7.63658	0	0	0	0	0	0	0	0	0	0	0	2.20672	0	0	0	0	0	0	0	0			2.582									2.66592	2.23276
GO:BP	regulation of response to stress	GO:0080134	0	0	0	0	0	0	0	0	0	0	4.43547	7.56662	0	0	0	0	0	0	0	0	0	0	0	2.84264	0	0	0	0	0	0	0	0												5.28616	3.32045
GO:BP	regulation of signaling	GO:0023051	0	2.0693	0	0	0	0	0	0	0	0	1.79761	7.5504	0	0	0	0	0	0	0	0	0	0	0	2.16561	0	0	0	0	0	0	0	0			2.57114									2.6547	2.22337
GO:BP	positive regulation of metabolic process	GO:0009893	0	0	0	0	0	0	0	0	0	0	0	7.32464	0	0	0	0	0	0	0	0	0	0	0	2.11711	0	0	0	0	0	0	0	0													2.12611
GO:BP	monocyte chemotaxis	GO:0002548	0	0	0	0	0	0	0	0	0	0	0	7.2083	1.38799	0	0	0	0	0	0	0	0	0	0	0	0	0	0	0	0	0	0	0													17.3494	156.933
GO:BP	adaptive immune response	GO:0002250	0	0	0	0	0	0	0	0	0	0	0	7.18579	0	2.50487	0	0	0	0	0	0	0	0	0	0	0	0	0	0	0	0	0	0													4.30411		6.71253
GO:BP	T cell activation	GO:0042110	0	0	0	0	0	0	0	0	0	0	0	6.86297	0	1.80946	0	0	0	0	0	0	0	0	0	0	0	0	0	0	0	0	0	0													5.07232		7.64691
GO:BP	response to interferon-beta	GO:0035456	0	4.31039	0	0	0	0	0	0	0	0	6.77877	3.12752	0	0	0	0	0	0	0	0	0	0	0	0	0	0	0	0	0	0	0	0			57.4877									81.4026	20.4529
GO:BP	regulation of innate immune response	GO:0045088	0	3.22841	0	0	0	0	0	0	0	0	5.1708	6.75094	0	0	0	0	0	0	0	0	0	0	0	3.66478	0	0	0	0	0	0	0	0			12.1854									16.1762	7.67712
GO:BP	leukocyte migration	GO:0050900	0	0	0	0	0	0	0	0	0	0	0	6.73479	0	0	1.31985	0	0	0	0	0	0	0	0	1.74505	0	0	0	0	0	0	0	1.80626													5.82452
GO:BP	regulation of response to cytokine stimulus	GO:0060759	0	4.59051	0	0	0	0	0	0	0	0	6.73028	5.23557	0	0	0	0	0	0	0	0	0	0	0	1.82402	0	0	0	0	0	0	0	0			18.2781									24.2642	8.80611
GO:BP	positive regulation of signal transduction	GO:0009967	0	0	0	0	0	0	0	0	0	0	0	6.58538	0	0	0	0	0	0	0	0	0	0	0	1.77249	0	0	0	0	1.48536	0	0	1.41964													2.96875
GO:BP	positive regulation of cell communication	GO:0010647	0	0	0	0	0	0	0	0	0	0	0	6.55655	0	0	0	0	0	0	0	0	0	0	0	1.5333	0	0	0	0	0	0	0	0													2.81545
GO:BP	positive regulation of intracellular signal transduction	GO:1902533	0	0	0	0	0	0	0	0	0	0	0	6.52828	0	0	0	0	0	0	0	0	0	0	0	0	0	0	0	0	0	0	0	0													3.59137
GO:BP	positive regulation of signaling	GO:0023056	0	0	0	0	0	0	0	0	0	0	0	6.52315	0	0	0	0	0	0	0	0	0	0	0	1.51766	0	0	0	0	0	0	0	0													2.8088
GO:BP	cytoplasmic pattern recognition receptor signaling pathway in response to virus	GO:0039528	0	6.00436	0	0	0	0	0	0	0	0	6.51946	5.8179	0	0	0	0	0	0	0	0	0	0	0	0	0	0	0	0	0	0	0	0			62.8983									74.22	24.8643
GO:BP	positive regulation of response to external stimulus	GO:0032103	0	0	0	0	0	0	0	0	0	0	1.85149	6.47677	0	0	0	0	0	0	0	0	0	0	0	0	0	0	0	0	0	0	0	0												7.7348	5.3444
GO:BP	negative regulation of innate immune response	GO:0045824	0	4.08719	0	0	0	0	0	0	0	0	6.32083	4.48626	0	0	0	0	0	0	0	0	0	0	0	2.81762	0	0	0	0	0	0	0	0			30.9934									42.6675	13.7835
GO:BP	granulocyte migration	GO:0097530	0	0	0	0	0	0	0	0	0	0	0	6.27592	0	0	0	0	0	0	0	0	0	0	0	0	0	0	0	0	0	0	0	1.67243													9.48351
GO:BP	granulocyte chemotaxis	GO:0071621	0	0	0	0	0	0	0	0	0	0	0	6.2601	0	0	0	0	0	0	0	0	0	0	0	0	0	0	0	0	0	0	0	1.40286													10.6493
GO:BP	neutrophil migration	GO:1990266	0	0	0	0	0	0	0	0	0	0	0	6.2601	0	0	0	0	0	0	0	0	0	0	0	0	0	0	0	0	0	0	0	1.40286													10.6493
GO:BP	immune response-regulating signaling pathway	GO:0002764	0	0	0	0	0	0	0	0	0	0	2.4362	6.24764	0	0	0	0	0	0	0	0	0	0	0	0	0	0	0	0	0	0	0	0												7.70921	4.95008
GO:BP	neutrophil chemotaxis	GO:0030593	0	0	0	0	0	0	0	0	0	0	0	6.1595	0	0	0	0	0	0	0	0	0	0	0	0	0	0	0	0	0	0	0	0													11.963
GO:BP	regulation of intracellular signal transduction	GO:1902531	0	0	0	0	0	0	0	0	0	0	0	6.02993	0	0	0	0	0	0	0	0	0	0	0	0	0	0	0	0	0	0	0	0													2.75452
GO:BP	multicellular organismal process	GO:0032501	0	0	0	0	0	0	0	0	0	0	0	4.0672	0	0	0	0	0	0	0	0	0	0	0	0	0	0	0	0	0	0	0	6.01701													1.52699
GO:BP	mononuclear cell migration	GO:0071674	0	0	0	0	0	0	0	0	0	0	0	5.91364	0	0	0	0	0	0	0	0	0	0	0	0	0	0	0	0	0	0	0	0													8.0462
GO:BP	adaptive immune response based on somatic recombination of immune receptors built from immunoglobulin superfamily domains	GO:0002460	0	0	0	0	0	0	0	0	0	0	0	5.83764	0	0	0	0	0	0	0	0	0	0	0	0	0	0	0	0	0	0	0	0													5.83661
GO:BP	leukocyte mediated immunity	GO:0002443	0	0	0	0	0	0	0	0	0	0	0	5.79586	0	0	0	0	0	0	0	0	0	0	0	0	0	0	0	0	0	0	0	0													5.17282
GO:BP	negative regulation of cellular process	GO:0048523	0	0	0	0	0	0	0	0	0	0	1.33942	5.74229	0	0	0	0	0	0	0	0	0	0	0	1.91323	0	0	0	0	0	0	0	0												2.18234	1.84238
GO:BP	cell chemotaxis	GO:0060326	0	0	0	0	0	0	0	0	0	0	0	5.72737	0	0	0	0	0	0	0	0	0	0	0	0	0	0	0	0	0	0	0	2.84917													6.13587
GO:BP	regulation of interferon-gamma production	GO:0032649	0	0	0	0	0	0	0	0	0	0	0	5.7004	0	2.08426	0	0	0	0	0	0	0	0	0	0	0	0	0	0	1.47481	0	0	0													10.9317		20.6005
GO:BP	interferon-gamma production	GO:0032609	0	0	0	0	0	0	0	0	0	0	0	5.65698	0	2.06596	0	0	0	0	0	0	0	0	0	0	0	0	0	0	1.46011	0	0	0													10.8383		20.4244
GO:BP	cellular response to lipopolysaccharide	GO:0071222	0	0	0	0	0	0	0	0	0	0	0	5.61519	0	0	0	0	0	0	0	0	0	0	0	0	0	0	0	0	0	0	0	0													7.65749
GO:BP	toll-like receptor signaling pathway	GO:0002224	0	0	0	0	0	0	0	0	0	0	0	5.52922	0	0	0	0	0	0	0	0	0	0	0	0	0	0	0	0	0	0	0	0													10.5673
GO:BP	regulation of cytokine-mediated signaling pathway	GO:0001959	0	3.4718	0	0	0	0	0	0	0	0	5.5006	3.59062	0	0	0	0	0	0	0	0	0	0	0	2.03379	0	0	0	0	0	0	0	0			17.2067									23.2044	8.0166
GO:BP	lymphocyte activation	GO:0046649	0	0	0	0	0	0	0	0	0	0	0	5.49399	0	4.02319	0	0	0	0	0	0	0	0	0	0	0	0	0	0	0	0	0	0													3.75489		7.27815
GO:BP	regulation of ribonuclease activity	GO:0060700	0	5.09259	0	0	0	0	0	0	0	0	5.45478	3.00914	0	0	0	0	0	0	0	0	0	0	0	1.93793	0	0	0	0	0	0	0	0			178.212									210.29	52.8367
GO:BP	positive regulation of interferon-gamma production	GO:0032729	0	0	0	0	0	0	0	0	0	0	0	5.4425	0	1.47953	0	0	0	0	0	0	0	0	0	0	0	0	0	0	0	0	0	0													14.2802		25.8342
GO:BP	response to oxygen-containing compound	GO:1901700	0	0	0	0	0	0	0	0	0	0	0	5.43791	0	0	0	0	0	0	0	0	0	0	0	0	0	0	0	0	0	0	0	0													2.7212
GO:BP	positive regulation of immune response	GO:0050778	0	0	0	0	0	0	0	0	0	0	0	5.43352	0	0	0	0	0	0	0	0	0	0	0	3.1191	0	0	0	0	0	0	0	0													4.30588
GO:BP	cellular response to molecule of bacterial origin	GO:0071219	0	0	0	0	0	0	0	0	0	0	0	5.36059	0	0	0	0	0	0	0	0	0	0	0	0	0	0	0	0	0	0	0	0													7.33843
GO:BP	cellular developmental process	GO:0048869	0	0	0	0	0	0	0	0	0	0	0	1.80649	0	0	0	0	0	0	0	0	0	0	0	0	0	0	0	0	0	0	0	5.3293													1.65664
GO:BP	cell differentiation	GO:0030154	0	0	0	0	0	0	0	0	0	0	0	2.10224	0	0	0	0	0	0	0	0	0	0	0	0	0	0	0	0	0	0	0	5.29349													1.68955
GO:BP	regulation of molecular function	GO:0065009	0	0	0	0	0	0	0	0	0	0	0	5.29073	0	0	0	0	0	0	0	0	0	0	0	3.68333	0	0	0	0	1.60282	0	0	0													2.13658
GO:BP	cellular response to interleukin-1	GO:0071347	0	0	0	0	0	0	0	0	0	0	0	5.24475	0	0	0	0	0	0	0	0	0	0	0	0	0	0	0	0	0	0	0	0													9.98489
GO:BP	leukocyte cell-cell adhesion	GO:0007159	0	0	0	0	0	0	0	0	0	0	0	3.06975	0	5.18507	0	0	0	0	0	0	0	0	0	0	0	0	0	0	0	0	0	0													4.60701		13.0227
GO:BP	cytoplasmic pattern recognition receptor signaling pathway	GO:0002753	0	4.45795	0	0	0	0	0	0	0	0	4.9689	5.03801	0	0	0	0	0	0	0	0	0	0	0	0	0	0	0	0	0	0	0	0			35.6424									42.058	15.851
GO:BP	regulation of immune effector process	GO:0002697	0	0	0	0	0	0	0	0	0	0	0	5.03332	0	0	0	0	0	0	0	0	0	0	0	0	0	0	0	0	0	0	0	0													5.54554
GO:BP	negative regulation of response to biotic stimulus	GO:0002832	0	4.4115	0	0	0	0	0	0	0	0	4.99577	3.90952	0	0	0	0	0	0	0	0	0	0	0	1.72134	0	0	0	0	0	0	0	0			23.5374									27.7742	9.96919
GO:BP	RIG-I signaling pathway	GO:0039529	0	4.54536	0	0	0	0	0	0	0	0	4.98218	3.40826	0	0	0	0	0	0	0	0	0	0	0	0	0	0	0	0	0	0	0	0			63.6471									75.1036	22.6443
GO:BP	response to molecule of bacterial origin	GO:0002237	0	0	0	0	0	0	0	0	0	0	0	4.9547	0	0	0	0	0	0	0	0	0	0	0	3.01708	0	0	0	0	0	0	0	0													5.48162
GO:BP	antigen processing and presentation of exogenous peptide antigen via MHC class II	GO:0019886	0	0	0	0	0	0	0	0	0	0	0	4.9458	0	3.19885	0	0	0	0	0	0	0	0	0	0	0	0	0	0	0	0	0	0													26.4183		68.276
GO:BP	tumor necrosis factor superfamily cytokine production	GO:0071706	0	3.08998	0	0	0	0	0	0	0	0	0	4.93865	0	0	0	0	0	0	0	0	0	0	0	1.6642	0	0	0	0	2.29277	0	0	0			15.121										8.32578
GO:BP	regulation of tumor necrosis factor superfamily cytokine production	GO:1903555	0	3.08998	0	0	0	0	0	0	0	0	0	4.93865	0	0	0	0	0	0	0	0	0	0	0	1.6642	0	0	0	0	2.29277	0	0	0			15.121										8.32578
GO:BP	positive regulation of immune effector process	GO:0002699	0	0	0	0	0	0	0	0	0	0	0	4.86168	0	0	0	0	0	0	0	0	0	0	0	0	0	0	0	0	0	0	0	0													6.74511
GO:BP	lymphocyte chemotaxis	GO:0048247	0	0	0	0	0	0	0	0	0	0	0	4.84424	0	0	0	0	0	0	0	0	0	0	0	0	0	0	0	0	0	0	0	0													15.0962
GO:BP	regulation of cell population proliferation	GO:0042127	0	0	0	0	0	0	0	0	0	0	0	4.79616	0	0	0	0	0	0	0	0	0	0	0	0	0	0	0	0	0	0	0	0													2.62901
GO:BP	MDA-5 signaling pathway	GO:0039530	0	4.4219	0	0	0	0	0	0	0	0	4.78364	4.22947	0	0	0	0	0	0	0	0	0	0	0	0	0	0	0	0	0	0	0	0			129.609									152.938	48.0333
GO:BP	cell migration	GO:0016477	0	0	0	0	0	0	0	0	0	0	0	4.77185	0	0	0	0	0	0	0	0	0	0	0	1.37913	0	0	0	0	1.59105	0	0	3.5261													2.76175
GO:BP	chemokine-mediated signaling pathway	GO:0070098	0	0	0	0	0	0	0	0	0	0	0	4.74298	0	0	0	0	0	0	0	0	0	0	0	0	0	0	0	0	0	0	0	0													12.1464
GO:BP	cellular response to biotic stimulus	GO:0071216	0	0	0	0	0	0	0	0	0	0	0	4.64166	0	0	0	0	0	0	0	0	0	0	0	0	0	0	0	0	0	0	0	0													6.49631
GO:BP	negative regulation of response to stimulus	GO:0048585	0	0	0	0	0	0	0	0	0	0	0	4.62569	0	0	0	0	0	0	0	0	0	0	0	0	0	0	0	0	0	0	0	0													2.63525
GO:BP	cellular response to oxygen-containing compound	GO:1901701	0	0	0	0	0	0	0	0	0	0	0	4.56169	0	0	0	0	0	0	0	0	0	0	0	0	1.62754	0	0	0	0	0	0	0													2.99589
GO:BP	immune system development	GO:0002520	0	0	0	0	0	0	0	0	0	0	0	4.53728	0	2.0884	0	0	0	0	0	0	0	0	0	0	0	0	0	0	0	0	0	0													3.21196		5.32649
GO:BP	I-kappaB kinase/NF-kappaB signaling	GO:0007249	0	0	0	0	0	0	0	0	0	0	0	4.53223	0	0	0	0	0	0	0	0	0	0	0	0	0	0	0	0	0	0	0	0													5.8912
GO:BP	eosinophil chemotaxis	GO:0048245	0	0	0	0	0	0	0	0	0	0	0	4.52001	0	0	0	0	0	0	0	0	0	0	0	0	0	0	0	0	0	0	0	0													33.3705
GO:BP	response to lipopolysaccharide	GO:0032496	0	0	0	0	0	0	0	0	0	0	0	4.51913	0	0	0	0	0	0	0	0	0	0	0	2.32094	0	0	0	0	0	0	0	0													5.47697
GO:BP	antigen processing and presentation of peptide antigen via MHC class II	GO:0002495	0	0	0	0	0	0	0	0	0	0	0	4.50599	0	2.9569	0	0	0	0	0	0	0	0	0	0	0	0	0	0	0	0	0	0													23.116		59.7415
GO:BP	MHC class II protein complex assembly	GO:0002399	0	0	0	0	0	0	0	0	0	0	0	3.60269	0	4.50038	0	0	0	0	0	0	0	0	0	0	0	0	0	0	0	0	0	0													37.7405		136.552
GO:BP	peptide antigen assembly with MHC class II protein complex	GO:0002503	0	0	0	0	0	0	0	0	0	0	0	3.60269	0	4.50038	0	0	0	0	0	0	0	0	0	0	0	0	0	0	0	0	0	0													37.7405		136.552
GO:BP	regulation of defense response to virus	GO:0050688	0	3.97495	0	0	0	0	0	0	0	0	4.484	3.13233	0	0	0	0	0	0	0	0	0	0	0	0	0	0	0	0	0	0	0	0			29.702									35.0483	11.7415
GO:BP	regulation of type I interferon-mediated signaling pathway	GO:0060338	0	4.03294	0	0	0	0	0	0	0	0	4.46868	1.46292	0	0	0	0	0	0	0	0	0	0	0	2.9551	0	0	0	0	0	0	0	0			50.9177									60.0829	15.0962
GO:BP	negative regulation of multicellular organismal process	GO:0051241	0	0	0	0	0	0	0	0	0	0	0	4.44888	0	0	0	0	0	0	0	0	0	0	0	1.75754	0	0	0	0	0	0	0	0													3.18293
GO:BP	negative regulation of cytokine-mediated signaling pathway	GO:0001960	0	0	0	0	0	0	0	0	0	0	4.44753	0	0	0	0	0	0	0	0	0	0	0	0	0	0	0	0	0	0	0	0	0												34.5682
GO:BP	positive regulation of cell adhesion	GO:0045785	0	0	0	0	0	0	0	0	0	0	0	0	0	4.44479	0	0	0	0	0	0	0	0	0	0	0	0	0	0	0	0	0	0															10.8868
GO:BP	regulation of leukocyte migration	GO:0002685	0	0	0	0	0	0	0	0	0	0	0	4.38775	0	0	0	0	0	0	0	0	0	0	0	0	0	0	0	0	1.70336	0	0	0													6.78636
GO:BP	response to lipid	GO:0033993	0	0	0	0	0	0	0	0	0	0	0	4.37998	0	0	0	0	0	0	0	0	0	0	0	0	0	0	0	0	0	0	0	0													3.3358
GO:BP	cell adhesion	GO:0007155	0	0	0	0	0	0	0	0	0	0	0	3.57005	0	2.68952	0	0	0	0	0	0	0	0	0	0	0	0	0	0	0	0	0	4.35907													2.57043		4.52098
GO:BP	positive regulation of response to biotic stimulus	GO:0002833	0	1.56471	0	0	0	0	0	0	0	0	2.05581	4.34104	0	0	0	0	0	0	0	0	0	0	0	0	0	0	0	0	0	0	0	0			11.5597									13.6404	7.4257
GO:BP	regulation of leukocyte chemotaxis	GO:0002688	0	0	0	0	0	0	0	0	0	0	0	4.32934	0	0	0	0	0	0	0	0	0	0	0	0	0	0	0	0	1.37461	0	0	0													9.45046
GO:BP	cellular response to chemokine	GO:1990869	0	0	0	0	0	0	0	0	0	0	0	4.32482	0	0	0	0	0	0	0	0	0	0	0	0	0	0	0	0	0	0	0	0													11.0076
GO:BP	response to chemokine	GO:1990868	0	0	0	0	0	0	0	0	0	0	0	4.32482	0	0	0	0	0	0	0	0	0	0	0	0	0	0	0	0	0	0	0	0													11.0076
GO:BP	negative regulation of response to cytokine stimulus	GO:0060761	0	0	0	0	0	0	0	0	0	0	4.30677	0	0	0	0	0	0	0	0	0	0	0	0	0	0	0	0	0	0	0	0	0												32.7725
GO:BP	biological adhesion	GO:0022610	0	0	0	0	0	0	0	0	0	0	0	3.5198	0	2.66499	0	0	0	0	0	0	0	0	0	0	0	0	0	0	0	0	0	4.30674													2.55833		4.49969
GO:BP	response to interleukin-1	GO:0070555	0	0	0	0	0	0	0	0	0	0	0	4.29485	0	0	0	0	0	0	0	0	0	0	0	0	0	0	0	0	0	0	0	0													8.23429
GO:BP	cellular response to interferon-alpha	GO:0035457	0	4.24672	0	0	0	0	0	0	0	0	2.31031	2.17255	0	0	0	0	0	0	0	0	0	0	0	0	0	0	0	0	0	0	0	0			118.808									105.145	35.2245
GO:BP	peptide antigen assembly with MHC protein complex	GO:0002501	0	0	0	0	0	0	0	0	0	0	0	3.27057	0	4.24207	0	0	0	0	0	0	0	0	0	0	0	0	0	0	0	0	0	0													33.0229		119.483
GO:BP	positive regulation of leukocyte cell-cell adhesion	GO:1903039	0	0	0	0	0	0	0	0	0	0	0	3.0454	0	4.22691	0	0	0	0	0	0	0	0	0	0	0	0	0	0	0	0	0	0													5.74792		15.9977
GO:BP	positive regulation of tumor necrosis factor production	GO:0032760	0	1.74936	0	0	0	0	0	0	0	0	0	4.19525	0	0	0	0	0	0	0	0	0	0	0	0	0	0	0	0	0	0	0	0			18.0012										10.6741
GO:BP	cell population proliferation	GO:0008283	0	0	0	0	0	0	0	0	0	0	0	4.19465	0	0	0	0	0	0	0	0	0	0	0	0	0	0	0	0	0	0	0	0													2.39672
GO:BP	regulation of cell death	GO:0010941	0	0	0	0	0	0	0	0	0	0	0	2.47063	0	0	0	0	0	0	0	0	0	0	0	2.00231	3.1097	0	0	0	2.154	0	0	4.17859													2.3483
GO:BP	anatomical structure development	GO:0048856	0	0	0	0	0	0	0	0	0	0	0	1.93086	0	0	0	0	0	0	0	0	0	1.31946	0	0	0	0	0	0	0	0	0	4.16232													1.53391
GO:BP	regulation of leukocyte mediated immunity	GO:0002703	0	0	0	0	0	0	0	0	0	0	0	4.14262	0	0	0	0	0	0	0	0	0	0	0	0	0	0	0	0	0	0	0	0													6.48872
GO:BP	MHC protein complex assembly	GO:0002396	0	0	0	0	0	0	0	0	0	0	0	3.12264	0	4.12622	0	0	0	0	0	0	0	0	0	0	0	0	0	0	0	0	0	0													31.0804		112.455
GO:BP	antigen processing and presentation of peptide or polysaccharide antigen via MHC class II	GO:0002504	0	0	0	0	0	0	0	0	0	0	0	4.12542	0	2.74521	0	0	0	0	0	0	0	0	0	0	0	0	0	0	0	0	0	0													20.5476		53.1035
GO:BP	response to tumor necrosis factor	GO:0034612	0	0	0	0	0	0	0	0	0	0	0	4.1206	0	0	0	0	0	0	0	0	0	0	0	0	0	0	0	0	0	0	0	0													5.93671
GO:BP	tumor necrosis factor production	GO:0032640	0	3.18059	0	0	0	0	0	0	0	0	0	4.10977	0	0	0	0	0	0	0	0	0	0	0	1.75176	0	0	0	0	2.35836	0	0	0			15.5935										7.9255
GO:BP	regulation of tumor necrosis factor production	GO:0032680	0	3.18059	0	0	0	0	0	0	0	0	0	4.10977	0	0	0	0	0	0	0	0	0	0	0	1.75176	0	0	0	0	2.35836	0	0	0			15.5935										7.9255
GO:BP	regulation of leukocyte proliferation	GO:0070663	0	0	0	0	0	0	0	0	0	0	0	3.68855	0	4.10258	0	0	0	0	0	0	0	0	0	0	0	0	0	0	0	0	0	0													5.96543		15.4172
GO:BP	regulation of inflammatory response	GO:0050727	0	0	0	0	0	0	0	0	0	0	0	4.05326	0	0	0	0	0	0	0	0	0	0	0	0	0	0	0	0	0	0	0	0													5.08909
GO:BP	antiviral innate immune response	GO:0140374	0	3.68489	0	0	0	0	0	0	0	0	4.04589	3.27057	0	0	0	0	0	1.63473	0	0	0	0	0	0	0	0	0	0	0	0	0	0			89.1059									105.145	33.0229
GO:BP	positive regulation of tumor necrosis factor superfamily cytokine production	GO:1903557	0	1.66531	0	0	0	0	0	0	0	0	0	4.02927	0	0	0	0	0	0	0	0	0	0	0	0	0	0	0	0	0	0	0	0			17.3021										10.2596
GO:BP	positive regulation of interferon-alpha production	GO:0032727	0	0	0	0	0	0	0	0	0	0	1.41252	3.96309	0	0	0	0	0	0	0	0	0	0	0	0	0	0	0	0	0	0	0	0												54.8583	27.567
GO:BP	eosinophil migration	GO:0072677	0	0	0	0	0	0	0	0	0	0	0	3.96309	0	0	0	0	0	0	0	0	0	0	0	0	0	0	0	0	0	0	0	0													27.567
GO:BP	regulation of developmental process	GO:0050793	0	0	0	0	0	0	0	0	0	0	0	3.927	0	0	0	0	0	0	0	0	0	0	0	0	0	0	0	0	0	0	0	0													2.18243
GO:BP	negative regulation of defense response	GO:0031348	0	0	0	0	0	0	0	0	0	0	3.91714	2.39225	0	0	0	0	0	0	0	0	0	0	0	1.66897	0	0	0	0	0	0	0	0												14.5655	5.48953
GO:BP	macrophage chemotaxis	GO:0048246	0	0	0	0	0	0	0	0	0	0	0	3.87043	0	0	0	0	0	0	0	0	0	0	0	0	0	0	0	0	0	0	0	0													18.967
GO:BP	defense response to bacterium	GO:0042742	0	0	0	0	0	0	0	0	0	0	0	0	0	0	0	0	0	0	0	0	0	0	0	3.81349	0	0	0	0	0	0	0	0
GO:BP	leukocyte differentiation	GO:0002521	0	0	0	0	0	0	0	0	0	0	0	3.80798	0	2.43874	0	0	0	0	0	0	0	0	0	0	0	0	0	0	0	0	0	0													3.97695		7.70858
GO:BP	cellular response to tumor necrosis factor	GO:0071356	0	0	0	0	0	0	0	0	0	0	0	3.79787	0	0	0	0	0	0	0	0	0	0	0	0	0	0	0	0	0	0	0	0													6.08818
GO:BP	developmental process	GO:0032502	0	0	0	0	0	0	0	0	0	0	0	2.0997	0	0	0	0	0	0	0	0	0	0	0	0	0	0	0	0	0	0	0	3.77365													1.50341
GO:BP	regulation of leukocyte activation	GO:0002694	0	0	0	0	0	0	0	0	0	0	0	3.75231	0	3.08853	0	0	0	0	0	0	0	0	0	0	0	0	0	0	0	0	0	0													3.78634		7.78391
GO:BP	regulation of lymphocyte activation	GO:0051249	0	0	0	0	0	0	0	0	0	0	0	2.94532	0	3.73164	0	0	0	0	0	0	0	0	0	0	0	0	0	0	0	0	0	0													3.83899		9.13828
GO:BP	negative regulation of type I interferon-mediated signaling pathway	GO:0060339	0	3.35931	0	0	0	0	0	0	0	0	3.71986	1.30134	0	0	0	0	0	0	0	0	0	0	0	2.48135	0	0	0	0	0	0	0	0			75.0366									88.5432	22.247
GO:BP	lipopolysaccharide-mediated signaling pathway	GO:0031663	0	0	0	0	0	0	0	0	0	0	0	3.70273	0	0	0	0	0	0	0	0	0	0	0	0	0	0	0	0	0	0	0	0													13.8588
GO:BP	positive regulation of cell-cell adhesion	GO:0022409	0	0	0	0	0	0	0	0	0	0	0	2.20931	0	3.64928	0	0	0	0	0	0	0	0	0	0	0	0	0	0	0	0	0	0													4.83716		13.4629
GO:BP	regulation of programmed cell death	GO:0043067	0	0	0	0	0	0	0	0	0	0	0	1.57574	0	0	0	0	0	0	0	0	0	0	0	2.02132	3.20601	0	0	0	2.53771	0	0	3.63273													2.27649
GO:BP	negative regulation of viral life cycle	GO:1903901	0	0	0	0	0	0	0	0	0	0	0	3.61529	0	0	0	0	0	0	0	0	0	0	0	0	0	0	0	0	0	0	0	0													24.3862
GO:BP	anatomical structure formation involved in morphogenesis	GO:0048646	0	0	0	0	0	0	0	0	0	0	0	3.3107	0	0	0	0	0	0	0	0	0	0	0	0	0	0	0	0	3.6137	0	0	0													2.82298
GO:BP	lymphocyte mediated immunity	GO:0002449	0	0	0	0	0	0	0	0	0	0	0	3.60287	0	0	0	0	0	0	0	0	0	0	0	0	0	0	0	0	0	0	0	0													5.04709
GO:BP	locomotion	GO:0040011	0	0	0	0	0	0	0	0	0	0	0	3.59248	0	0	0	0	0	0	0	0	0	0	0	0	0	0	0	0	0	0	0	2.17677													2.37925
GO:BP	regulation of nuclease activity	GO:0032069	0	3.17245	0	0	0	0	0	0	0	0	3.5327	0	0	0	0	0	0	0	0	0	0	0	0	0	0	0	0	0	0	0	0	0			67.8902									80.1105
GO:BP	negative regulation of immune response	GO:0050777	0	2.81868	0	0	0	0	0	0	0	0	3.39076	3.52039	0	0	0	0	0	0	0	0	0	0	0	0	0	0	0	0	0	0	0	0			13.7843									16.2655	7.00597
GO:BP	positive regulation of T cell activation	GO:0050870	0	0	0	0	0	0	0	0	0	0	0	3.50361	0	3.20642	0	0	0	0	0	0	0	0	0	0	0	0	0	0	0	0	0	0													6.30162		15.3464
GO:BP	positive regulation of MAPK cascade	GO:0043410	0	0	0	0	0	0	0	0	0	0	0	3.49831	0	0	0	0	0	0	0	0	0	0	0	0	0	0	0	0	0	0	0	0													4.17421
GO:BP	cell death	GO:0008219	0	0	0	0	0	0	0	0	0	0	0	3.0357	0	0	0	0	0	0	0	0	0	0	0	0	0	0	0	0	1.85209	0	0	3.47131													2.20902
GO:BP	lymphocyte migration	GO:0072676	0	0	0	0	0	0	0	0	0	0	0	3.46652	0	0	0	0	0	0	0	0	0	0	0	0	0	0	0	0	0	0	0	0													8.95537
GO:BP	hematopoietic or lymphoid organ development	GO:0048534	0	0	0	0	0	0	0	0	0	0	0	3.39476	0	1.48516	0	0	0	0	0	0	0	0	0	0	0	0	0	0	0	0	0	0													3.07124		5.14458
GO:BP	neutrophil aggregation	GO:0070488	0	0	0	0	0	0	0	0	0	0	0	0	0	2.0847	0	0	3.38238	0	0	0	0	0	0	1.31541	0	0	0	0	0	0	0	0															477.932
GO:BP	localization of cell	GO:0051674	0	0	0	0	0	0	0	0	0	0	0	3.37153	0	0	0	0	0	0	0	0	0	0	0	0	0	0	0	0	0	0	0	2.30065													2.44109
GO:BP	cell motility	GO:0048870	0	0	0	0	0	0	0	0	0	0	0	3.37153	0	0	0	0	0	0	0	0	0	0	0	0	0	0	0	0	0	0	0	2.30065													2.44109
GO:BP	regulation of apoptotic process	GO:0042981	0	0	0	0	0	0	0	0	0	0	0	1.74377	0	0	0	0	0	0	0	0	0	0	0	1.56267	3.35748	0	0	0	2.62183	0	0	3.32983													2.32167
GO:BP	regulation of cell adhesion	GO:0030155	0	0	0	0	0	0	0	0	0	0	0	1.3777	0	3.35481	0	0	0	0	0	0	0	0	0	0	0	0	0	0	0	0	0	0													2.88331		7.17224
GO:BP	ISG15-protein conjugation	GO:0032020	0	3.06106	0	0	0	0	0	0	0	0	3.34733	1.51891	0	0	0	0	0	0	0	0	0	0	0	0	0	0	0	0	0	0	0	0			178.212									210.29	52.8367
GO:BP	regulation of multicellular organismal development	GO:2000026	0	0	0	0	0	0	0	0	0	0	0	3.31917	0	1.67358	0	0	0	0	0	0	0	0	0	0	0	0	0	0	0	0	0	0													2.65188		4.36135
GO:BP	negative regulation of response to external stimulus	GO:0032102	0	0	0	0	0	0	0	0	0	0	3.31394	0	0	0	0	0	0	0	0	0	0	0	0	1.70542	0	0	0	0	0	0	0	0												9.83174
GO:BP	interferon-alpha production	GO:0032607	0	0	0	0	0	0	0	0	0	0	0	3.31101	0	0	0	0	0	0	0	0	0	0	0	0	0	0	0	0	0	0	0	0													21.8635
GO:BP	regulation of interferon-alpha production	GO:0032647	0	0	0	0	0	0	0	0	0	0	0	3.31101	0	0	0	0	0	0	0	0	0	0	0	0	0	0	0	0	0	0	0	0													21.8635
GO:BP	apoptotic process	GO:0006915	0	0	0	0	0	0	0	0	0	0	0	2.089	0	0	0	0	0	0	0	0	0	0	0	0	1.33868	0	0	0	2.31648	0	0	3.29381													2.16241
GO:BP	regulation of localization	GO:0032879	0	0	0	0	0	0	0	0	0	0	0	3.24553	0	0	0	0	0	0	0	0	0	0	0	0	0	0	0	0	1.38795	0	0	0													2.03444
GO:BP	regulation of cell activation	GO:0050865	0	0	0	0	0	0	0	0	0	0	0	3.22583	0	2.80848	0	0	0	0	0	0	0	0	0	0	0	0	0	0	0	0	0	0													3.52779		7.25238
GO:BP	hemopoiesis	GO:0030097	0	0	0	0	0	0	0	0	0	0	0	3.20297	0	0	0	0	0	0	0	0	0	0	0	0	0	0	0	0	0	0	0	0													3.08709
GO:BP	leukocyte proliferation	GO:0070661	0	0	0	0	0	0	0	0	0	0	0	3.01654	0	3.20257	0	0	0	0	0	0	0	0	0	0	0	0	0	0	0	0	0	0													4.87723		11.7645
GO:BP	antigen processing and presentation	GO:0019882	0	0	0	0	0	0	0	0	0	0	0	3.1669	0	0	0	0	0	0	0	0	0	0	0	0	0	0	0	0	0	0	0	0													8.32074
GO:BP	regulation of cell migration	GO:0030334	0	0	0	0	0	0	0	0	0	0	0	3.16583	0	0	0	0	0	0	0	0	0	0	0	0	0	0	0	0	1.44703	0	0	0													3.07327
GO:BP	regulation of leukocyte cell-cell adhesion	GO:1903037	0	0	0	0	0	0	0	0	0	0	0	2.21995	0	3.16228	0	0	0	0	0	0	0	0	0	0	0	0	0	0	0	0	0	0													4.49674		11.6214
GO:BP	negative regulation of cytokine production	GO:0001818	0	0	0	0	0	0	0	0	0	0	0	3.14081	0	0	0	0	0	0	0	0	0	0	0	2.04352	0	0	0	0	0	0	0	0													5.37974
GO:BP	anatomical structure morphogenesis	GO:0009653	0	0	0	0	0	0	0	0	0	0	0	1.4772	0	0	0	0	0	0	0	0	0	0	0	0	1.38569	0	0	0	1.41606	0	0	3.1255													1.84978
GO:BP	regulation of mononuclear cell proliferation	GO:0032944	0	0	0	0	0	0	0	0	0	0	0	2.39225	0	3.03666	0	0	0	0	0	0	0	0	0	0	0	0	0	0	0	0	0	0													5.48953		14.4828
GO:BP	positive regulation of leukocyte mediated immunity	GO:0002705	0	0	0	0	0	0	0	0	0	0	0	3.01082	0	0	0	0	0	0	0	0	0	0	0	0	0	0	0	0	0	0	0	0													8.00556
GO:BP	MAPK cascade	GO:0000165	0	0	0	0	0	0	0	0	0	0	0	3.00571	0	0	0	0	0	0	0	0	0	0	0	0	0	0	0	0	0	0	0	0													3.19819
GO:BP	programmed cell death	GO:0012501	0	0	0	0	0	0	0	0	0	0	0	1.81616	0	0	0	0	0	0	0	0	0	0	0	0	0	0	0	0	2.19271	0	0	2.99287													2.10461
GO:BP	cellular response to lipid	GO:0071396	0	0	0	0	0	0	0	0	0	0	0	2.95145	0	0	0	0	0	0	0	0	0	0	0	0	0	0	0	0	0	0	0	0													3.6756
GO:BP	negative regulation of signal transduction	GO:0009968	0	0	0	0	0	0	0	0	0	0	0	2.8832	0	0	0	0	0	0	0	0	0	0	0	0	0	0	0	0	0	0	0	0													2.63758
GO:BP	macrophage migration	GO:1905517	0	0	0	0	0	0	0	0	0	0	0	2.80563	0	0	0	0	0	0	0	0	0	0	0	0	0	0	0	0	0	0	0	0													13.4493
GO:BP	biological process involved in interaction with host	GO:0051701	0	2.78659	0	0	0	0	0	0	0	0	2.08296	1.72993	0	0	0	0	0	0	0	0	0	0	0	0	0	0	0	0	0	0	0	0			13.6337									13.7895	5.7745
GO:BP	positive regulation of mononuclear cell proliferation	GO:0032946	0	0	0	0	0	0	0	0	0	0	0	2.77481	0	1.68545	0	0	0	0	0	0	0	0	0	0	0	0	0	0	0	0	0	0													7.5481		17.069
GO:BP	antigen processing and presentation of peptide antigen	GO:0048002	0	0	0	0	0	0	0	0	0	0	0	2.73457	0	1.324	0	0	0	0	0	0	0	0	0	0	0	0	0	0	0	0	0	0													10.4369		23.6016
GO:BP	mononuclear cell differentiation	GO:1903131	0	0	0	0	0	0	0	0	0	0	0	2.71828	0	2.22414	0	0	0	0	0	0	0	0	0	0	0	0	0	0	0	0	0	0													4.09213		8.70946
GO:BP	astrocyte development	GO:0014002	0	0	0	0	0	0	0	0	0	0	0	0	0	0	0	0	2.71556	0	0	0	0	0	0	0	0	0	0	0	0	0	0	0
GO:BP	negative regulation of cell population proliferation	GO:0008285	0	0	0	0	0	0	0	0	0	0	0	2.71511	0	0	0	0	0	0	0	0	0	0	0	0	0	0	0	0	0	0	0	0													3.28828
GO:BP	positive regulation of lymphocyte mediated immunity	GO:0002708	0	0	0	0	0	0	0	0	0	0	0	2.68454	0	0	0	0	0	0	0	0	0	0	0	0	0	0	0	0	0	0	0	0													8.56811
GO:BP	regulation of cell motility	GO:2000145	0	0	0	0	0	0	0	0	0	0	0	2.64408	0	0	0	0	0	0	0	0	0	0	0	0	0	0	0	0	0	0	0	0													2.88301
GO:BP	regulation of metabolic process	GO:0019222	0	0	0	0	0	0	0	0	0	0	0	2.63578	0	0	0	0	0	0	0	0	0	0	0	0	0	0	0	0	0	0	0	0													1.47846
GO:BP	biological process involved in symbiotic interaction	GO:0044403	0	2.62784	0	0	0	0	0	0	0	0	2.11329	2.25984	0	0	0	0	0	0	0	0	0	0	0	0	0	0	0	0	0	0	0	0			10.1473									10.4771	4.8888
GO:BP	system development	GO:0048731	0	0	0	0	0	0	0	0	0	0	0	1.67694	0	0	0	0	0	0	0	0	0	0	0	0	0	0	0	0	0	0	0	2.61913													1.5904
GO:BP	negative regulation of tumor necrosis factor production	GO:0032720	0	0	0	0	0	0	0	0	0	0	0	0	0	0	0	0	0	0	0	0	0	0	0	0	0	0	0	0	2.6185	0	0	0
GO:BP	negative regulation of cell communication	GO:0010648	0	0	0	0	0	0	0	0	0	0	0	2.60792	0	0	0	0	0	0	0	0	0	0	0	0	0	0	0	0	0	0	0	0													2.51043
GO:BP	antigen processing and presentation of exogenous peptide antigen	GO:0002478	0	0	0	0	0	0	0	0	0	0	0	2.5939	0	1.87243	0	0	0	0	0	0	0	0	0	0	0	0	0	0	0	0	0	0													12.5375		32.4022
GO:BP	negative regulation of signaling	GO:0023057	0	0	0	0	0	0	0	0	0	0	0	2.58723	0	0	0	0	0	0	0	0	0	0	0	0	0	0	0	0	0	0	0	0													2.50485
GO:BP	regulation of adaptive immune response	GO:0002819	0	0	0	0	0	0	0	0	0	0	0	2.5784	0	0	0	0	0	0	0	0	0	0	0	0	0	0	0	0	0	0	0	0													6.35195
GO:BP	chemotaxis	GO:0006935	0	0	0	0	0	0	0	0	0	0	0	2.56608	0	0	0	0	0	0	0	0	0	0	0	0	0	0	0	0	0	0	0	2.39485													3.47039
GO:BP	negative regulation of tumor necrosis factor superfamily cytokine production	GO:1903556	0	0	0	0	0	0	0	0	0	0	0	0	0	0	0	0	0	0	0	0	0	0	0	0	0	0	0	0	2.5609	0	0	0
GO:BP	NIK/NF-kappaB signaling	GO:0038061	0	0	0	0	0	0	0	0	0	0	0	2.55397	0	0	0	0	0	0	0	0	0	0	0	0	0	0	0	0	0	0	0	0													7.14009
GO:BP	regulation of cellular component movement	GO:0051270	0	0	0	0	0	0	0	0	0	0	0	2.53482	0	0	0	0	0	0	0	0	0	0	0	0	0	0	0	0	0	0	0	0													2.77277
GO:BP	regulation of MAPK cascade	GO:0043408	0	0	0	0	0	0	0	0	0	0	0	2.53297	0	0	0	0	0	0	0	0	0	0	0	0	0	0	0	0	1.31976	0	0	0													3.32207
GO:BP	cell-cell adhesion	GO:0098609	0	0	0	0	0	0	0	0	0	0	0	2.14898	0	2.53222	0	0	0	0	0	0	0	0	0	0	0	0	0	0	0	0	0	0													2.85604		5.92033
GO:BP	movement of cell or subcellular component	GO:0006928	0	0	0	0	0	0	0	0	0	0	0	2.52749	0	0	0	0	0	0	0	0	0	0	0	0	0	0	0	0	0	0	0	1.31531													2.13996
GO:BP	regulation of mononuclear cell migration	GO:0071675	0	0	0	0	0	0	0	0	0	0	0	2.52358	0	0	0	0	0	0	0	0	0	0	0	0	0	0	0	0	0	0	0	0													8.1988
GO:BP	taxis	GO:0042330	0	0	0	0	0	0	0	0	0	0	0	2.52265	0	0	0	0	0	0	0	0	0	0	0	0	0	0	0	0	0	0	0	2.35327													3.44774
GO:BP	negative regulation of viral entry into host cell	GO:0046597	0	0	0	0	0	0	0	0	0	0	1.47249	2.5104	0	0	0	0	0	0	0	0	0	0	0	0	0	0	0	0	0	0	0	0												57.3518	24.0167
GO:BP	positive regulation of leukocyte proliferation	GO:0070665	0	0	0	0	0	0	0	0	0	0	0	2.47473	0	1.52629	0	0	0	0	0	0	0	0	0	0	0	0	0	0	0	0	0	0													6.99824		15.8256
GO:BP	regulation of catalytic activity	GO:0050790	0	0	0	0	0	0	0	0	0	0	0	2.46135	0	0	0	0	0	0	0	0	0	0	0	0	0	0	0	0	1.32803	0	0	2.11977													2.05501
GO:BP	regulation of hydrolase activity	GO:0051336	0	0	0	0	0	0	0	0	0	0	0	2.45313	0	0	0	0	0	0	0	0	0	0	0	0	0	0	0	0	0	0	0	0													2.81507
GO:BP	homeostatic process	GO:0042592	0	0	0	0	0	0	0	0	0	0	0	1.73599	0	0	0	0	0	0	0	0	0	0	0	0	0	0	0	0	0	0	0	2.43795													2.14444
GO:BP	regulation of leukocyte differentiation	GO:1902105	0	0	0	0	0	0	0	0	0	0	0	0	0	2.43685	0	0	0	0	0	0	0	0	0	0	1.67821	0	0	0	0	0	0	0															11.78
GO:BP	positive regulation of RIG-I signaling pathway	GO:1900246	0	2.14894	0	0	0	0	0	0	0	0	2.43452	0	0	0	0	0	0	0	0	0	0	0	0	0	0	0	0	0	0	0	0	0			97.2065									114.704
GO:BP	interferon-gamma-mediated signaling pathway	GO:0060333	0	0	0	0	0	0	0	0	0	0	2.40831	0	0	0	0	0	0	0	0	0	0	0	0	0	0	0	0	0	0	0	0	0												43.1364
GO:BP	ERK1 and ERK2 cascade	GO:0070371	0	0	0	0	0	0	0	0	0	0	0	2.37566	0	0	0	0	0	0	0	0	0	0	0	0	0	0	0	0	2.13384	0	0	0													4.6377
GO:BP	regulation of anatomical structure morphogenesis	GO:0022603	0	0	0	0	0	0	0	0	0	0	0	0	0	0	0	0	0	0	0	0	0	0	0	0	0	0	0	0	2.3162	0	0	0
GO:BP	cellular response to dsRNA	GO:0071359	0	0	0	0	0	0	0	0	0	0	0	2.30917	0	0	0	0	0	0	0	0	0	0	0	0	0	0	0	0	0	0	0	0													22.0153
GO:BP	regulation of ERK1 and ERK2 cascade	GO:0070372	0	0	0	0	0	0	0	0	0	0	0	0	0	0	0	0	0	0	0	0	0	0	0	0	0	0	0	0	2.30413	0	0	0
GO:BP	mononuclear cell proliferation	GO:0032943	0	0	0	0	0	0	0	0	0	0	0	1.96624	0	2.28883	0	0	0	0	0	0	0	0	0	0	0	0	0	0	0	0	0	0													4.59449		11.189
GO:BP	regulation of locomotion	GO:0040012	0	0	0	0	0	0	0	0	0	0	0	2.28447	0	0	0	0	0	0	0	0	0	0	0	0	0	0	0	0	0	0	0	0													2.75577
GO:BP	positive regulation of defense response	GO:0031349	0	0	0	0	0	0	0	0	0	0	0	2.25984	0	0	0	0	0	0	0	0	0	0	0	0	0	0	0	0	0	0	0	0													4.8888
GO:BP	germinal center formation	GO:0002467	0	0	0	0	0	0	0	0	0	0	0	0	0	2.23012	0	0	0	0	0	0	0	0	0	0	0	0	0	0	0	0	0	0															102.414
GO:BP	regulation of cell-cell adhesion	GO:0022407	0	0	0	0	0	0	0	0	0	0	0	1.42928	0	2.22414	0	0	0	0	0	0	0	0	0	0	0	0	0	0	0	0	0	0													3.61071		8.70946
GO:BP	regulation of type III interferon production	GO:0034344	0	0	0	0	0	0	0	0	0	0	0	2.21179	0	0	0	0	0	0	0	0	0	0	0	0	0	0	0	0	0	0	0	0													79.255
GO:BP	type III interferon production	GO:0034343	0	0	0	0	0	0	0	0	0	0	0	2.21179	0	0	0	0	0	0	0	0	0	0	0	0	0	0	0	0	0	0	0	0													79.255
GO:BP	lymph vessel morphogenesis	GO:0036303	0	0	0	0	0	0	0	0	0	0	0	0	0	0	0	0	0	0	0	0	0	0	0	0	0	0	0	0	2.1958	0	0	0
GO:BP	positive regulation of pattern recognition receptor signaling pathway	GO:0062208	0	1.79814	0	0	0	0	0	0	0	0	2.15483	0	0	0	0	0	0	0	0	0	0	0	0	0	0	0	0	0	0	0	0	0			31.6821									37.3849
GO:BP	regulation of viral entry into host cell	GO:0046596	0	1.79814	0	0	0	0	0	0	0	0	2.15483	2.13151	0	0	0	0	0	0	0	0	0	0	0	0	0	0	0	0	0	0	0	0			31.6821									37.3849	14.0898
GO:BP	multicellular organism development	GO:0007275	0	0	0	0	0	0	0	0	0	0	0	0	0	0	0	0	0	0	0	0	0	0	0	0	0	0	0	0	0	0	0	2.1545
GO:BP	viral entry into host cell	GO:0046718	0	2.13747	0	0	0	0	0	0	0	0	1.33926	1.67745	0	0	0	0	0	0	0	0	0	0	0	0	0	0	0	0	0	0	0	0			14.5479									14.3054	6.4698
GO:BP	T cell proliferation	GO:0042098	0	0	0	0	0	0	0	0	0	0	0	2.12029	0	0	0	0	0	0	0	0	0	0	0	0	0	0	0	0	0	0	0	0													5.69807
GO:BP	vasculature development	GO:0001944	0	0	0	0	0	0	0	0	0	0	0	0	0	0	0	0	0	0	0	0	0	0	0	0	1.66133	0	0	0	2.1158	0	0	0
GO:BP	regulation of pattern recognition receptor signaling pathway	GO:0062207	0	1.68599	0	0	0	0	0	0	0	0	2.11138	1.97447	0	0	0	0	0	0	0	0	0	0	0	0	0	0	0	0	0	0	0	0			17.4718									20.6167	8.28811
GO:BP	regulation of macromolecule metabolic process	GO:0060255	0	0	0	0	0	0	0	0	0	0	0	2.1022	0	0	0	0	0	0	0	0	0	0	0	0	0	0	0	0	0	0	0	0													1.48037
GO:BP	regulation of T cell activation	GO:0050863	0	0	0	0	0	0	0	0	0	0	0	2.09961	0	1.9472	0	0	0	0	0	0	0	0	0	0	0	0	0	0	0	0	0	0													4.38999		9.92737
GO:BP	antigen processing and presentation of exogenous antigen	GO:0019884	0	0	0	0	0	0	0	0	0	0	0	2.08624	0	1.5755	0	0	0	0	0	0	0	0	0	0	0	0	0	0	0	0	0	0													10.5673		27.3104
GO:BP	positive regulation of chemokine production	GO:0032722	0	0	0	0	0	0	0	0	0	0	0	2.08624	0	0	0	0	0	0	0	0	0	0	0	0	0	0	0	0	0	0	0	0													10.5673
GO:BP	follicular dendritic cell differentiation	GO:0002268	0	0	0	0	0	0	0	0	0	0	0	0	0	2.0847	0	0	0	0	0	0	0	0	0	0	0	0	0	0	0	0	0	0															477.932
GO:BP	regulation of lymphocyte mediated immunity	GO:0002706	0	0	0	0	0	0	0	0	0	0	0	2.08117	0	0	0	0	0	0	0	0	0	0	0	0	0	0	0	0	0	0	0	0													6.32775
GO:BP	autocrine signaling	GO:0035425	0	0	0	0	0	0	0	0	0	0	0	0	0	0	0	0	2.06084	0	0	0	0	0	0	0	0	0	0	0	0	0	0	0
GO:BP	regulation of adaptive immune response based on somatic recombination of immune receptors built from immunoglobulin superfamily domains	GO:0002822	0	0	0	0	0	0	0	0	0	0	0	2.05807	0	0	0	0	0	0	0	0	0	0	0	0	0	0	0	0	0	0	0	0													6.29008
GO:BP	angiogenesis	GO:0001525	0	0	0	0	0	0	0	0	0	0	0	0	0	0	0	0	0	0	0	0	0	0	0	0	0	0	0	0	2.0528	0	0	0
GO:BP	circulatory system process	GO:0003013	0	0	0	0	0	0	0	0	0	0	0	0	0	0	0	0	0	0	0	0	0	0	0	0	0	0	0	0	0	0	0	2.04537
GO:BP	response to organic cyclic compound	GO:0014070	0	0	0	0	0	0	0	0	0	0	0	2.04197	0	0	0	0	0	0	0	0	0	0	0	0	0	0	0	0	0	0	0	0													2.81483
GO:BP	T cell activation via T cell receptor contact with antigen bound to MHC molecule on antigen presenting cell	GO:0002291	0	0	0	0	0	0	0	0	0	0	0	0	0	0	0	0	0	0	0	0	0	0	0	0	0	0	2.03893	0	0	0	0	0
GO:BP	positive regulation of T cell proliferation	GO:0042102	0	0	0	0	0	0	0	0	0	0	0	2.03878	0	0	0	0	0	0	0	0	0	0	0	0	0	0	0	0	0	0	0	0													8.45387
GO:BP	entry into host	GO:0044409	0	2.02076	0	0	0	0	0	0	0	0	0	1.51526	0	0	0	0	0	0	0	0	0	0	0	0	0	0	0	0	0	0	0	0			13.8866										6.17572
GO:BP	regulation of angiogenesis	GO:0045765	0	0	0	0	0	0	0	0	0	0	0	0	0	0	0	0	0	0	0	0	0	0	0	1.99251	0	0	0	0	0	0	0	0
GO:BP	blood vessel morphogenesis	GO:0048514	0	0	0	0	0	0	0	0	0	0	0	1.98723	0	0	0	0	0	0	0	0	0	0	0	0	0	0	0	0	1.58295	0	0	0													3.30229
GO:BP	myeloid leukocyte differentiation	GO:0002573	0	0	0	0	0	0	0	0	0	0	0	1.98001	0	0	0	0	0	0	0	0	0	0	0	0	0	0	0	0	0	0	0	0													5.50904
GO:BP	CD4-positive, alpha-beta T cell activation	GO:0035710	0	0	0	0	0	0	0	0	0	0	0	1.97447	0	0	0	0	0	0	0	0	0	0	0	0	0	0	0	0	0	0	0	0													8.28811
GO:BP	chronic inflammatory response	GO:0002544	0	0	0	0	0	0	0	0	0	0	0	0	0	1.96061	0	0	0	0	0	0	0	0	0	0	0	0	0	0	0	0	0	0															84.3409
GO:BP	regulation of T cell proliferation	GO:0042129	0	0	0	0	0	0	0	0	0	0	0	1.94494	0	0	0	0	0	0	0	0	0	0	0	0	0	0	0	0	0	0	0	0													6.10829
GO:BP	regulation of vasculature development	GO:1901342	0	0	0	0	0	0	0	0	0	0	0	0	0	0	0	0	0	0	0	0	0	0	0	1.94232	0	0	0	0	0	0	0	0
GO:BP	tube development	GO:0035295	0	0	0	0	0	0	0	0	0	0	0	0	0	0	0	0	0	0	0	0	0	0	0	0	0	0	0	0	1.88077	0	0	1.93885
GO:BP	sequestering of zinc ion	GO:0032119	0	0	0	0	0	0	0	0	0	0	0	0	0	0	0	0	1.93604	0	0	0	0	0	0	0	0	0	0	0	0	0	0	0
GO:BP	positive regulation of protein autophosphorylation	GO:0031954	0	0	0	0	0	0	0	0	0	0	0	0	0	0	0	0	0	0	0	0	0	0	0	0	0	0	0	0	1.9192	0	0	0
GO:BP	ion homeostasis	GO:0050801	0	0	0	0	0	0	0	0	0	0	0	0	0	0	0	0	0	0	0	0	0	0	0	0	0	0	0	0	0	0	0	1.91529
GO:BP	positive regulation of adaptive immune response based on somatic recombination of immune receptors built from immunoglobulin superfamily domains	GO:0002824	0	0	0	0	0	0	0	0	0	0	0	1.91159	0	0	0	0	0	0	0	0	0	0	0	0	0	0	0	0	0	0	0	0													8.12872
GO:BP	tube morphogenesis	GO:0035239	0	0	0	0	0	0	0	0	0	0	0	1.45067	0	0	0	0	0	0	0	0	0	0	0	0	0	0	0	0	0	0	0	1.9066													2.7383
GO:BP	modulation of process of another organism	GO:0035821	0	0	0	0	0	0	0	0	0	0	0	0	0	0	0	0	0	0	0	0	0	0	0	1.90539	0	0	0	0	0	0	0	0
GO:BP	modulation by symbiont of entry into host	GO:0052372	0	1.54514	0	0	0	0	0	0	0	0	1.90079	1.75754	0	0	0	0	0	0	0	0	0	0	0	0	0	0	0	0	0	0	0	0			27.4172									32.3523	12.1931
GO:BP	positive regulation of lymphocyte proliferation	GO:0050671	0	0	0	0	0	0	0	0	0	0	0	1.8999	0	0	0	0	0	0	0	0	0	0	0	0	0	0	0	0	0	0	0	0													6.89174
GO:BP	positive regulation of monocyte chemotactic protein-1 production	GO:0071639	0	0	0	0	0	0	0	0	0	0	0	1.87317	0	0	0	0	0	0	0	0	0	0	0	0	0	0	0	0	0	0	0	0													30.1924
GO:BP	astrocyte differentiation	GO:0048708	0	0	0	0	0	0	0	0	0	0	0	0	0	0	0	0	1.86838	0	0	0	0	0	0	0	0	0	0	0	0	0	0	0
GO:BP	movement in host environment	GO:0052126	0	1.84842	0	0	0	0	0	0	0	0	0	0	0	0	0	0	0	0	0	0	0	0	0	0	0	0	0	0	0	0	0	0			12.9609
GO:BP	regulation of lymphocyte proliferation	GO:0050670	0	0	0	0	0	0	0	0	0	0	0	1.66162	0	1.83468	0	0	0	0	0	0	0	0	0	0	0	0	0	0	0	0	0	0													5.09828		12.5772
GO:BP	lymph vessel development	GO:0001945	0	0	0	0	0	0	0	0	0	0	0	0	0	0	0	0	0	0	0	0	0	0	0	0	0	0	0	0	1.82337	0	0	0
GO:BP	cellular response to external stimulus	GO:0071496	0	0	0	0	0	0	0	0	0	0	0	1.81251	0	0	0	0	0	0	0	0	0	0	0	0	0	0	0	0	0	0	0	0													4.44581
GO:BP	regulation of chemotaxis	GO:0050920	0	0	0	0	0	0	0	0	0	0	0	1.80772	0	0	0	0	0	0	0	0	0	0	0	0	0	0	0	0	0	0	0	0													5.28367
GO:BP	T cell differentiation	GO:0030217	0	0	0	0	1.80722	0	0	0	0	0	0	1.76513	0	0	0	0	0	0	0	0	0	0	0	0	0	0	0	0	0	0	0	0						47.4338							4.76722
GO:BP	regulation of gene expression	GO:0010468	0	0	0	0	0	0	0	0	0	0	0	1.79659	0	0	0	0	0	0	0	0	0	0	0	0	0	0	0	0	0	0	0	0													1.54941
GO:BP	positive regulation of leukocyte activation	GO:0002696	0	0	0	0	0	0	0	0	0	0	0	1.77802	0	1.39539	0	0	0	0	0	0	0	0	0	0	0	0	0	0	0	0	0	0													3.8661		8.15981
GO:BP	positive regulation of adaptive immune response	GO:0002821	0	0	0	0	0	0	0	0	0	0	0	1.76031	0	0	0	0	0	0	0	0	0	0	0	0	0	0	0	0	0	0	0	0													7.75584
GO:BP	positive regulation of leukocyte migration	GO:0002687	0	0	0	0	0	0	0	0	0	0	0	1.74978	0	0	0	0	0	0	0	0	0	0	0	0	0	0	0	0	0	0	0	0													6.60459
GO:BP	circulatory system development	GO:0072359	0	0	0	0	0	0	0	0	0	0	0	0	0	0	0	0	0	0	0	0	0	0	0	0	0	0	0	0	1.74266	0	0	0
GO:BP	positive regulation of response to cytokine stimulus	GO:0060760	0	1.3856	0	0	0	0	0	0	0	0	1.74051	1.52357	0	0	0	0	0	0	0	0	0	0	0	0	0	0	0	0	0	0	0	0			25.0122									29.5144	11.1235
GO:BP	leukocyte migration involved in inflammatory response	GO:0002523	0	0	0	0	0	0	0	0	0	0	0	0	0	1.73812	0	0	0	0	0	0	0	0	0	0	0	0	0	0	0	0	0	0															71.6898
GO:BP	transmembrane receptor protein tyrosine kinase signaling pathway	GO:0007169	0	0	0	0	0	0	0	0	0	0	0	0	0	0	0	0	0	0	0	0	0	0	0	0	0	0	0	0	0	0	0	1.73803
GO:BP	inorganic ion homeostasis	GO:0098771	0	0	0	0	0	0	0	0	0	0	0	0	0	0	0	0	0	0	0	0	0	0	0	0	0	0	0	0	0	0	0	1.73557
GO:BP	cell volume homeostasis	GO:0006884	0	0	0	0	0	0	0	0	0	0	0	0	0	0	0	0	0	0	0	0	0	0	0	0	0	0	0	0	1.73421	0	0	0
GO:BP	positive regulation of lymphocyte activation	GO:0051251	0	0	0	0	0	0	0	0	0	0	0	1.71882	0	1.72904	0	0	0	0	0	0	0	0	0	0	0	0	0	0	0	0	0	0													4.06436		9.191
GO:BP	humoral immune response	GO:0006959	0	0	0	0	0	0	0	0	0	0	0	1.72325	0	0	0	0	0	0	0	0	0	0	0	0	0	0	0	0	0	0	0	0													4.36112
GO:BP	blood circulation	GO:0008015	0	0	0	0	0	0	0	0	0	0	0	0	0	0	0	0	0	0	0	0	0	0	0	0	0	0	0	0	0	0	0	1.71489
GO:BP	regulation of monocyte chemotaxis	GO:0090025	0	0	0	0	0	0	0	0	0	0	0	0	0	0	1.7144	0	0	0	0	0	0	0	0	0	0	0	0	0	0	0	0	0
GO:BP	myeloid leukocyte activation	GO:0002274	0	0	0	0	0	0	0	0	0	0	0	1.69755	0	0	0	0	0	0	0	0	0	0	0	0	0	0	0	0	0	0	0	0													5.14339
GO:BP	positive regulation of cell migration	GO:0030335	0	0	0	0	0	0	0	0	0	0	0	1.69426	0	0	0	0	0	0	0	0	0	0	0	0	0	0	0	0	0	0	0	0													3.42833
GO:BP	regulation of hemopoiesis	GO:1903706	0	0	0	0	0	0	0	0	0	0	0	0	0	1.68296	0	0	0	0	0	0	0	0	0	0	0	0	0	0	0	0	0	0															9.04195
GO:BP	regulation of biological process involved in symbiotic interaction	GO:0043903	0	1.32589	0	0	0	0	0	0	0	0	1.68051	1.43638	0	0	0	0	0	0	0	0	0	0	0	0	0	0	0	0	0	0	0	0			24.1643									28.5139	10.7464
GO:BP	interleukin-6 production	GO:0032635	0	0	0	0	0	0	0	0	0	0	0	1.67745	0	0	0	0	0	0	0	0	0	0	0	0	0	0	0	0	0	0	0	0													6.4698
GO:BP	regulation of interleukin-6 production	GO:0032675	0	0	0	0	0	0	0	0	0	0	0	1.67745	0	0	0	0	0	0	0	0	0	0	0	0	0	0	0	0	0	0	0	0													6.4698
GO:BP	regulation of body fluid levels	GO:0050878	0	0	0	0	0	0	0	0	0	0	0	0	0	0	0	0	0	0	0	0	0	0	0	0	0	0	0	0	1.6546	0	0	0
GO:BP	positive regulation of cell activation	GO:0050867	0	0	0	0	0	0	0	0	0	0	0	1.64202	0	1.32173	0	0	0	0	0	0	0	0	0	0	0	0	0	0	0	0	0	0													3.76508		7.94661
GO:BP	enzyme linked receptor protein signaling pathway	GO:0007167	0	0	0	0	0	0	0	0	0	0	0	0	0	0	0	0	0	0	0	0	0	0	0	0	0	0	0	0	0	0	0	1.63765
GO:BP	follicular dendritic cell activation	GO:0002266	0	0	0	0	0	0	0	0	0	0	0	0	0	1.60816	0	0	0	0	0	0	0	0	0	0	0	0	0	0	0	0	0	0															318.621
GO:BP	CD4-positive, alpha-beta T cell differentiation	GO:0043367	0	0	0	0	0	0	0	0	0	0	0	1.59174	0	0	0	0	0	0	0	0	0	0	0	0	0	0	0	0	0	0	0	0													8.91221
GO:BP	positive regulation of cell death	GO:0010942	0	0	0	0	0	0	0	0	0	0	0	0	0	0	0	0	0	0	0	0	0	0	0	0	0	0	0	0	0	0	0	1.55926
GO:BP	negative regulation of apoptotic process	GO:0043066	0	0	0	0	0	0	0	0	0	0	0	0	0	0	0	0	0	0	0	0	0	0	0	0	0	0	0	0	1.54693	0	0	0
GO:BP	regulation of RIG-I signaling pathway	GO:0039535	0	0	0	0	0	0	0	0	0	0	1.53543	0	0	0	0	0	0	0	0	0	0	0	0	0	0	0	0	0	0	0	0	0												60.0829
GO:BP	negative regulation of IP-10 production	GO:0071659	0	1.31624	0	0	0	0	0	0	0	0	1.52818	0	0	0	0	0	0	0	0	0	0	0	0	0	0	0	0	0	0	0	0	0			237.616									280.387
GO:BP	regulation of DNA-binding transcription factor activity	GO:0051090	0	0	0	0	0	0	0	0	0	0	0	1.51061	0	0	0	0	0	0	0	0	0	0	0	0	0	0	0	0	0	0	0	0													3.66921
GO:BP	alpha-beta T cell activation	GO:0046631	0	0	0	0	0	0	0	0	0	0	0	1.49281	0	0	0	0	0	0	0	0	0	0	0	0	0	0	0	0	0	0	0	0													6.13587
GO:BP	leukocyte aggregation	GO:0070486	0	0	0	0	0	0	0	0	0	0	0	0	0	0	0	0	1.4918	0	0	0	0	0	0	0	0	0	0	0	0	0	0	0
GO:BP	negative regulation of programmed cell death	GO:0043069	0	0	0	0	0	0	0	0	0	0	0	0	0	0	0	0	0	0	0	0	0	0	0	0	0	0	0	0	1.48585	0	0	0
GO:BP	regulation of biological quality	GO:0065008	0	0	0	0	0	0	0	0	0	0	0	0	0	0	0	0	0	0	0	0	0	1.45294	0	0	0	0	0	0	0	0	0	0
GO:BP	cell-substrate adhesion	GO:0031589	0	0	0	0	0	0	0	0	0	0	0	0	0	0	0	0	0	0	0	0	0	0	0	0	0	0	0	0	0	0	0	1.4485
GO:BP	positive regulation of cell motility	GO:2000147	0	0	0	0	0	0	0	0	0	0	0	1.44474	0	0	0	0	0	0	0	0	0	0	0	0	0	0	0	0	0	0	0	0													3.27819
GO:BP	peptidyl-cysteine S-nitrosylation	GO:0018119	0	0	0	0	0	0	0	0	0	0	0	0	0	0	0	0	1.42499	0	0	0	0	0	0	0	0	0	0	0	0	0	0	0
GO:BP	protein nitrosylation	GO:0017014	0	0	0	0	0	0	0	0	0	0	0	0	0	0	0	0	1.42499	0	0	0	0	0	0	0	0	0	0	0	0	0	0	0
GO:BP	cellular response to interferon-beta	GO:0035458	0	0	0	0	0	0	0	0	0	0	1.41252	0	0	0	0	0	0	0	0	0	0	0	0	0	0	0	0	0	0	0	0	0												54.8583
GO:BP	cellular response to hormone stimulus	GO:0032870	0	0	1.38075	0	0	0	0	0	0	0	0	0	0	0	0	0	0	0	0	0	0	0	0	0	0	0	0	0	0	0	0	0				18.0352
GO:BP	female sex differentiation	GO:0046660	0	0	0	0	0	0	0	0	0	0	0	0	0	0	0	0	0	0	0	0	0	0	0	0	0	0	0	0	1.37461	0	0	0
GO:BP	positive regulation of protein kinase B signaling	GO:0051897	0	0	0	0	0	0	0	0	0	0	0	0	0	0	0	0	0	0	0	0	0	0	0	0	1.36722	0	0	0	0	0	0	0
GO:BP	sequestering of metal ion	GO:0051238	0	0	0	0	0	0	0	0	0	0	0	0	0	0	0	0	1.36298	0	0	0	0	0	0	0	0	0	0	0	0	0	0	0
GO:BP	positive regulation of cell population proliferation	GO:0008284	0	0	0	0	0	0	0	0	0	0	0	1.36202	0	0	0	0	0	0	0	0	0	0	0	0	0	0	0	0	0	0	0	0													2.62755
GO:BP	regulation of viral-induced cytoplasmic pattern recognition receptor signaling pathway	GO:0039531	0	0	0	0	0	0	0	0	0	0	1.35526	0	0	0	0	0	0	0	0	0	0	0	0	0	0	0	0	0	0	0	0	0												52.5725
GO:BP	reproductive structure development	GO:0048608	0	0	0	0	0	0	0	0	0	0	0	0	0	0	0	0	0	0	0	0	0	0	0	0	0	0	0	0	1.34543	0	0	0
GO:BP	glial cell development	GO:0021782	0	0	0	0	0	0	0	0	0	0	0	0	0	0	0	0	1.33959	0	0	0	0	0	0	0	0	0	0	0	0	0	0	0
GO:BP	reproductive system development	GO:0061458	0	0	0	0	0	0	0	0	0	0	0	0	0	0	0	0	0	0	0	0	0	0	0	0	0	0	0	0	1.32882	0	0	0
GO:BP	platelet activation	GO:0030168	0	0	0	0	0	0	0	0	0	0	0	0	0	0	0	0	0	0	0	0	0	0	0	0	0	0	0	0	1.31999	0	0	0
GO:BP	lymphocyte proliferation	GO:0046651	0	0	0	0	0	0	0	0	0	0	0	1.31843	0	0	0	0	0	0	0	0	0	0	0	0	0	0	0	0	0	0	0	0													4.29858
GO:BP	positive regulation of cellular component movement	GO:0051272	0	0	0	0	0	0	0	0	0	0	0	1.31576	0	0	0	0	0	0	0	0	0	0	0	0	0	0	0	0	0	0	0	0													3.20222
GO:BP	lymphocyte differentiation	GO:0030098	0	0	0	0	1.31099	0	0	0	0	0	0	0	0	0	0	0	0	0	0	0	0	0	0	0	0	0	0	0	0	0	0	0						32.3523
GO:BP	positive regulation of mast cell chemotaxis	GO:0060754	0	0	0	0	0	0	0	0	0	0	0	0	0	0	0	0	0	0	0	0	0	0	0	0	0	0	0	0	1.30964	0	0	0
GO:BP	cellular response to exogenous dsRNA	GO:0071360	0	0	0	0	0	0	0	0	0	0	0	1.30134	0	0	0	0	0	0	0	0	0	0	0	0	0	0	0	0	0	0	0	0													22.247
GO:MF	double-stranded RNA binding	GO:0003725	0	5.64928	0	0	0	0	0	0	0	0	8.06741	7.08592	0	0	0	0	0	0	0	0	0	0	0	0	0	0	0	0	0	0	0	0			28.4716									41.1341	15.0636
GO:MF	2'-5'-oligoadenylate synthetase activity	GO:0001730	0	7.29209	0	0	0	0	0	0	0	0	7.67688	5.32391	0	0	0	0	0	0	0	0	0	0	0	3.55038	0	0	0	0	0	0	0	0			300.985									380.491	101.337
GO:MF	chemokine activity	GO:0008009	0	0	0	1.46097	0	0	0	0	0	0	0	6.17132	0	0	0	0	0	0	0	0	0	0	0	0	0	0	0	0	0	0	0	0					89.6267								18.2406
GO:MF	cytokine activity	GO:0005125	0	0	0	0	0	0	0	0	0	0	0	6.07456	0	0	0	0	0	0	0	0	0	0	0	0	0	0	0	0	0	0	0	0													6.89952
GO:MF	chemokine receptor binding	GO:0042379	0	0	0	0	0	0	0	0	0	0	0	5.88502	0	0	0	0	0	0	0	0	0	0	0	0	0	0	0	0	0	0	0	0													13.8817
GO:MF	CCR chemokine receptor binding	GO:0048020	0	0	0	0	0	0	0	0	0	0	0	5.04074	0	0	0	0	0	0	0	0	0	0	0	0	0	0	0	0	0	0	0	0													17.2488
GO:MF	MHC class II protein complex binding	GO:0023026	0	0	0	0	0	0	0	0	0	0	0	2.68287	0	4.0016	0	0	0	0	0	0	0	0	0	0	0	0	0	0	0	0	0	0													20.2673		73.3309
GO:MF	MHC class II receptor activity	GO:0032395	0	0	0	0	0	0	0	0	0	0	0	1.5793	0	3.65257	0	0	0	0	0	0	0	0	0	0	0	0	0	0	0	0	0	0													38.0013		171.869
GO:MF	immune receptor activity	GO:0140375	0	0	0	0	0	0	0	0	0	0	0	3.13978	0	3.60882	0	0	0	0	0	0	0	2.82881	0	1.40623	0	0	0	0	0	0	0	0													7.187		19.5029
GO:MF	receptor ligand activity	GO:0048018	0	0	0	2.17988	0	0	0	0	0	0	0	3.5901	0	0	0	0	0	0	0	0	0	0	0	0	0	0	0	0	1.44452	0	0	0					18.1064								3.88969
GO:MF	signaling receptor regulator activity	GO:0030545	0	0	0	2.00731	0	0	0	0	0	0	0	3.55234	0	0	0	0	0	0	0	0	0	0	0	0	0	0	0	0	0	0	0	0					16.3552								3.69842
GO:MF	Toll-like receptor 4 binding	GO:0035662	0	0	0	0	0	0	0	0	0	0	0	0	0	1.93917	0	0	3.51421	0	0	0	0	0	0	0	0	0	0	0	0	0	0	0															229.159
GO:MF	signaling receptor activator activity	GO:0030546	0	0	0	2.15603	0	0	0	0	0	0	0	3.49825	0	0	0	0	0	0	0	0	0	0	0	0	0	0	0	0	1.41101	0	0	0					17.8539								3.83545
GO:MF	MHC protein complex binding	GO:0023023	0	0	0	0	0	0	0	0	0	0	0	2.06069	0	3.49727	0	0	0	0	0	0	0	0	0	0	0	0	0	0	0	0	0	0													15.354		55.5537
GO:MF	peptide antigen binding	GO:0042605	0	0	0	0	0	0	0	0	0	0	0	2.06069	0	3.49727	0	0	0	0	0	0	0	0	0	0	0	0	0	0	0	0	0	0													15.354		55.5537
GO:MF	cytokine receptor binding	GO:0005126	0	0	0	0	0	0	0	0	0	0	0	3.46272	0	0	0	0	0	0	0	0	0	0	0	0	0	0	0	0	1.64229	0	0	0													5.14027
GO:MF	G protein-coupled receptor binding	GO:0001664	0	0	0	1.44491	0	0	0	0	0	0	0	3.27853	0	0	0	0	0	0	0	0	0	0	0	0	0	0	0	0	0	0	0	0					23.5035								4.96054
GO:MF	signaling receptor binding	GO:0005102	0	0	0	0	0	0	0	0	0	0	0	3.23718	0	0	0	0	0	0	0	0	0	0	0	0	0	0	0	0	0	0	0	2.32122													2.35972
GO:MF	adenylyltransferase activity	GO:0070566	0	2.76668	0	0	0	0	0	0	0	0	3.14471	0	0	0	0	0	0	0	0	0	0	0	0	0	0	0	0	0	0	0	0	0			37.6231									47.5613
GO:MF	icosatetraenoic acid binding	GO:0050543	0	0	0	0	0	0	0	0	0	0	0	0	0	1.54243	0	0	3.11653	0	0	0	0	0	0	0	0	0	0	0	0	0	0	0															152.773
GO:MF	arachidonic acid binding	GO:0050544	0	0	0	0	0	0	0	0	0	0	0	0	0	1.54243	0	0	3.11653	0	0	0	0	0	0	0	0	0	0	0	0	0	0	0															152.773
GO:MF	endoribonuclease activity	GO:0004521	0	0	0	0	0	0	0	0	3.01619	0	0	0	0	0	0	0	0	0	0	0	0	0	0	0	0	0	0	0	0	0	0	0										81.7541
GO:MF	icosanoid binding	GO:0050542	0	0	0	0	0	0	0	0	0	0	0	0	0	1.39691	0	0	2.97053	0	0	0	0	0	0	0	0	0	0	0	0	0	0	0															130.948
GO:MF	Toll-like receptor binding	GO:0035325	0	0	0	0	0	0	0	0	0	0	0	0	0	0	0	0	2.47385	0	0	0	0	0	0	0	0	0	0	0	0	0	0	2.69446
GO:MF	RAGE receptor binding	GO:0050786	0	0	0	0	0	0	0	0	0	0	0	0	0	0	0	0	2.63992	0	0	0	0	0	0	0	0	0	0	0	0	0	0	0
GO:MF	pattern recognition receptor activity	GO:0038187	0	0	0	0	0	0	0	0	0	0	0	2.50814	0	0	0	0	0	0	0	0	0	0	0	0	0	0	0	0	0	0	0	0													18.7661
GO:MF	protein binding	GO:0005515	0	0	0	0	0	0	0	0	0	0	0	2.49794	0	0	0	0	0	0	0	0	0	0	0	0	0	0	0	0	0	0	0	0													1.17778
GO:MF	ribonuclease activity	GO:0004540	0	0	0	0	0	0	0	0	2.38468	0	0	0	0	0	0	0	0	0	0	0	0	0	0	0	0	0	0	0	0	0	0	0										50.415
GO:MF	endonuclease activity	GO:0004519	0	0	0	0	0	0	0	0	2.29071	0	0	0	0	0	0	0	0	0	0	0	0	0	0	0	0	0	0	0	0	0	0	0										46.8977
GO:MF	long-chain fatty acid binding	GO:0036041	0	0	0	0	0	0	0	0	0	0	0	0	0	0	0	0	2.27259	0	0	0	0	0	0	0	0	0	0	0	0	0	0	0
GO:MF	NAD+ nucleosidase activity	GO:0003953	0	0	0	0	0	0	0	0	0	0	0	2.27179	0	0	0	0	0	0	0	0	0	0	0	0	0	0	0	0	0	0	0	0													16.8894
GO:MF	peptide binding	GO:0042277	0	0	0	0	0	0	0	0	0	0	0	2.11766	0	1.62599	0	0	0	0	0	0	0	0	0	0	0	0	0	0	0	0	0	0													4.20887		8.78565
GO:MF	single-stranded RNA binding	GO:0003727	0	0	0	0	0	0	0	0	0	0	1.45894	1.99686	0	0	0	0	0	0	0	0	0	0	0	0	0	0	0	0	0	0	0	0												18.1186	8.44472
GO:MF	carbohydrate binding	GO:0030246	0	0	0	0	0	0	0	0	0	0	0	0	0	0	0	0	0	0	0	0	0	0	0	0	0	0	0	0	0	1.91674	0	0
GO:MF	identical protein binding	GO:0042802	0	0	0	0	0	0	0	0	0	0	0	1.79534	0	0	0	0	0	0	0	0	0	0	0	0	0	0	0	0	0	0	0	0													1.93853
GO:MF	CCR5 chemokine receptor binding	GO:0031730	0	0	0	0	0	0	0	0	0	0	0	1.78025	0	0	0	0	0	0	0	0	0	0	0	0	0	0	0	0	0	0	0	0													43.43
GO:MF	amide binding	GO:0033218	0	0	0	0	0	0	0	0	0	0	0	1.75564	0	0	0	0	0	0	0	0	0	0	0	0	0	0	0	0	0	0	0	0													3.64708
GO:MF	pre-mRNA 5'-splice site binding	GO:0030627	0	0	0	0	0	0	0	0	1.72382	0	0	0	0	0	0	0	1.54955	0	0	0	0	0	0	0	0	0	0	0	0	0	0	0										30.249
GO:MF	ISG15 transferase activity	GO:0042296	0	1.52577	0	0	0	0	0	0	0	0	1.6976	0	0	0	0	0	0	0	0	0	0	0	0	0	0	0	0	0	0	0	0	0			150.493									190.245
GO:MF	molecular function regulator	GO:0098772	0	0	0	0	0	0	0	0	0	0	0	1.69537	0	0	0	0	0	0	0	0	0	0	0	0	0	0	0	0	0	0	0	0													1.96269
GO:MF	nuclease activity	GO:0004518	0	0	0	0	0	0	0	0	1.66108	0	0	0	0	0	0	0	0	0	0	0	0	0	0	0	0	0	0	0	0	0	0	0										28.8086
GO:MF	RNA helicase activity	GO:0003724	0	0	0	0	0	0	0	0	0	0	1.62943	0	0	0	0	0	0	0	0	0	0	0	0	0	0	0	0	0	0	0	0	0												20.0258
GO:MF	ATP-dependent activity, acting on RNA	GO:0008186	0	0	0	0	0	0	0	0	0	0	1.58508	0	0	0	0	0	0	0	0	0	0	0	0	0	0	0	0	0	0	0	0	0												19.5123
GO:MF	potassium:chloride symporter activity	GO:0015379	0	0	0	0	0	0	0	0	0	0	0	0	0	0	0	0	0	0	0	0	0	0	0	0	0	0	0	0	1.49897	0	0	0
GO:MF	fatty acid binding	GO:0005504	0	0	0	0	0	0	0	0	0	0	0	0	0	0	0	0	1.4498	0	0	0	0	0	0	0	0	0	0	0	0	0	0	0
GO:MF	hormone activity	GO:0005179	0	0	0	0	0	0	0	0	0	0	0	0	0	0	0	0	0	0	0	0	0	0	1.39032	0	0	0	0	0	0	0	0	0
GO:MF	phenanthrene 9,10-monooxygenase activity	GO:0018636	0	0	0	0	0	0	0	0	0	0	0	0	0	0	0	0	0	0	0	0	0	0	0	0	1.30524	0	0	0	0	0	0	0
GO:MF	indanol dehydrogenase activity	GO:0047718	0	0	0	0	0	0	0	0	0	0	0	0	0	0	0	0	0	0	0	0	0	0	0	0	1.30524	0	0	0	0	0	0	0
GO:MF	trans-1,2-dihydrobenzene-1,2-diol dehydrogenase activity	GO:0047115	0	0	0	0	0	0	0	0	0	0	0	0	0	0	0	0	0	0	0	0	0	0	0	0	1.30524	0	0	0	0	0	0	0
GO:MF	methylbutanoate-CoA ligase activity	GO:0043759	0	0	0	0	0	0	0	0	0	0	0	0	0	0	0	0	0	0	0	0	1.30244	0	0	0	0	0	0	0	0	0	0	0
GO:MF	propionate CoA-transferase activity	GO:0018729	0	0	0	0	0	0	0	0	0	0	0	0	0	0	0	0	0	0	0	0	1.30244	0	0	0	0	0	0	0	0	0	0	0
GO:MF	exoribonuclease II activity	GO:0008859	0	0	0	0	0	0	0	0	0	0	0	0	0	0	0	0	0	0	0	0	0	0	0	0	0	0	0	0	0	0	1.30213	0
GO:MF	stem cell factor receptor activity	GO:0005020	0	0	0	0	0	1.30171	0	0	0	0	0	0	0	0	0	0	0	0	0	0	0	0	0	0	0	0	0	0	0	0	0	0							3361
GO:MF	interleukin-18 receptor activity	GO:0042008	0	0	0	0	0	0	0	0	0	0	0	1.3015	0	0	0	0	0	0	0	0	0	0	0	0	0	0	0	0	0	0	0	0													101.337
GO:MF	creatine:sodium symporter activity	GO:0005309	0	0	0	0	0	0	0	0	0	0	0	0	0	0	0	0	0	0	0	0	0	0	0	0	0	0	0	1.30113	0	0	0	0
GO:CC	cell periphery	GO:0071944	0	0	0	0	0	0	0	0	0	0	0	4.49537	0	0	0	0	0	0	0	0	0	0	0	3.3854	0	0	0	0	0	0	0	9.51254													1.61287
GO:CC	plasma membrane	GO:0005886	0	0	0	0	0	0	0	0	0	0	0	4.20186	0	0	0	0	0	0	0	0	0	0	0	2.35595	0	0	0	0	0	0	0	6.14316													1.63663
GO:CC	MHC class II protein complex	GO:0042613	0	0	0	0	0	0	0	0	0	0	0	3.94882	0	5.10574	0	0	0	0	0	0	0	0	0	0	0	0	0	0	0	0	0	0													31.8706		115.893
GO:CC	integral component of plasma membrane	GO:0005887	0	0	0	0	0	0	0	0	0	0	0	0	0	0	0	0	0	0	0	0	0	0	0	1.56003	3.80761	0	0	0	0	0	0	4.90804
GO:CC	MHC protein complex	GO:0042611	0	0	0	0	0	0	0	0	0	0	0	3.13476	0	4.46044	0	0	0	0	0	0	0	0	0	0	0	0	0	0	0	0	0	0													22.575		82.0909
GO:CC	lumenal side of endoplasmic reticulum membrane	GO:0098553	0	0	0	0	0	0	0	0	0	0	0	1.62158	0	4.38536	0	0	0	0	0	0	0	0	0	0	0	0	0	0	0	0	0	0													17.3376		78.8073
GO:CC	integral component of lumenal side of endoplasmic reticulum membrane	GO:0071556	0	0	0	0	0	0	0	0	0	0	0	1.62158	0	4.38536	0	0	0	0	0	0	0	0	0	0	0	0	0	0	0	0	0	0													17.3376		78.8073
GO:CC	intrinsic component of plasma membrane	GO:0031226	0	0	0	0	0	0	0	0	0	0	0	0	0	0	0	0	0	0	0	0	0	0	0	0	3.42098	0	0	0	0	0	0	4.34848
GO:CC	secretory granule lumen	GO:0034774	0	0	0	0	0	0	0	0	0	0	0	0	0	0	0	2.47718	0	0	0	0	0	0	0	2.41165	0	0	0	0	4.31868	0	0	0
GO:CC	cytoplasmic vesicle lumen	GO:0060205	0	0	0	0	0	0	0	0	0	0	0	0	0	0	0	2.45769	0	0	0	0	0	0	0	2.37949	0	0	0	0	4.29127	0	0	0
GO:CC	vesicle lumen	GO:0031983	0	0	0	0	0	0	0	0	0	0	0	0	0	0	0	2.44481	0	0	0	0	0	0	0	2.35824	0	0	0	0	4.27314	0	0	0
GO:CC	extracellular space	GO:0005615	0	0	0	0	0	0	0	0	0	0	0	0	0	0	0	0	0	0	0	0	0	0	0	0	0	0	0	0	4.2563	0	0	0
GO:CC	lumenal side of membrane	GO:0098576	0	0	0	0	0	0	0	0	0	0	0	0	0	3.93612	0	0	0	0	0	0	0	0	0	0	0	0	0	0	0	0	0	0															61.5682
GO:CC	secretory vesicle	GO:0099503	0	0	0	0	0	0	0	0	0	0	0	0	0	0	0	0	0	0	0	0	0	2.32065	0	0	0	0	0	0	3.8261	0	0	1.37135
GO:CC	secretory granule	GO:0030141	0	0	0	0	0	0	0	0	0	0	0	0	0	0	0	0	0	0	0	0	0	1.99885	0	1.47354	0	0	0	0	3.45877	0	0	1.51971
GO:CC	extracellular region	GO:0005576	0	0	0	0	0	0	0	0	0	0	0	1.44742	0	0	0	0	0	0	0	0	0	0	0	2.17936	0	0	0	0	3.44843	0	0	3.17589													1.56131
GO:CC	trans-Golgi network membrane	GO:0032588	0	0	0	0	0	0	0	0	0	0	0	0	0	3.43641	0	0	0	0	0	0	0	0	0	0	0	0	0	0	0	0	0	0															25.1299
GO:CC	host cell part	GO:0033643	0	0	0	0	0	0	0	0	0	0	0	0	0	0	0	0	0	0	0	0	0	3.25525	0	0	2.14727	0	0	0	3.38931	0	0	0
GO:CC	platelet alpha granule lumen	GO:0031093	0	0	0	0	0	0	0	0	0	0	0	0	0	0	0	0	0	0	0	0	0	0	0	0	0	0	0	0	3.35058	0	0	0
GO:CC	side of membrane	GO:0098552	0	0	0	0	0	0	0	0	0	0	0	3.33034	0	2.1328	0	0	0	0	0	0	0	0	0	0	0	0	0	0	0	0	0	0													3.46752		6.30458
GO:CC	vesicle	GO:0031982	0	0	0	0	0	0	0	0	0	0	0	0	0	0	0	0	0	0	0	0	0	2.23892	0	1.79325	0	0	0	0	3.22964	0	0	2.17816
GO:CC	cytoplasm	GO:0005737	0	3.16396	0	0	0	0	0	0	0	0	3.15353	2.15181	0	0	0	0	0	0	0	0	0	0	0	0	0	0	0	0	0	0	0	0			1.49528									1.53815	1.25308
GO:CC	ribonucleoprotein complex	GO:1990904	0	0	0	0	0	0	0	0	3.13466	0	0	0	0	0	0	0	0	0	0	0	0	0	0	0	0	0	0	0	0	0	0	0										6.07825
GO:CC	Bcl3/NF-kappaB2 complex	GO:0033257	0	0	0	0	0	0	0	0	0	0	0	1.57704	0	3.03831	0	0	0	0	0	0	0	0	0	0	0	0	0	0	0	0	0	0													108.36		492.545
GO:CC	intrinsic component of membrane	GO:0031224	0	0	0	0	0	0	0	0	0	0	0	0	0	0	0	0	0	0	0	0	0	0	0	0	0	0	0	0	0	0	0	2.96985
GO:CC	ER to Golgi transport vesicle membrane	GO:0012507	0	0	0	0	0	0	0	0	0	0	0	0	0	2.91136	0	0	0	0	0	0	0	0	0	0	0	0	0	0	0	0	0	0															34.5646
GO:CC	platelet alpha granule	GO:0031091	0	0	0	0	0	0	0	0	0	0	0	0	0	0	0	0	0	0	0	0	0	0	0	0	0	0	0	0	2.81093	0	0	0
GO:CC	collagen-containing extracellular matrix	GO:0062023	0	0	0	0	0	0	0	0	0	0	0	0	0	0	0	0	0	0	0	0	0	0	0	0	0	0	0	0	0	0	0	2.69192
GO:CC	trans-Golgi network	GO:0005802	0	0	0	0	0	0	0	0	0	0	0	0	0	2.53033	0	0	0	0	0	0	0	0	0	0	0	0	0	0	0	0	0	0															11.4545
GO:CC	clathrin-coated endocytic vesicle membrane	GO:0030669	0	0	0	0	0	0	0	0	0	0	0	0	0	2.52944	0	0	0	0	0	0	0	0	0	0	0	0	0	0	0	0	0	0															27.749
GO:CC	cell surface	GO:0009986	0	0	0	0	0	0	0	0	0	0	0	2.43205	0	0	0	0	0	0	0	0	0	0	0	0	0	0	0	0	1.37049	0	0	2.14818													2.7448
GO:CC	cytoplasmic vesicle	GO:0031410	0	0	0	0	0	0	0	0	0	0	0	1.80282	0	0	0	0	0	0	0	0	0	0	0	2.27192	0	0	0	0	0	0	0	1.79879													1.85988
GO:CC	intracellular vesicle	GO:0097708	0	0	0	0	0	0	0	0	0	0	0	1.79464	0	0	0	0	0	0	0	0	0	0	0	2.26568	0	0	0	0	0	0	0	1.7907													1.85836
GO:CC	I-kappaB/NF-kappaB complex	GO:0033256	0	0	0	0	0	0	0	0	0	0	0	0	0	2.26128	0	0	0	0	0	0	0	0	0	0	0	0	0	0	0	0	0	0															246.273
GO:CC	cytosol	GO:0005829	0	1.69056	0	0	0	0	0	0	0	0	2.23824	0	0	0	0	0	0	0	0	0	0	0	0	0	0	0	0	0	0	0	0	0			1.92071									2.09432
GO:CC	endomembrane system	GO:0012505	0	0	0	0	0	0	0	0	0	0	0	0	0	2.1787	0	0	0	0	0	0	0	0	0	0	0	0	0	0	1.52848	0	0	0															2.31836
GO:CC	clathrin-coated endocytic vesicle	GO:0045334	0	0	0	0	0	0	0	0	0	0	0	0	0	2.1408	0	0	0	0	0	0	0	0	0	0	0	0	0	0	0	0	0	0															22.1369
GO:CC	COPII-coated ER to Golgi transport vesicle	GO:0030134	0	0	0	0	0	0	0	0	0	0	0	0	0	2.12169	0	0	0	0	0	0	0	0	0	0	0	0	0	0	0	0	0	0															21.8909
GO:CC	U1 snRNP	GO:0005685	0	0	0	0	0	0	0	0	2.06701	0	0	0	0	0	0	0	1.92544	0	0	0	0	0	0	0	0	0	0	0	0	0	0	0										34.2911
GO:CC	external side of plasma membrane	GO:0009897	0	0	0	0	0	0	0	0	0	0	0	1.99109	0	0	0	0	0	0	0	0	0	0	0	0	0	0	0	0	0	0	0	0													3.66435
GO:CC	integral component of membrane	GO:0016021	0	0	0	0	0	0	0	0	0	0	0	0	0	0	0	0	0	0	0	0	0	0	0	0	0	0	0	0	0	0	0	1.96392
GO:CC	vesicle membrane	GO:0012506	0	0	0	0	0	0	0	0	0	0	0	1.90348	0	0	0	0	0	0	0	0	0	0	0	0	0	0	0	0	0	0	0	0													2.36753
GO:CC	tertiary granule lumen	GO:1904724	0	0	0	0	0	0	0	0	0	0	0	0	0	0	0	0	0	0	0	0	0	0	0	0	0	0	0	0	1.88023	0	0	0
GO:CC	plasma membrane region	GO:0098590	0	0	0	0	0	0	0	0	0	0	0	0	0	0	0	0	0	0	0	0	0	0	0	0	0	0	0	0	0	0	0	1.85286
GO:CC	specific granule	GO:0042581	0	0	0	0	0	0	0	0	0	0	0	0	0	0	0	0	0	0	0	0	0	0	0	0	0	0	0	0	1.84891	0	0	0
GO:CC	host cell	GO:0043657	0	0	0	0	0	0	0	0	0	0	0	0	0	0	0	0	0	0	0	0	0	0	0	0	1.75017	0	0	0	1.31537	0	0	0
GO:CC	host cellular component	GO:0018995	0	0	0	0	0	0	0	0	0	0	0	0	0	0	0	0	0	0	0	0	0	0	0	0	1.75017	0	0	0	1.31537	0	0	0
GO:CC	specific granule lumen	GO:0035580	0	0	0	0	0	0	0	0	0	0	0	0	0	0	0	0	0	0	0	0	0	0	0	0	0	0	0	0	1.74537	0	0	0
GO:CC	clathrin-coated vesicle membrane	GO:0030665	0	0	0	0	0	0	0	0	0	0	0	0	0	1.70544	0	0	0	0	0	0	0	0	0	0	0	0	0	0	0	0	0	0															17.132
GO:CC	endoribonuclease complex	GO:1902555	0	0	0	0	0	0	0	0	1.70089	0	0	0	0	0	0	0	0	0	0	0	0	0	0	0	0	0	0	0	0	0	0	0										97.6216
GO:CC	cytoplasmic vesicle membrane	GO:0030659	0	0	0	0	0	0	0	0	0	0	0	1.58961	0	0	0	0	0	0	0	0	0	0	0	0	0	0	0	0	0	0	0	0													2.31341
GO:CC	ficolin-1-rich granule membrane	GO:0101003	0	0	0	0	0	0	0	0	0	0	0	0	0	0	0	0	0	0	0	0	0	1.57823	0	0	0	0	0	0	0	0	0	0
GO:CC	interleukin-18 receptor complex	GO:0045092	0	0	0	0	0	0	0	0	0	0	0	1.57704	0	0	0	0	0	0	0	0	0	0	0	0	0	0	0	0	0	0	0	0													108.36
GO:CC	tertiary granule	GO:0070820	0	0	0	0	0	0	0	0	0	0	0	0	0	0	0	0	0	0	0	0	0	1.55448	0	0	0	0	0	0	0	0	0	0
GO:CC	Golgi apparatus subcompartment	GO:0098791	0	0	0	0	0	0	0	0	0	0	0	0	0	1.54362	0	0	0	0	0	0	0	0	0	0	0	0	0	0	0	0	0	0															7.61668
GO:CC	endosome membrane	GO:0010008	0	0	0	0	0	0	0	0	0	0	0	1.48154	0	0	0	0	0	0	0	0	0	0	0	0	0	0	0	0	0	0	0	0													3.11977
GO:CC	tertiary granule membrane	GO:0070821	0	0	0	0	0	0	0	0	0	0	0	0	0	0	0	0	0	0	0	0	0	1.34256	0	0	0	0	0	0	0	0	0	0
GO:CC	membrane	GO:0016020	0	0	0	0	0	0	0	0	0	0	0	0	0	0	0	0	0	0	0	0	0	0	0	1.32459	0	0	0	0	0	0	0	0
GO:CC	lytic vacuole	GO:0000323	0	0	0	0	0	0	0	0	0	0	0	1.32394	0	0	0	0	0	0	0	0	0	0	0	0	0	0	0	0	0	0	0	0													2.67556
GO:CC	lysosome	GO:0005764	0	0	0	0	0	0	0	0	0	0	0	1.32394	0	0	0	0	0	0	0	0	0	0	0	0	0	0	0	0	0	0	0	0													2.67556
KEGG	Influenza A	KEGG:05164	0	6.22203	0	0	0	0	0	0	0	0	8.29826	11.3264	0	0	0	0	0	0	0	0	0	0	0	1.96573	0	0	0	0	0	0	0	0			13.8491									17.6675	8.21107
KEGG	Hepatitis C	KEGG:05160	0	7.86545	0	0	0	0	0	0	0	0	10.1313	3.42562	0	0	0	0	0	2.81366	0	0	0	0	0	2.1503	0	0	0	0	0	0	0	0			16.466									20.7959	5.02078
KEGG	Coronavirus disease - COVID-19	KEGG:05171	0	3.88115	0	0	0	0	0	0	0	0	5.64438	8.60019	0	0	0	0	0	0	0	0	0	0	0	0	0	0	0	0	0	0	0	0			8.95294									11.5642	5.97168
KEGG	Measles	KEGG:05162	0	5.57821	0	0	0	0	0	0	0	0	7.5938	5.75333	0	0	0	0	0	0	0	0	0	0	0	0	0	0	0	0	0	0	0	0			14.8786									19.2182	6.61611
KEGG	Toll-like receptor signaling pathway	KEGG:04620	0	0	0	0	0	0	0	0	0	0	0	7.54197	0	0	0	0	0	0	0	0	0	0	0	0	0	0	0	0	0	0	0	0													9.01607
KEGG	NF-kappa B signaling pathway	KEGG:04064	0	0	0	0	0	0	0	0	0	0	0	7.54197	0	0	0	0	0	0	0	0	0	0	0	0	0	0	0	0	0	0	0	0													9.01607
KEGG	Epstein-Barr virus infection	KEGG:05169	0	3.24982	0	0	0	0	0	0	0	0	4.93667	7.12176	0	0	0	0	0	0	0	0	0	0	0	1.52654	0	0	0	0	0	0	0	0			9.13946									11.9925	5.97168
KEGG	Viral protein interaction with cytokine and cytokine receptor	KEGG:04061	0	0	0	0	0	0	0	0	0	0	0	5.67079	0	0	0	0	0	0	0	0	0	0	0	0	0	0	0	0	0	0	0	0													8.04349
KEGG	Staphylococcus aureus infection	KEGG:05150	0	0	0	0	0	0	0	0	0	0	0	5.22033	0	0	0	0	0	0	0	0	0	0	0	0	0	0	0	0	0	0	0	0													8.30545
KEGG	Cytokine-cytokine receptor interaction	KEGG:04060	0	0	0	0	0	0	0	0	0	0	0	4.46438	0	0	0	0	0	0	0	0	0	0	0	0	0	0	0	0	0	0	0	0													4.03547
KEGG	Rheumatoid arthritis	KEGG:05323	0	0	0	0	0	0	0	0	0	0	0	4.16999	0	1.62251	0	0	0	0	0	0	0	0	0	0	0	0	0	0	2.35247	0	0	0													7.46461		11.7507
KEGG	Th17 cell differentiation	KEGG:04659	0	0	0	0	0	0	0	0	0	0	0	0	0	3.76149	0	0	0	0	0	0	0	0	0	0	0	0	0	0	0	0	0	0															14.7724
KEGG	Inflammatory bowel disease	KEGG:05321	0	0	0	0	0	0	0	0	0	0	0	3.46326	0	3.62017	0	0	0	0	0	0	0	0	0	0	0	0	0	0	0	0	0	0													8.47594		20.8481
KEGG	NOD-like receptor signaling pathway	KEGG:04621	0	2.43183	0	0	0	0	0	0	0	0	2.8298	3.5868	0	0	0	0	0	0	0	0	0	0	0	1.7947	0	0	0	0	0	0	0	0			8.66535									9.9491	4.77067
KEGG	TNF signaling pathway	KEGG:04668	0	0	0	0	0	0	0	0	0	0	0	3.20514	0	0	0	0	0	0	0	0	0	0	0	0	0	0	0	0	1.94479	0	0	0													5.86505
KEGG	Leishmaniasis	KEGG:05140	0	0	0	0	0	0	0	0	0	0	0	2.96938	0	0	0	0	0	0	0	0	0	0	0	0	0	0	0	0	0	0	0	0													7.29872
KEGG	Cell adhesion molecules	KEGG:04514	0	0	0	0	0	0	0	0	0	0	0	2.95688	0	0	0	0	0	0	0	0	0	0	0	0	0	0	0	0	0	2.08398	0	0													4.94914
KEGG	Th1 and Th2 cell differentiation	KEGG:04658	0	0	0	0	0	0	0	0	0	0	0	1.46144	0	2.84484	0	0	0	0	0	0	0	0	0	0	0	0	0	0	0	0	0	0													5.16651		14.5234
KEGG	Spliceosome	KEGG:03040	0	0	0	0	0	0	0	0	2.56942	0	0	0	0	0	0	0	0	0	0	0	0	0	0	0	0	0	0	0	0	0	0	0										32.9342
KEGG	Toxoplasmosis	KEGG:05145	0	0	0	0	0	0	0	0	0	0	0	2.46531	0	0	0	0	0	0	0	0	0	0	0	0	0	0	0	0	0	0	0	0													5.42382
KEGG	Asthma	KEGG:05310	0	0	0	0	0	0	0	0	0	0	0	2.38648	0	1.99644	0	0	0	0	0	0	0	0	0	0	0	0	0	0	0	0	0	0													12.1645		28.724
KEGG	RIG-I-like receptor signaling pathway	KEGG:04622	0	2.00681	0	0	0	0	0	0	0	0	2.28341	0	0	0	0	0	0	0	0	0	0	0	0	0	0	0	0	0	0	0	0	0			14.7724									16.9608
KEGG	Tuberculosis	KEGG:05152	0	0	0	0	0	0	0	0	0	0	0	2.22436	0	0	0	0	0	0	0	0	0	0	0	0	0	0	0	0	0	0	0	0													4.12899
KEGG	Antigen processing and presentation	KEGG:04612	0	0	0	0	0	0	0	0	0	0	0	2.15773	0	2.0312	0	0	0	0	0	0	0	0	0	0	0	0	0	0	0	0	0	0													6.66405		14.9864
KEGG	AGE-RAGE signaling pathway in diabetic complications	KEGG:04933	0	0	0	0	0	0	0	0	0	0	0	0	0	0	0	0	0	0	0	0	0	0	0	0	0	0	0	0	2.13563	0	0	0
KEGG	Lipid and atherosclerosis	KEGG:05417	0	0	0	0	0	0	0	0	0	0	0	2.07814	0	0	0	0	0	0	0	0	0	0	0	0	0	0	0	0	0	0	0	0													3.68347
KEGG	Allograft rejection	KEGG:05330	0	0	0	0	0	0	0	0	0	0	0	1.88606	0	1.69354	0	0	0	0	0	0	0	0	0	0	0	0	0	0	0	0	0	0													9.66008		22.8102
KEGG	Viral myocarditis	KEGG:05416	0	0	0	0	0	0	0	0	0	0	0	1.77092	0	0	0	0	0	0	0	0	0	0	0	0	0	0	0	0	0	0	0	0													7.03806
KEGG	Graft-versus-host disease	KEGG:05332	0	0	0	0	0	0	0	0	0	0	0	1.70696	0	1.58352	0	0	0	0	0	0	0	0	0	0	0	0	0	0	0	0	0	0													8.87683		20.9608
KEGG	Fluid shear stress and atherosclerosis	KEGG:05418	0	0	0	0	0	0	0	0	0	0	0	0	0	0	0	0	0	0	0	0	0	0	0	0	0	0	0	0	1.59694	0	0	0
KEGG	IL-17 signaling pathway	KEGG:04657	0	0	0	0	0	0	0	0	0	0	0	0	0	1.54866	0	0	0	0	0	0	0	0	0	0	0	0	0	0	0	0	0	0															11.2398
KEGG	Type I diabetes mellitus	KEGG:04940	0	0	0	0	0	0	0	0	0	0	0	1.54393	0	1.4826	0	0	0	0	0	0	0	0	0	0	0	0	0	0	0	0	0	0													8.21107		19.3887
KEGG	Cytosolic DNA-sensing pathway	KEGG:04623	0	0	0	0	0	0	0	0	0	0	0	1.52595	0	0	0	0	0	0	0	0	0	0	0	0	0	0	0	0	0	0	0	0													6.35695
KEGG	Hematopoietic cell lineage	KEGG:04640	0	0	0	0	0	0	0	0	0	0	0	0	0	1.49551	0	0	0	0	0	0	0	0	0	0	0	0	0	0	0	0	0	0															10.8849
KEGG	Phagosome	KEGG:04145	0	0	0	0	0	0	0	0	0	0	0	1.46753	0	0	0	0	0	0	0	0	0	0	0	0	0	0	0	0	0	0	0	0													4.02175
KEGG	GnRH secretion	KEGG:04929	1.36946	0	0	0	0	0	0	0	0	0	0	0	0	0	0	0	0	0	0	0	0	0	0	0	0	0	0	0	0	0	0	0		41.7396
KEGG	Human papillomavirus infection	KEGG:05165	0	0	0	0	0	0	0	0	0	0	1.36169	0	0	0	0	0	0	0	0	0	0	0	0	0	0	0	0	0	0	0	0	0												5.38033
KEGG	Intestinal immune network for IgA production	KEGG:04672	0	0	0	0	0	0	0	0	0	0	0	1.30151	0	1.33105	0	0	0	0	0	0	0	0	0	0	0	0	0	0	0	0	0	0													7.29872		17.2344
REAC	Interferon Signaling	REAC:R-HSA-913531	0	25.1168	0	0	0	0	0	0	0	0	32.9017	26.7268	0	0	0	0	0	5.66841	0	0	0	0	0	5.74717	0	0	0	0	0	0	0	0			27.2825									35.3545	13.2741
REAC	Interferon alpha/beta signaling	REAC:R-HSA-909733	0	25.2112	0	0	0	0	0	0	0	0	31.0941	18.3354	0	0	0	0	0	7.90726	0	0	0	0	0	9.48643	2.58955	0	0	0	0	0	0	0			58.8693									74.9826	20.9135
REAC	Immune System	REAC:R-HSA-168256	0	8.19035	0	0	0	0	0	0	0	0	10.6404	24.9306	0	4.97988	0	0	0	2.02104	0	0	0	0	0	8.77169	0	0	0	0	0	0	0	0			3.36506									3.85751	3.15598		3.40124
REAC	Cytokine Signaling in Immune system	REAC:R-HSA-1280215	0	12.2359	0	0	0	0	0	0	0	0	18.0211	24.8326	0	4.09114	0	0	0	4.79703	0	0	0	0	0	4.37602	0	0	0	0	0	0	0	0			7.46884									9.6786	5.71043		5.90803
REAC	Antiviral mechanism by IFN-stimulated genes	REAC:R-HSA-1169410	0	14.6261	0	0	0	0	0	0	0	0	17.4597	9.11797	0	0	0	0	0	2.82835	0	0	0	0	0	3.51436	0	0	0	0	0	0	0	0			38.156									47.1044	13.138
REAC	ISG15 antiviral mechanism	REAC:R-HSA-1169408	0	8.28041	0	0	0	0	0	0	0	0	10.6272	4.91222	0	0	0	0	0	0	0	0	0	0	0	0	0	0	0	0	0	0	0	0			29.4347									37.4913	10.4568
REAC	Interferon gamma signaling	REAC:R-HSA-877300	0	3.13225	0	0	0	0	0	0	0	0	3.5254	9.65468	0	2.84767	0	0	0	0	0	0	0	0	0	0	0	0	0	0	0	0	0	0			15.7887									18.0992	12.6202		19.9481
REAC	OAS antiviral response	REAC:R-HSA-8983711	0	7.21726	0	0	0	0	0	0	0	0	7.55949	4.6989	0	0	0	0	0	0	0	0	0	0	0	2.05151	0	0	0	0	0	0	0	0			127.187									145.799	40.6652
REAC	PD-1 signaling	REAC:R-HSA-389948	0	0	0	0	0	0	0	0	0	0	0	3.61858	0	5.73162	0	0	0	0	0	0	0	0	0	0	0	0	0	0	0	0	0	0													18.2993		72.3118
REAC	Interleukin-10 signaling	REAC:R-HSA-6783783	0	0	0	0	0	0	0	0	0	0	0	5.54964	0	0	0	0	0	0	0	0	0	0	0	0	0	0	0	0	0	0	0	0													14.6395
REAC	Innate Immune System	REAC:R-HSA-168249	0	0	0	0	0	0	0	0	0	0	0	5.35364	0	0	0	0	0	0	0	0	0	0	0	1.56599	0	0	0	0	0	0	0	0													2.6118
REAC	Translocation of ZAP-70 to Immunological synapse	REAC:R-HSA-202430	0	0	0	0	0	0	0	0	0	0	0	0	0	4.0718	0	0	0	0	0	0	0	0	0	0	0	0	0	0	0	0	0	0															69.4194
REAC	Phosphorylation of CD3 and TCR zeta chains	REAC:R-HSA-202427	0	0	0	0	0	0	0	0	0	0	0	0	0	3.81252	0	0	0	0	0	0	0	0	0	0	0	0	0	0	0	0	0	0															60.3647
REAC	DDX58/IFIH1-mediated induction of interferon-alpha/beta	REAC:R-HSA-168928	0	3.31572	0	0	0	0	0	0	0	0	3.71012	3.26198	0	0	0	0	0	0	0	0	0	0	0	0	0	0	0	0	0	0	0	0			16.9582									19.4399	8.13303
REAC	Costimulation by the CD28 family	REAC:R-HSA-388841	0	0	0	0	0	0	0	0	0	0	0	0	0	3.41287	0	0	0	0	0	0	0	0	0	0	0	0	0	0	0	0	0	0															25.9027
REAC	Cell recruitment (pro-inflammatory response)	REAC:R-HSA-9664424	0	0	0	0	0	0	0	0	0	0	0	3.39523	0	0	0	0	0	0	0	0	0	0	0	0	0	0	0	0	0	0	0	0													16.8917
REAC	Purinergic signaling in leishmaniasis infection	REAC:R-HSA-9660826	0	0	0	0	0	0	0	0	0	0	0	3.39523	0	0	0	0	0	0	0	0	0	0	0	0	0	0	0	0	0	0	0	0													16.8917
REAC	Generation of second messenger molecules	REAC:R-HSA-202433	0	0	0	0	0	0	0	0	0	0	0	0	0	3.05118	0	0	0	0	0	0	0	0	0	0	0	0	0	0	0	0	0	0															39.6682
REAC	Metal sequestration by antimicrobial proteins	REAC:R-HSA-6799990	0	0	0	0	0	0	0	0	0	0	0	0	0	1.41629	0	0	2.92184	0	0	0	0	0	0	0	0	0	0	0	0	0	0	0															115.699
REAC	Signaling by Interleukins	REAC:R-HSA-449147	0	0	0	0	0	0	0	0	0	0	0	2.8035	0	0	0	0	0	0	0	0	0	0	0	0	0	0	0	0	0	0	0	0													3.18249
REAC	Negative regulators of DDX58/IFIH1 signaling	REAC:R-HSA-936440	0	2.28919	0	0	0	0	0	0	0	0	2.56115	2.66782	0	0	0	0	0	0	0	0	0	0	0	0	0	0	0	0	0	0	0	0			26.9337									30.8752	12.9172
REAC	Chemokine receptors bind chemokines	REAC:R-HSA-380108	0	0	0	0	0	0	0	0	0	0	0	2.36763	0	0	0	0	0	0	0	0	0	0	0	0	0	0	0	0	0	0	0	0													8.98914
REAC	Platelet activation, signaling and aggregation	REAC:R-HSA-76002	0	0	0	0	0	0	0	0	0	0	0	0	0	0	0	0	0	0	0	0	0	0	0	0	0	0	0	0	2.1588	0	0	0
REAC	MyD88 deficiency (TLR2/4)	REAC:R-HSA-5602498	0	0	0	0	0	0	0	0	0	0	0	0	0	0	0	0	1.96587	0	0	0	0	0	0	0	0	0	0	0	0	0	0	1.63434
REAC	IRAK4 deficiency (TLR2/4)	REAC:R-HSA-5603041	0	0	0	0	0	0	0	0	0	0	0	0	0	0	0	0	1.91485	0	0	0	0	0	0	0	0	0	0	0	0	0	0	1.52956
REAC	Toll Like Receptor 7/8 (TLR7/8) Cascade	REAC:R-HSA-168181	0	0	0	0	0	0	0	0	0	0	0	1.91318	0	0	0	0	0	0	0	0	0	0	0	0	0	0	0	0	0	0	0	0													6.43493
REAC	Regulation of TLR by endogenous ligand	REAC:R-HSA-5686938	0	0	0	0	0	0	0	0	0	0	0	0	0	0	0	0	1.77773	0	0	0	0	0	0	0	0	0	0	0	0	0	0	0
REAC	Toll-like Receptor Cascades	REAC:R-HSA-168898	0	0	0	0	0	0	0	0	0	0	0	1.74893	0	0	0	0	0	0	0	0	0	0	0	0	0	0	0	0	0	0	0	0													4.75307
REAC	RHO GTPases Activate NADPH Oxidases	REAC:R-HSA-5668599	0	0	0	0	0	0	0	0	0	0	0	0	0	0	0	0	1.65944	0	0	0	0	0	0	0	0	0	0	0	0	0	0	0
REAC	Diseases of Immune System	REAC:R-HSA-5260271	0	0	0	0	0	0	0	0	0	0	0	0	0	1.5296	0	0	1.43384	0	0	0	0	0	0	0	0	0	0	0	0	0	0	0															33.59
REAC	Diseases associated with the TLR signaling cascade	REAC:R-HSA-5602358	0	0	0	0	0	0	0	0	0	0	0	0	0	1.5296	0	0	1.43384	0	0	0	0	0	0	0	0	0	0	0	0	0	0	0															33.59
REAC	Nucleotide-binding domain, leucine rich repeat containing receptor (NLR) signaling pathways	REAC:R-HSA-168643	0	0	0	0	0	0	0	0	0	0	0	1.39234	0	0	0	0	0	0	0	0	0	0	0	0	0	0	0	0	0	0	0	0													7.84257
REAC	VEGF ligand-receptor interactions	REAC:R-HSA-194313	0	0	0	0	0	0	0	0	0	0	0	0	0	0	0	0	0	0	0	0	0	0	0	0	0	0	0	0	1.33615	0	0	0
REAC	VEGF binds to VEGFR leading to receptor dimerization	REAC:R-HSA-195399	0	0	0	0	0	0	0	0	0	0	0	0	0	0	0	0	0	0	0	0	0	0	0	0	0	0	0	0	1.33615	0	0	0
REAC	NR1H3 & NR1H2 regulate gene expression linked to cholesterol transport and efflux	REAC:R-HSA-9029569	0	0	0	0	0	0	0	0	0	0	0	0	0	0	0	0	0	0	0	1.30263	0	0	0	0	0	0	0	0	0	0	0	0
REAC	Sorafenib-resistant KIT mutants	REAC:R-HSA-9669936	0	0	0	0	0	1.30133	0	0	0	0	0	0	0	0	0	0	0	0	0	0	0	0	0	0	0	0	0	0	0	0	0	0							3586.67
REAC	Sunitinib-resistant KIT mutants	REAC:R-HSA-9669934	0	0	0	0	0	1.30133	0	0	0	0	0	0	0	0	0	0	0	0	0	0	0	0	0	0	0	0	0	0	0	0	0	0							3586.67
REAC	Signaling by extracellular domain mutants of KIT	REAC:R-HSA-9680187	0	0	0	0	0	1.30133	0	0	0	0	0	0	0	0	0	0	0	0	0	0	0	0	0	0	0	0	0	0	0	0	0	0							3586.67
REAC	Dasatinib-resistant KIT mutants	REAC:R-HSA-9669914	0	0	0	0	0	1.30133	0	0	0	0	0	0	0	0	0	0	0	0	0	0	0	0	0	0	0	0	0	0	0	0	0	0							3586.67
REAC	Nilotinib-resistant KIT mutants	REAC:R-HSA-9669926	0	0	0	0	0	1.30133	0	0	0	0	0	0	0	0	0	0	0	0	0	0	0	0	0	0	0	0	0	0	0	0	0	0							3586.67
REAC	Masitinib-resistant KIT mutants	REAC:R-HSA-9669924	0	0	0	0	0	1.30133	0	0	0	0	0	0	0	0	0	0	0	0	0	0	0	0	0	0	0	0	0	0	0	0	0	0							3586.67
REAC	KIT mutants bind TKIs	REAC:R-HSA-9669921	0	0	0	0	0	1.30133	0	0	0	0	0	0	0	0	0	0	0	0	0	0	0	0	0	0	0	0	0	0	0	0	0	0							3586.67
REAC	Signaling by kinase domain mutants of KIT	REAC:R-HSA-9669933	0	0	0	0	0	1.30133	0	0	0	0	0	0	0	0	0	0	0	0	0	0	0	0	0	0	0	0	0	0	0	0	0	0							3586.67
REAC	Imatinib-resistant KIT mutants	REAC:R-HSA-9669917	0	0	0	0	0	1.30133	0	0	0	0	0	0	0	0	0	0	0	0	0	0	0	0	0	0	0	0	0	0	0	0	0	0							3586.67
REAC	Drug resistance of KIT mutants	REAC:R-HSA-9669937	0	0	0	0	0	1.30133	0	0	0	0	0	0	0	0	0	0	0	0	0	0	0	0	0	0	0	0	0	0	0	0	0	0							3586.67
REAC	Regorafenib-resistant KIT mutants	REAC:R-HSA-9669929	0	0	0	0	0	1.30133	0	0	0	0	0	0	0	0	0	0	0	0	0	0	0	0	0	0	0	0	0	0	0	0	0	0							3586.67
REAC	Signaling by juxtamembrane domain KIT mutants	REAC:R-HSA-9669935	0	0	0	0	0	1.30133	0	0	0	0	0	0	0	0	0	0	0	0	0	0	0	0	0	0	0	0	0	0	0	0	0	0							3586.67
WP	Network map of SARS-CoV-2 signaling pathway	WP:WP5115	0	5.76323	0	0	0	0	0	0	0	0	6.84523	10.5771	0	0	0	0	0	7.99112	0	0	0	0	0	1.45388	0	0	0	0	0	0	0	0			9.25081									11.4275	6.47107
WP	Type II interferon signaling (IFNG)	WP:WP619	0	3.79154	0	0	0	0	0	0	0	0	5.95983	10.1854	0	0	0	0	0	0	0	0	0	0	0	1.63516	0	0	0	0	0	0	0	0			25.1158									37.2305	19.3258
WP	Type I interferon induction and signaling during SARS-CoV-2 infection	WP:WP4868	0	5.87585	0	0	0	0	0	0	0	0	8.34139	6.70264	0	0	0	0	0	0	0	0	0	0	0	1.94222	0	0	0	0	0	0	0	0			35.9724									51.8425	17.2997
WP	SARS-CoV-2 innate immunity evasion and cell-specific immune response	WP:WP5039	0	5.1535	0	0	0	0	0	0	0	0	7.39906	7.95731	0	0	0	0	0	0	0	0	0	0	0	0	0	0	0	0	0	0	0	0			19.1324									27.0104	11.3918
WP	Immune response to tuberculosis	WP:WP4197	0	6.72502	0	0	0	0	0	0	0	0	7.30336	4.9788	0	0	0	0	0	1.64506	0	0	0	0	0	2.47292	0	0	0	0	0	0	0	0			48.4845									59.8926	18.1354
WP	Host-pathogen interaction of human coronaviruses - interferon induction	WP:WP4880	0	4.04868	0	0	0	0	0	0	0	0	6.27648	5.08026	0	0	0	0	0	0	0	0	0	0	0	0	0	0	0	0	0	0	0	0			28.1602									41.7433	14.4455
WP	Regulation of toll-like receptor signaling pathway	WP:WP1449	0	0	0	0	0	0	0	0	0	0	0	5.57673	0	0	0	0	0	0	0	0	0	0	0	0	0	0	0	0	0	0	0	0													6.16425
WP	Overview of proinflammatory and profibrotic mediators	WP:WP5095	0	0	0	0	0	0	0	0	0	0	0	5.43966	0	0	0	0	0	0	0	0	0	0	0	0	0	0	0	0	0	0	0	0													6.56873
WP	Toll-like receptor signaling pathway	WP:WP75	0	0	0	0	0	0	0	0	0	0	0	4.62912	0	0	0	0	0	0	0	0	0	0	0	0	0	0	0	0	0	0	0	0													6.87551
WP	Allograft Rejection	WP:WP2328	0	0	0	0	0	0	0	0	0	0	0	4.45658	0	0	0	0	0	0	0	0	0	0	0	0	0	0	0	0	0	0	0	0													7.44847
WP	Non-genomic actions of 1,25 dihydroxyvitamin D3	WP:WP4341	0	2.40477	0	0	0	0	0	0	0	0	2.85969	4.44898	0	0	0	0	0	0	0	0	0	0	0	0	0	0	0	0	0	0	0	0			13.2755									16.3992	8.51254
WP	Prostaglandin signaling	WP:WP5088	0	0	0	0	0	0	0	0	0	0	0	3.79831	0	0	0	0	0	0	0	0	0	0	0	0	0	0	0	0	0	0	0	0													12.6398
WP	Photodynamic therapy-induced NF-kB survival signaling	WP:WP3617	0	0	0	0	0	0	0	0	0	0	0	3.61341	0	0	0	0	0	0	0	0	0	0	0	0	0	0	0	0	0	0	0	0													11.9176
WP	Ebola virus pathway in host	WP:WP4217	0	0	0	0	0	0	0	0	0	0	0	3.5678	0	0	0	0	0	0	0	0	0	0	0	0	0	0	0	0	0	0	0	0													5.50041
WP	Platelet-mediated interactions with vascular and circulating cells	WP:WP4462	0	0	0	0	0	0	0	0	0	0	0	2.96298	0	0	0	0	0	0	0	0	0	0	0	0	0	0	0	0	0	0	0	0													17.5258
WP	Complement system	WP:WP2806	0	0	0	0	0	0	0	0	0	0	0	0	0	0	0	0	0	0	0	0	0	0	0	2.8938	0	0	0	0	0	0	0	0
WP	miRNAs involvement in the immune response in sepsis	WP:WP4329	0	0	0	0	0	0	0	0	0	0	0	2.81818	0	0	0	0	0	0	0	0	0	0	0	0	0	0	0	0	0	0	0	0													7.5667
WP	IL-18 signaling pathway	WP:WP4754	0	0	0	0	0	0	0	0	0	0	0	1.41486	0	0	0	0	0	0	0	0	0	0	0	0	0	0	0	0	2.7819	0	0	0													2.99007
WP	Complement system in neuronal development and plasticity	WP:WP5090	0	0	0	0	0	0	0	0	0	0	0	0	0	0	0	0	0	0	0	0	0	0	0	2.6446	0	0	0	0	0	0	0	0
WP	Spinal cord injury	WP:WP2431	0	0	0	0	0	0	0	0	0	0	0	0	0	0	0	0	0	0	0	0	0	0	0	0	0	0	0	0	2.5445	0	0	0
WP	CCL18 signaling pathway	WP:WP5097	0	0	0	0	0	0	0	2.1874	0	0	0	0	0	0	0	0	0	0	0	0	0	0	0	0	0	0	0	0	0	0	0	0									96.3704
WP	Interactions between immune cells and microRNAs in tumor microenvironment	WP:WP4559	0	0	0	0	0	0	0	0	0	0	0	2.09524	0	0	0	0	0	0	0	0	0	0	0	0	0	0	0	0	0	0	0	0													8.93817
WP	IL1 and megakaryocytes in obesity	WP:WP2865	0	0	0	0	0	0	0	0	0	0	0	2.07605	0	0	0	0	0	0	0	0	0	0	0	0	0	0	0	0	0	0	0	0													11.9176
WP	COVID-19 adverse outcome pathway	WP:WP4891	0	0	0	0	0	0	0	0	0	0	0	1.82296	0	0	0	0	0	0	0	0	0	0	0	0	0	0	0	0	0	0	0	0													15.8901
WP	Novel intracellular components of RIG-I-like receptor (RLR) pathway	WP:WP3865	0	1.4424	0	0	0	0	0	0	0	0	1.79852	0	0	0	0	0	0	0	0	0	0	0	0	0	0	0	0	0	0	0	0	0			12.1874									15.055
WP	Corticotropin-releasing hormone signaling pathway	WP:WP2355	0	0	0	0	0	0	0	0	0	0	0	0	0	0	0	0	0	0	1.30158	0	1.74178	0	0	0	0	0	0	0	0	0	0	0
WP	Splicing factor NOVA regulated synaptic proteins	WP:WP4148	1.66111	0	0	0	0	0	0	0	0	0	0	0	0	0	0	0	0	0	0	0	0	0	0	0	0	0	0	0	0	0	0	0		74.3429
WP	Mitochondrial immune response to SARS-CoV-2	WP:WP5038	0	0	0	0	0	0	0	0	0	0	0	1.5383	0	0	0	0	0	0	0	0	0	0	0	0	0	0	0	0	0	0	0	0													9.31059
WP	Toll-like receptor signaling related to MyD88	WP:WP3858	0	0	0	0	0	0	0	0	0	0	0	1.5383	0	0	0	0	0	0	0	0	0	0	0	0	0	0	0	0	0	0	0	0													9.31059
WP	Orexin receptor pathway	WP:WP5094	0	0	0	0	0	0	0	0	0	0	0	0	0	0	0	0	0	0	0	0	0	0	0	0	1.50103	0	0	0	0	0	0	0
WP	MicroRNA for targeting cancer growth and vascularization in glioblastoma	WP:WP3593	0	0	0	0	0	0	0	0	0	0	0	0	0	0	0	0	0	0	0	0	0	0	0	0	0	0	0	0	1.42576	0	0	0
WP	Cytosolic DNA-sensing pathway	WP:WP4655	0	0	0	0	0	0	0	0	0	0	0	1.42176	0	0	0	0	0	0	0	0	0	0	0	0	0	0	0	0	0	0	0	0													5.63668
WP	Focal adhesion: PI3K-Akt-mTOR-signaling pathway	WP:WP3932	0	0	0	0	0	0	0	0	0	0	0	0	0	0	0	0	0	0	0	0	0	0	0	0	0	0	1.34526	0	0	0	0	0
WP	Pluripotent stem cell differentiation pathway	WP:WP2848	0	0	0	0	0	0	0	0	0	0	0	0	0	0	0	0	0	0	0	0	0	0	0	0	0	0	0	0	1.32776	0	0	0
CORUM	Calprotectin heterotetramer	CORUM:6826	0	0	0	0	0	0	0	0	0	0	0	0	0	3.18901	0	0	4.25885	0	0	0	0	0	0	2.08006	0	0	0	0	0	0	0	1.77857															453.375
CORUM	iNOS-S100A8/A9 complex	CORUM:6827	0	0	0	0	0	0	0	0	0	0	0	0	0	2.71237	0	0	3.78197	0	0	0	0	0	0	1.60398	0	0	0	0	0	0	0	1.30329															302.25
CORUM	DTX3L-PARP9-STAT1 complex	CORUM:7385	0	2.4735	0	0	0	0	0	0	0	0	3.78197	1.30215	0	0	0	0	0	0	0	0	0	0	0	0	0	0	0	0	0	0	0	0			268.667									483.6	93
CORUM	EYA1-SIX2 complex	CORUM:7364	0	0	0	0	0	0	0	0	0	0	0	0	0	0	0	0	0	0	0	0	0	0	0	0	0	0	0	0	0	0	0	1.77857
CORUM	C1q complex	CORUM:6418	0	0	0	0	0	0	0	0	0	0	0	1.77735	0	0	0	0	0	0	0	0	0	0	0	0	0	0	0	0	0	0	0	0													139.5
CORUM	KCNMA1-LRRC26 complex	CORUM:6748	0	0	0	0	0	0	0	0	0	0	0	0	0	0	0	0	0	0	0	0	0	0	0	0	0	1.3039	0	0	0	0	0	0
CORUM	TBCE-TBCB-tubulin(alpha) complex	CORUM:6714	0	0	0	0	0	0	0	0	0	0	0	0	0	0	0	0	0	0	0	0	0	0	0	0	0	1.3039	0	0	0	0	0	0
CORUM	GABBR1-GABBR2 complex	CORUM:6437	1.3039	0	0	0	0	0	0	0	0	0	0	0	0	0	0	0	0	0	0	0	0	0	0	0	0	0	0	0	0	0	0	0		906.75
CORUM	NRP1-VEGFC complex, heparin dependent	CORUM:5731	0	0	0	0	0	0	0	0	0	1.3039	0	0	0	0	0	0	0	0	0	0	0	0	0	0	0	0	0	0	0	0	0	0											906.75
CORUM	NRP2-VEGFC complex	CORUM:5732	0	0	0	0	0	0	0	0	0	1.3039	0	0	0	0	0	0	0	0	0	0	0	0	0	0	0	0	0	0	0	0	0	0											906.75
CORUM	KCNE1-KCNH2 complex	CORUM:6571	0	0	0	0	0	0	0	0	0	1.3039	0	0	0	0	0	0	0	0	0	0	0	0	0	0	0	0	0	0	0	0	0	0											906.75
CORUM	Potassium channel complex (KCNB1, KCNE1)	CORUM:7507	0	0	0	0	0	0	0	0	0	1.3039	0	0	0	0	0	0	0	0	0	0	0	0	0	0	0	0	0	0	0	0	0	0											906.75
CORUM	GABBR2-HTR1A complex	CORUM:5418	1.3039	0	0	0	0	0	0	0	0	0	0	0	0	0	0	0	0	0	0	0	0	0	0	0	0	0	0	0	0	0	0	0		906.75
CORUM	SNCA-TUBB3 complex	CORUM:7241	0	0	0	0	0	1.3039	0	0	0	0	0	0	0	0	0	0	0	0	0	0	0	0	0	0	0	0	0	0	0	0	0	0							906.75
CORUM	IL1RAP-KIT complex	CORUM:7510	0	0	0	0	0	1.3039	0	0	0	0	0	0	0	0	0	0	0	0	0	0	0	0	0	0	0	0	0	0	0	0	0	0							906.75
CORUM	Angiogenin-PRI complex	CORUM:6170	0	0	0	0	0	0	0	0	0	0	0	0	0	0	0	0	0	0	0	0	0	0	0	0	0	0	0	0	0	0	1.3039	0
CORUM	CADM1-4.1B-MPP3 complex	CORUM:6616	0	0	0	0	0	0	0	0	0	0	0	1.30215	0	0	0	0	0	0	0	0	0	0	0	0	0	0	0	0	0	0	0	0													93
CORUM	PRLR homodimer complex	CORUM:3161	0	0	0	0	0	0	1.30149	0	0	0	0	0	0	0	0	0	0	0	0	0	0	0	0	0	0	0	0	0	0	0	0	0								725.4
[truncated: 18 more columns]

## Sheet: S5B Table
S5B Table	Heatmap of gProfiler enrichment of the upregulated HITS identified in the screen (S4B Table)				-Log10 (P-value)							1.3					>7					Fold enrichment							2				>50
Source	Term name	ORF Term ID	AIRE+	ATG16L1+	AUH+	ETS2+	FUT2+	IFIH1+	IRF5+	NFKB1+	NOD2+	PTGIR+	RNFT1+	SLC22A4+	SLC39A11+	THADA+	TNFRSF9+	ZBTB40+		AIRE+	ATG16L1+	AUH+	ETS2+	FUT2+	IFIH1+	IRF5+	NFKB1+	NOD2+	PTGIR+	RNFT1+	SLC22A4+	SLC39A11+	THADA+	TNFRSF9+	ZBTB40+
GO:BP	defense response to virus	GO:0051607		31.4661				36.0883	29.1015												37.0961				41.6142	15.083
GO:BP	response to virus	GO:0009615		29.8388				34.2843	29.2458												28.6921				32.1015	12.4484
GO:BP	cellular response to type I interferon	GO:0071357		25.1611				29.9044	17.4206												67.8543				78.5351	21.5411
GO:BP	type I interferon signaling pathway	GO:0060337		25.1611				29.9044	17.4206												67.8543				78.5351	21.5411
GO:BP	response to type I interferon	GO:0034340		24.8095				29.5081	17.0361												65.1127				75.362	20.6707
GO:BP	response to other organism	GO:0051707		19.4993				24.6574	40.8519	2.36964											7.61957				8.65861	5.67345	4.14429
GO:BP	response to external biotic stimulus	GO:0043207		19.4815				24.6377	40.807	2.36299											7.60976				8.64746	5.66614	4.13895
GO:BP	response to biotic stimulus	GO:0009607		19.2176				24.3444	40.1425	2.26446											7.46555				8.48358	5.55876	4.06051
GO:BP	defense response to other organism	GO:0098542		18.7952				20.9151	39.6042	1.95759											8.86436				9.54149	6.50053	4.54582
GO:BP	innate immune response	GO:0045087		18.353				21.8443	37.6112	1.91741											9.92808				11.0804	7.09149	5.00041
GO:BP	defense response	GO:0006952		17.584				21.1182	47.2453	3.19854											6.62813				7.32275	5.56648	4.12005
GO:BP	immune effector process	GO:0002252		15.5763				16.2207	23.5405									3.68039			7.82776				8.15392	4.95226									3.76335
GO:BP	response to external stimulus	GO:0009605		15.2867				15.108	33.5148	1.65657											4.53316				4.59442	3.60553	2.82734
GO:BP	negative regulation of viral process	GO:0048525		14.5375				18.6029	15.0708												44.3387				53.2917	18.515
GO:BP	negative regulation of viral life cycle	GO:1903901		13.6849				17.8083	12.2646												48.8345				59.3475	18.6036
GO:BP	negative regulation of viral genome replication	GO:0045071		13.5267				20.0246	13.2027												62.5289				82.8981	24.3619
GO:BP	immune response	GO:0006955		13.0682				17.4311	38.3981	4.85151								2.78308			4.99557				5.69157	4.37112	4.00286								2.70193
GO:BP	regulation of viral genome replication	GO:0045069		12.9863				18.941	10.0213												42.9744				55.9562	15.348
GO:BP	regulation of viral life cycle	GO:1903900		12.3814				16.0828	9.5688												30.6287				36.8133	11.4437
GO:BP	regulation of multi-organism process	GO:0043900		12.1141				16.4552	19.6945												9.71643				11.5672	6.08103
GO:BP	regulation of viral process	GO:0050792		12.0145				15.5102	10.3381												23.6494				28.1541	9.65283
GO:BP	cytokine-mediated signaling pathway	GO:0019221		11.8379				17.496	29.8951	3.88041											9.41242				11.6721	7.29942	6.89554
GO:BP	viral genome replication	GO:0019079		11.6564				17.2447	10.8292												33.5737				43.7158	13.5894
GO:BP	immune system process	GO:0002376		11.6304				14.7729	33.8061	5.44292								1.33533			3.87456				4.26663	3.41594	3.40621								2.12888
GO:BP	regulation of symbiosis, encompassing mutualism through parasitism	GO:0043903		11.6252				15.0601	9.8077												22.1844				26.41	9.05487
GO:BP	negative regulation of multi-organism process	GO:0043901		11.5984				16.6777	13.0308												22.0867				27.937	10.3672
GO:BP	multi-organism process	GO:0051704		10.3257				16.7876	24.3001	1.35106											3.84699				4.61445	3.13089	2.6902
GO:BP	response to cytokine	GO:0034097		10.2851				16.7421	30.1857	2.73812											6.72389				8.52667	5.6798	4.87238
GO:BP	response to stress	GO:0006950		10.1012				11.0582	23.8297												3.19519				3.32832	2.66471
GO:BP	cellular response to cytokine stimulus	GO:0071345		9.93871				15.1073	24.7215	2.27222											6.97225				8.58326	5.43292	4.8757
GO:BP	viral life cycle	GO:0019058		9.29874				10.9402	6.70604												15.0561				16.8037	6.14535
GO:BP	viral process	GO:0016032		9.1284				11.8468	7.92209												8.11967				9.3483	4.02931
GO:BP	symbiotic process	GO:0044403		8.65657				11.3156	7.21173												7.63668				8.79223	3.78963
GO:BP	interspecies interaction between organisms	GO:0044419		8.20663				10.8084	8.53841												7.2003				8.28981	3.8979
GO:BP	interferon-gamma-mediated signaling pathway	GO:0060333		6.65572				8.49178	15.2339	2.66232											32.9306				38.5905	21.1697	26.3867
GO:BP	cellular response to organic substance	GO:0071310		6.00107				8.28948	16.3587	1.89556											3.43734				3.84579	2.87354	2.9379
GO:BP	regulation of defense response to virus	GO:0050688		5.49576				5.60602	5.23016												33.4245				34.8172	13.6427
GO:BP	response to stimulus	GO:0050896		5.33846				3.92354	15.7002									3.19821			1.74231				1.69654	1.61245									1.52962
GO:BP	regulation of type I interferon production	GO:0032479		5.3044				5.43304	9.60145												22.3825				23.3151	12.79
GO:BP	type I interferon production	GO:0032606		5.25083				5.37939	9.49421												22.0382				22.9564	12.5932
GO:BP	response to interferon-alpha	GO:0035455		5.22827				7.49345	5.80557												85.2667				106.583	34.1067
GO:BP	response to interferon-gamma	GO:0034341		5.08171				8.03761	20.4744												16.1154				20.5173	14.3248
GO:BP	regulation of ribonuclease activity	GO:0060700		4.8362				4.8899	2.66993												159.164				165.796	45.4756
GO:BP	cellular response to interferon-gamma	GO:0071346		4.13882				5.63198	17.8375												15.9164				18.6521	14.2111
GO:BP	cellular response to chemical stimulus	GO:0070887		4.09552				6.14736	14.7709	3.3618											2.82892				3.16507	2.54453	2.95518
GO:BP	response to organic substance	GO:0010033		4.08715				6.13789	16.631	1.94651											2.82644				3.16229	2.63203	2.68418
GO:BP	regulation of cytokine production	GO:0001817		3.60098				2.01767	13.7463												6.09366				5.37102	5.22314
GO:BP	regulation of response to biotic stimulus	GO:0002831		3.5307				4.7594	11.255												7.64917				8.69223	5.96039
GO:BP	negative regulation of type I interferon production	GO:0032480		3.42262				3.49415	4.56925												38.9261				40.548	17.7948
GO:BP	cytokine production	GO:0001816		3.14481				1.64088	13.206	2.70796								1.4516			5.5622				4.90258	4.88984	6.03394								3.83978
GO:BP	regulation of nuclease activity	GO:0032069		3.08397				3.13716													65.1127				67.8258
GO:BP	cellular response to virus	GO:0098586		3.06683				3.13804	2.74074												33.1593				34.5409	13.2637
GO:BP	ISG15-protein conjugation	GO:0032020		3.05281				3.08771	1.44465												179.06				186.521	51.16
GO:BP	cell surface receptor signaling pathway	GO:0007166		2.66642				6.0401	16.0426	2.4185											2.68842				3.26718	2.68842	2.87224
GO:BP	cytoplasmic pattern recognition receptor signaling pathway in response to virus	GO:0039528		2.64232				2.69527	3.29748												51.16				53.2917	21.9257
GO:BP	response to interferon-beta	GO:0035456		2.5175				4.46336	1.7058												47.7493				62.1736	17.0533
GO:BP	signal transduction	GO:0007165		2.30905				3.61681	11.9873												1.93394				2.07377	1.85268
GO:BP	MDA-5 signaling pathway	GO:0039530		2.27808				2.31283	2.45141												107.436				111.912	40.928
GO:BP	negative regulation of cytokine production	GO:0001818		2.25744					2.95019												9.00931					4.82642
GO:BP	positive regulation of type I interferon production	GO:0032481		2.2367				2.30691	5.00471												22.6658				23.6102	12.9519
GO:BP	regulation of innate immune response	GO:0045088		2.14133				3.29414	9.37229												7.25919				8.40184	5.99171
GO:BP	cellular response to interferon-alpha	GO:0035457		2.14064																	97.6691
GO:BP	response to chemical	GO:0042221		1.96255				2.44648	10.0836												2.12078				2.20915	1.98497
GO:BP	regulation of immune system process	GO:0002682		1.76057				3.4787	20.1913	1.93663											3.3945				3.97793	4.00066	3.80794
GO:BP	multi-organism cellular process	GO:0044764		1.6462				1.69834	1.80171												29.2343				30.4524	12.529
GO:BP	regulation of defense response	GO:0031347		1.62762				3.53557	12.1395												4.88144				6.00935	4.81804
GO:BP	cellular response to stimulus	GO:0051716		1.62197				2.32742	10.5658												1.70489				1.77593	1.65882
GO:BP	regulation of response to cytokine stimulus	GO:0060759		1.50994				2.80387	3.12631												11.3091				13.7436	6.46232
GO:BP	signaling	GO:0023052		1.5048				2.73031	12.6113												1.798				1.92801	1.81311
GO:BP	cell communication	GO:0007154		1.46338				2.68442	11.9107												1.79113				1.92063	1.79113
GO:BP	positive regulation of response to cytokine stimulus	GO:0060760		1.38281				1.43464	1.41563												25.1312				26.1784	10.7705
GO:BP	cellular response to peptide hormone stimulus	GO:0071375			1.70954																	40.2081
GO:BP	cellular response to peptide	GO:1901653			1.4687																	33.4067
GO:BP	response to peptide hormone	GO:0043434			1.3051																	29.4507
GO:BP	chemokine (C-C motif) ligand 1 production	GO:0071610					1.30222																	17906
GO:BP	regulation of chemokine (C-C motif) ligand 1 production	GO:0071652					1.30222																	17906
GO:BP	positive regulation of chemokine (C-C motif) ligand 1 production	GO:0071654					1.30222																	17906
GO:BP	negative regulation of biological process	GO:0048519						4.16417	6.87507																2.2326	1.74706
GO:BP	regulation of immune response	GO:0050776						1.94747	13.3044																4.34547	4.21749
GO:BP	regulation of response to external stimulus	GO:0032101						1.8799	10.8957																4.28405	3.88671
GO:BP	regulation of cytokine-mediated signaling pathway	GO:0001959						1.77111	1.71291																12.6455	5.78079
GO:BP	regulation of nervous system process	GO:0031644
GO:BP	inflammatory response	GO:0006954							21.4237	2.07833																6.29662	5.88626
GO:BP	positive regulation of immune system process	GO:0002684							17.4323																	4.5229
GO:BP	positive regulation of cytokine production	GO:0001819							13.2523																	6.74877
GO:BP	positive regulation of immune response	GO:0050778							10.7378																	4.35892
GO:BP	positive regulation of response to external stimulus	GO:0032103							8.78811																	4.79625
GO:BP	positive regulation of response to stimulus	GO:0048584							8.55989																	2.49561
GO:BP	regulation of response to stimulus	GO:0048583							8.39831																	1.99039
GO:BP	leukocyte activation	GO:0045321							8.14241	4.1685								2.22049								3.29306	5.27734								3.34231
GO:BP	positive regulation of defense response	GO:0031349							8.01919																	5.22656
GO:BP	mononuclear cell migration	GO:0071674							7.96581																	14.4583
GO:BP	positive regulation of response to biotic stimulus	GO:0002833							7.92871																	5.98819
GO:BP	cell activation	GO:0001775							7.7046	4.38884								2.08509								3.07309	5.01437								3.13398
GO:BP	regulation of immune effector process	GO:0002697							7.53437																	5.44497
GO:BP	positive regulation of innate immune response	GO:0045089							7.49618																	6.01882
GO:BP	activation of immune response	GO:0002253							7.48673																	4.25742
GO:BP	response to bacterium	GO:0009617							7.26593																	4.17065
GO:BP	myeloid leukocyte migration	GO:0097529							7.24691																	8.24379
GO:BP	monocyte chemotaxis	GO:0002548							7.11693																	17.0533
GO:BP	leukocyte chemotaxis	GO:0030595							6.95936																	7.90655
GO:BP	regulation of biological process	GO:0050789							6.91539																	1.31971
GO:BP	interferon-gamma production	GO:0032609							6.80745	2.10056																11.7713	20.3154
GO:BP	adaptive immune response	GO:0002250							6.71228	1.68913																4.23185	6.10362
GO:BP	response to lipopolysaccharide	GO:0032496							6.38884																	5.89741
GO:BP	regulation of interferon-gamma production	GO:0032649							6.23448	2.34079																12.1568	22.7291
GO:BP	I-kappaB kinase/NF-kappaB signaling	GO:0007249							6.22104																	6.57771
GO:BP	activation of innate immune response	GO:0002218							6.18672																	6.11346
GO:BP	cellular response to lipopolysaccharide	GO:0071222							6.14																	7.61451
GO:BP	response to molecule of bacterial origin	GO:0002237							5.96142																	5.57602
GO:BP	positive regulation of multi-organism process	GO:0043902							5.94843																	4.55599
GO:BP	cellular response to molecule of bacterial origin	GO:0071219							5.79311																	7.21198
GO:BP	regulation of cellular process	GO:0050794							5.73672																	1.33536
GO:BP	granulocyte migration	GO:0097530							5.59655																	9.43376
GO:BP	neutrophil migration	GO:1990266							5.44206									1.48027								10.4054									11.6728
GO:BP	granulocyte chemotaxis	GO:0071621							5.35748																	10.232
GO:BP	regulation of multicellular organismal process	GO:0051239							5.24926	2.07922																2.01225	2.73616
GO:BP	cellular response to biotic stimulus	GO:0071216							5.15974																	6.52239
GO:BP	neutrophil chemotaxis	GO:0030593							5.07487																	11.1438
GO:BP	innate immune response-activating signal transduction	GO:0002758							4.97456																	5.87649
GO:BP	cell chemotaxis	GO:0060326							4.84425																	5.75974
GO:BP	biological regulation	GO:0065007							4.73714																	1.25591
GO:BP	pattern recognition receptor signaling pathway	GO:0002221							4.73418																	7.23475
GO:BP	lymphocyte chemotaxis	GO:0048247							4.63863																	14.3887
GO:BP	positive regulation of interferon-gamma production	GO:0032729							4.57753	1.67551																14.1674	28.254
GO:BP	regulation of response to stress	GO:0080134							4.55186																	2.60025
GO:BP	chemokine-mediated signaling pathway	GO:0070098							4.5416																	11.6273
GO:BP	adaptive immune response based on somatic recombination of immune receptors built from immunoglobulin superfamily domains	GO:0002460							4.45703																	5.08773
GO:BP	intracellular signal transduction	GO:0035556							4.34551																	2.04923
GO:BP	positive regulation of biological process	GO:0048518							4.32068																	1.57514
GO:BP	regulation of molecular function	GO:0065009							4.29362																	2.00562
GO:BP	cellular response to interleukin-1	GO:0071347							4.19228																	7.22913
GO:BP	response to chemokine	GO:1990868							4.1294																	10.5485
GO:BP	cellular response to chemokine	GO:1990869							4.1294																	10.5485
GO:BP	immune response-regulating signaling pathway	GO:0002764							4.07296																	3.64886
GO:BP	T cell activation	GO:0042110							4.01681																	4.28117
GO:BP	positive regulation of multicellular organismal process	GO:0051240							3.9999																	2.3744
GO:BP	macrophage chemotaxis	GO:0048246							3.91562																	19.3578
GO:BP	immune response-activating signal transduction	GO:0002757							3.85189																	3.68288
GO:BP	positive regulation of interferon-alpha production	GO:0032727							3.73041																	25.58
GO:BP	regulation of leukocyte migration	GO:0002685							3.66423																	6.52039
GO:BP	lipopolysaccharide-mediated signaling pathway	GO:0031663							3.62828																	13.6427
GO:BP	leukocyte mediated immunity	GO:0002443							3.61179									3.32257								3.13936									4.43476
GO:BP	positive regulation of immune effector process	GO:0002699							3.59031																	6.42589
GO:BP	response to interleukin-1	GO:0070555							3.4462																	6.24488
GO:BP	regulation of leukocyte chemotaxis	GO:0002688							3.42222																	8.89739
GO:BP	lymphocyte migration	GO:0072676							3.42222																	8.89739
GO:BP	cytoplasmic pattern recognition receptor signaling pathway	GO:0002753							3.40468																	12.79
GO:BP	positive regulation of signal transduction	GO:0009967							3.39391																	2.3576
GO:BP	positive regulation of cell communication	GO:0010647							3.24097																	2.26181
GO:BP	positive regulation of signaling	GO:0023056							3.19754																	2.25351
GO:BP	positive regulation of intracellular signal transduction	GO:1902533							3.14085																	2.82598
GO:BP	negative regulation of immune system process	GO:0002683							3.1358																	3.95138
GO:BP	regulation of interferon-alpha production	GO:0032647							3.10694																	20.464
GO:BP	leukocyte migration	GO:0050900							3.05588																	3.90378
GO:BP	regulation of leukocyte proliferation	GO:0070663							2.97754	2.94128																5.68444	13.7346
GO:BP	immune system development	GO:0002520							2.96764																	2.83941
GO:BP	interferon-alpha production	GO:0032607							2.93038																	19.185
GO:BP	response to lipid	GO:0033993							2.90069																	2.88979
GO:BP	response to tumor necrosis factor	GO:0034612							2.89866																	4.78131
GO:BP	macrophage migration	GO:1905517							2.85542																	13.7738
GO:BP	positive regulation of mononuclear cell proliferation	GO:0032946							2.71342	1.69197																7.46861	16.7565
GO:BP	leukocyte differentiation	GO:0002521							2.6378																	3.66117
GO:BP	positive regulation of cellular process	GO:0048522							2.59926																	1.55169
GO:BP	lymphocyte activation	GO:0046649							2.5904	1.31742																3.12117	5.48031
GO:BP	cellular response to tumor necrosis factor	GO:0071356							2.5459																	4.80698
GO:BP	MyD88-dependent toll-like receptor signaling pathway	GO:0002755							2.5388																	16.5924
GO:BP	eosinophil chemotaxis	GO:0048245							2.52015																	24.3619
GO:BP	positive regulation of leukocyte proliferation	GO:0070665							2.48785	1.57245																7.05655	15.832
GO:BP	leukocyte proliferation	GO:0070661							2.34463	2.12854																4.6209	10.3674
GO:BP	cellular response to dsRNA	GO:0071359							2.3086																	22.2435
GO:BP	positive regulation of NF-kappaB transcription factor activity	GO:0051092							2.3021									1.93514								6.73158									10.572
GO:BP	toll-like receptor signaling pathway	GO:0002224							2.27639																	6.68758
GO:BP	negative regulation of multicellular organismal process	GO:0051241							2.26916																	2.41108
GO:BP	regulation of localization	GO:0032879							2.15818																	1.84329
GO:BP	eosinophil migration	GO:0072677							2.11712																	20.464
GO:BP	positive regulation of leukocyte mediated immunity	GO:0002705							2.08694																	7.30857
GO:BP	T-helper 1 type immune response	GO:0042088							2.08103																	13.9527
GO:BP	positive regulation of lymphocyte mediated immunity	GO:0002708							1.97623																	8.35265
GO:BP	regulation of mononuclear cell migration	GO:0071675							1.96521																	13.3461
GO:BP	positive regulation of cytokine biosynthetic process	GO:0042108							1.92573																	10.0879
GO:BP	cellular response to external stimulus	GO:0071496							1.91078																	4.23811
GO:BP	positive regulation of T cell proliferation	GO:0042102							1.91062																	8.1856
GO:BP	regulation of signal transduction	GO:0009966							1.91027																	1.76631
GO:BP	hematopoietic or lymphoid organ development	GO:0048534							1.8742																	2.67573
GO:BP	myeloid leukocyte activation	GO:0002274							1.86061									5.18091								3.11476									5.94001
GO:BP	positive regulation of lymphocyte proliferation	GO:0050671							1.8151																	6.77118
GO:BP	positive regulation of leukocyte migration	GO:0002687							1.8151																	6.77118
GO:BP	myeloid leukocyte differentiation	GO:0002573							1.808																	5.30906
GO:BP	regulation of hydrolase activity	GO:0051336							1.78182																	2.36852
GO:BP	regulation of inflammatory response	GO:0050727							1.7525																	3.85628
GO:BP	regulation of interferon-beta production	GO:0032648							1.7497																	12.2784
GO:BP	regulation of intracellular signal transduction	GO:1902531							1.70876																	2.07258
GO:BP	regulation of cell migration	GO:0030334							1.70419																	2.61554
GO:BP	hemopoiesis	GO:0030097							1.69511																	2.68087
GO:BP	interferon-beta production	GO:0032608							1.64911																	11.8062
GO:BP	regulation of mononuclear cell proliferation	GO:0032944							1.6375	1.86352																5.09285	12.465
GO:BP	cellular response to lipid	GO:0071396							1.62577																	3.11551
GO:BP	lymphocyte mediated immunity	GO:0002449							1.61435																	3.99019
GO:BP	cytokine secretion	GO:0050663							1.60645																	4.61594
GO:BP	regulation of cell population proliferation	GO:0042127							1.60219																	2.10607
GO:BP	positive regulation of protein metabolic process	GO:0051247							1.59129																	2.10367
GO:BP	positive regulation of cytokine secretion	GO:0050715							1.58979																	6.3509
GO:BP	positive regulation of interferon-beta production	GO:0032728							1.5625																	15.9875
GO:BP	neuroinflammatory response	GO:0150076							1.54391																	8.84247
GO:BP	regulation of signaling	GO:0023051							1.51914																	1.66871
GO:BP	cell migration	GO:0016477							1.51403																	2.14746
GO:BP	positive regulation of leukocyte cell-cell adhesion	GO:1903039							1.4753																	4.89357
GO:BP	ERK1 and ERK2 cascade	GO:0070371							1.47137																	4.1438
GO:BP	antigen processing and presentation	GO:0019882							1.45776																	4.87238
GO:BP	regulation of catalytic activity	GO:0050790							1.45046																	1.88766
GO:BP	regulation of protein phosphorylation	GO:0001932							1.42321																	2.19306
GO:BP	chemotaxis	GO:0006935							1.38871																	2.9955
GO:BP	regulation of cytokine secretion	GO:0050707							1.38853																	4.78945
GO:BP	taxis	GO:0042330							1.3703																	2.9863
GO:BP	regulation of cell communication	GO:0010646							1.35426																	1.6594
GO:BP	regulation of leukocyte mediated immunity	GO:0002703							1.34721																	5.24718
GO:BP	T cell proliferation	GO:0042098							1.34721																	5.24718
GO:BP	cellular response to exogenous dsRNA	GO:0071360							1.31449																	22.7378
GO:BP	positive regulation of protein phosphorylation	GO:0001934							1.31049																	2.47868
GO:BP	leukocyte migration involved in inflammatory response	GO:0002523								2.11791		2.51997															91.8256		596.867
GO:BP	germinal center formation	GO:0002467								2.11791																	91.8256
GO:BP	follicular dendritic cell differentiation	GO:0002268								2.08331																	459.128
GO:BP	neutrophil aggregation	GO:0070488								2.08331		4.54074			2.7501			1.30717									459.128		4476.5			942.421			229.564
GO:BP	follicular dendritic cell activation	GO:0002266								1.60679																	306.085
GO:BP	regulation of monocyte chemotaxis	GO:0090025									2.03724																	89.53
GO:BP	negative regulation of monocyte chemotaxis	GO:0090027									1.30537																	248.694
GO:BP	sequestering of zinc ion	GO:0032119										3.09377			1.30459														1119.12			235.605
GO:BP	leukocyte aggregation	GO:0070486										2.649																	688.692
GO:BP	sequestering of metal ion	GO:0051238										2.51997																	596.867
GO:BP	peptidyl-cysteine S-nitrosylation	GO:0018119										2.51997																	596.867
GO:BP	protein nitrosylation	GO:0017014										2.51997																	596.867
GO:BP	cellular zinc ion homeostasis	GO:0006882										1.76729																	255.8
GO:BP	zinc ion homeostasis	GO:0055069										1.71839																	241.973
GO:BP	defense response to fungus	GO:0050832										1.64987																	223.825
GO:BP	peptidyl-cysteine modification	GO:0018198										1.50837																	190.489
GO:BP	response to fungus	GO:0009620										1.38678																	165.796
GO:BP	positive regulation of lysosomal membrane permeability	GO:0097214
GO:BP	cholesterol homeostasis	GO:0042632
GO:BP	sterol homeostasis	GO:0055092
GO:BP	lipid homeostasis	GO:0055088
GO:BP	regulation of apoptotic process	GO:0042981
GO:BP	regulation of programmed cell death	GO:0043067
GO:BP	cellular response to acid chemical	GO:0071229
GO:BP	cellular response to organic cyclic compound	GO:0071407
GO:BP	tetraterpenoid biosynthetic process	GO:0016109												1.30222																	8953
GO:BP	carotenoid biosynthetic process	GO:0016117												1.30222																	8953
GO:BP	xanthophyll biosynthetic process	GO:0016123												1.30222																	8953
GO:BP	zeaxanthin metabolic process	GO:1901825												1.30222																	8953
GO:BP	zeaxanthin biosynthetic process	GO:1901827												1.30222																	8953
GO:BP	positive regulation of developmental process	GO:0051094
GO:BP	regulation of platelet activation	GO:0010543
GO:BP	positive regulation of cell growth	GO:0030307													1.32375																	21.9168
GO:BP	regulation of humoral immune response	GO:0002920
GO:BP	female sex differentiation	GO:0046660
GO:BP	platelet degranulation	GO:0002576
GO:BP	anatomical structure formation involved in morphogenesis	GO:0048646
GO:BP	ovarian follicle development	GO:0001541
GO:BP	regulated exocytosis	GO:0045055																3.97248																	4.9213
GO:BP	lymph vessel morphogenesis	GO:0036303
GO:BP	negative regulation of tumor necrosis factor production	GO:0032720
GO:BP	negative regulation of tumor necrosis factor superfamily cytokine production	GO:1903556
GO:BP	regulation of tumor necrosis factor production	GO:0032680
GO:BP	regulation of cell shape	GO:0008360
GO:BP	regulation of tumor necrosis factor superfamily cytokine production	GO:1903555
GO:BP	tumor necrosis factor production	GO:0032640
GO:BP	secretion	GO:0046903																4.77981																	3.49249
GO:BP	lymph vessel development	GO:0001945
GO:BP	tumor necrosis factor superfamily cytokine production	GO:0071706
GO:BP	exocytosis	GO:0006887																3.13665																	4.30275
GO:BP	positive regulation of protein autophosphorylation	GO:0031954
GO:BP	cell volume homeostasis	GO:0006884
GO:BP	regulation of anatomical structure morphogenesis	GO:0022603
GO:BP	leukocyte activation involved in immune response	GO:0002366																2.31447																	4.5652
GO:BP	cell activation involved in immune response	GO:0002263																2.28565																	4.5394
GO:BP	female gonad development	GO:0008585
GO:BP	secretion by cell	GO:0032940																4.85906																	3.66248
GO:BP	development of primary female sexual characteristics	GO:0046545
GO:BP	neutrophil mediated immunity	GO:0002446																5.06614																	6.91458
GO:BP	neutrophil activation	GO:0042119																5.06614																	6.91458
GO:BP	granulocyte activation	GO:0036230																4.98416																	6.81874
GO:BP	export from cell	GO:0140352																4.58793																	3.55142
GO:BP	myeloid leukocyte mediated immunity	GO:0002444																4.49701																	6.27224
GO:BP	neutrophil degranulation	GO:0043312																4.29243																	6.64028
GO:BP	neutrophil activation involved in immune response	GO:0002283																4.25878																	6.59938
GO:BP	leukocyte degranulation	GO:0043299																3.78096																	6.04116
GO:BP	myeloid cell activation involved in immune response	GO:0002275																3.68114																	5.9297
GO:BP	defense response to bacterium	GO:0042742																1.34865																	6.05888
GO:BP	regulation of secretion	GO:0051046																1.34812																	3.75894
GO:BP	cell adhesion	GO:0007155
GO:BP	biological adhesion	GO:0022610
GO:BP	cellular developmental process	GO:0048869
GO:BP	cell-substrate adhesion	GO:0031589
GO:BP	cell differentiation	GO:0030154
GO:BP	anatomical structure morphogenesis	GO:0009653
GO:CC	postsynaptic endocytic zone membrane	GO:0098844		1.74661				1.74745													145.046				153.927
GO:CC	cytosol	GO:0005829		1.45255				1.99308													1.89961				2.01592
GO:CC	cytoplasmic vesicle	GO:0031410																2.68292																	2.46053
GO:CC	intracellular vesicle	GO:0097708																2.6729																	2.45742
GO:CC	whole membrane	GO:0098805							1.93854																	2.08707
GO:CC	telomerase catalytic core complex	GO:0000333
GO:CC	TERT-RMRP complex	GO:1990572
GO:CC	MHC class II protein complex	GO:0042613							4.0835	5.1994																33.4801	120.872
GO:CC	MHC protein complex	GO:0042611							3.12165	4.43827																22.3201	80.5812
GO:CC	I-kappaB/NF-kappaB complex	GO:0033256							2.07832	1.70607																45.9156	138.139
GO:CC	cell surface	GO:0009986							1.8395																	2.56754
GO:CC	endosome membrane	GO:0010008							1.83909																	3.34105
GO:CC	side of membrane	GO:0098552							1.79901	2.2183																3.02043	6.41442
GO:CC	cell periphery	GO:0071944							1.71238									2.66586								1.45789									1.76229
GO:CC	integral component of lumenal side of endoplasmic reticulum membrane	GO:0071556							1.61227	4.36319																17.1418	77.3579
GO:CC	lumenal side of endoplasmic reticulum membrane	GO:0098553							1.61227	4.36319																17.1418	77.3579
GO:CC	Bcl3/NF-kappaB2 complex	GO:0033257							1.57554	3.02545																107.136	483.487
GO:CC	plasma membrane	GO:0005886							1.52574									2.51363								1.45296									1.76248
GO:CC	lumenal side of membrane	GO:0098576								3.91398																	60.4359
GO:CC	clathrin-coated endocytic vesicle membrane	GO:0030669								3.65319																	52.2689
GO:CC	clathrin-coated endocytic vesicle	GO:0045334								2.92027																	34.5348
GO:CC	ER to Golgi transport vesicle membrane	GO:0012507								2.85893																	33.3439
GO:CC	trans-Golgi network membrane	GO:0032588								2.06224																	21.0212
GO:CC	COPII-coated ER to Golgi transport vesicle	GO:0030134								2.02555																	20.5739
GO:CC	Golgi-associated vesicle membrane	GO:0030660								1.78971																	17.9069
GO:CC	clathrin-coated vesicle membrane	GO:0030665								1.74338																	17.423
GO:CC	trans-Golgi network	GO:0005802								1.56708																	10.2434
GO:CC	mitochondrial membrane	GO:0031966
GO:CC	mitochondrial envelope	GO:0005740
GO:CC	integral component of plasma membrane	GO:0005887
GO:CC	intrinsic component of plasma membrane	GO:0031226
GO:CC	secretory vesicle	GO:0099503																3.30598																	3.78206
GO:CC	secretory granule	GO:0030141																3.67988																	4.28083
GO:CC	ficolin-1-rich granule membrane	GO:0101003
GO:CC	tertiary granule	GO:0070820
GO:CC	extracellular region	GO:0005576
GO:CC	secretory granule lumen	GO:0034774
GO:CC	cytoplasmic vesicle lumen	GO:0060205
GO:CC	vesicle lumen	GO:0031983
GO:CC	platelet alpha granule lumen	GO:0031093
GO:CC	extracellular space	GO:0005615
GO:CC	platelet alpha granule	GO:0031091
GO:CC	tertiary granule lumen	GO:1904724
GO:CC	specific granule	GO:0042581																1.69057																	8.52441
GO:CC	specific granule lumen	GO:0035580
GO:CC	cytoplasmic vesicle membrane	GO:0030659																1.33588																	3.45348
GO:MF	beta-3 adrenergic receptor binding	GO:0031699
GO:MF	double-stranded RNA binding	GO:0003725		6.26128				8.07554	7.22652												34.2924				40.8243	15.5746
GO:MF	2'-5'-oligoadenylate synthetase activity	GO:0001730		5.05467				5.0726	3.32833												362.52				377.625	104.775
GO:MF	ISG15 transferase activity	GO:0042296		1.70105				1.70043													181.26				188.812
GO:MF	adenylyltransferase activity	GO:0070566		1.51387				1.53086													37.5021				39.0647
GO:MF	carbohydrate derivative binding	GO:0097367		1.49944																	2.7161
GO:MF	purine ribonucleoside triphosphate binding	GO:0035639		1.39822																	2.94253
GO:MF	single-stranded RNA binding	GO:0003727		1.36645				1.4001	1.96679												16.6676				17.3621	8.43014
GO:MF	prostaglandin receptor activity	GO:0004955
GO:MF	prostanoid receptor activity	GO:0004954
GO:MF	icosanoid receptor activity	GO:0004953
GO:MF	interleukin-7 receptor binding	GO:0005139					1.30362																	9063
GO:MF	potassium channel regulator activity	GO:0015459
GO:MF	RNA helicase activity	GO:0003724						1.6078																	19.6169
GO:MF	RNA binding	GO:0003723						1.41405																	2.95944
GO:MF	ghrelin receptor binding	GO:0031768
GO:MF	5'-3' RNA polymerase activity	GO:0034062
GO:MF	RNA polymerase activity	GO:0097747
GO:MF	chemokine activity	GO:0008009							6.36272																	19.2443
GO:MF	chemokine receptor binding	GO:0042379							6.19207																	14.9678
GO:MF	cytokine activity	GO:0005125							5.81159																	7.20926
GO:MF	CCR chemokine receptor binding	GO:0048020							5.13274																	17.834
GO:MF	cytokine receptor binding	GO:0005126							3.8609																	5.55623
GO:MF	pattern recognition receptor activity	GO:0038187							3.0231																	23.8124
GO:MF	receptor regulator activity	GO:0030545							2.68077																	3.52513
GO:MF	receptor ligand activity	GO:0048018							2.62802																	3.66495
GO:MF	signaling receptor activator activity	GO:0030546							2.5574																	3.62026
GO:MF	peptide antigen binding	GO:0042605							2.39246	3.85337																18.0646	67.5713
GO:MF	G protein-coupled receptor binding	GO:0001664							1.95638																	4.39614
GO:MF	CCR5 chemokine receptor binding	GO:0031730							1.79652																	44.9034
GO:MF	immune receptor activity	GO:0140375							1.68739	3.98984																6.39845	22.4378
GO:MF	MHC class II receptor activity	GO:0032395							1.42243	3.56586																34.9249	163.297
GO:MF	signaling receptor binding	GO:0005102							1.40525																	2.04688
GO:MF	interleukin-18 receptor activity	GO:0042008							1.30308																	104.775
GO:MF	immune receptor activity	HP:0005368							2.20271																	4.61245
GO:MF	peptide antigen binding	HP:0001873							1.87813																	3.94576
GO:MF	MHC class II receptor activity	HP:0011873							1.5797																	3.70314
GO:MF	Toll-like receptor 4 binding	HP:0002719							1.32571																	2.54938
GO:MF	arachidonic acid binding	HP:0000793							1.30407																	37.7232
GO:MF	icosatetraenoic acid binding	GO:0050543								1.32848		3.63585			1.93087												122.473		1132.88			215.786
GO:MF	icosanoid binding	GO:0050542								1.32848		3.63585			1.93087												122.473		1132.88			215.786
GO:MF	RAGE receptor binding	GO:0050786										3.34275			1.63857														823.909			156.935
GO:MF	Toll-like receptor binding	GO:0035325										3.2636			1.5597			4.08344											755.25			143.857			74.5926
GO:MF	long-chain fatty acid binding	GO:0036041										3.00409			1.30127														566.438			107.893
GO:MF	fatty acid derivative binding	GO:1901567										2.47516																	312.517
GO:MF	fatty acid binding	GO:0005504										2.19194																	226.575
GO:MF	monocarboxylic acid binding	GO:0033293										1.6775																	125.875
GO:MF	telomerase RNA reverse transcriptase activity	GO:0003721
GO:MF	template-free RNA nucleotidyltransferase	GO:0098680
GO:MF	ATPase-coupled sterol transmembrane transporter activity	GO:0034041											1.30232																	3021
GO:MF	propionate CoA-transferase activity	GO:0018729
GO:MF	hormone activity	GO:0005179
GO:MF	neuropeptide hormone activity	GO:0005184
GO:MF	phenanthrene 9,10-monooxygenase activity	GO:0018636
GO:MF	retinol isomerase activity	GO:0050251												1.30362																	9063
GO:MF	all-trans-retinyl-palmitate hydrolase, 11-cis retinol forming activity	GO:0052884												1.30362																	9063
GO:MF	all-trans-retinyl-ester hydrolase, 11-cis retinol forming activity	GO:0052885												1.30362																	9063
GO:MF	creatine:sodium symporter activity	GO:0005309														1.30127																	3625.2
GO:MF	potassium:chloride symporter activity	GO:0015379
GO:MF	carbohydrate binding	GO:0030246															1.80055																	28.146
GO:MF	exoribonuclease II activity	GO:0008859
GO:MF	Toll-like receptor 2 binding	GO:0035663																1.5636																	149.185
HP	Autoimmunity	MIRNA:hsa-miR-146a-5p		15.0941				16.8856	10.9073												24.1567				26.2012	9.67058
HP	Abnormality of humoral immunity	HPA:050010_22							1.53671																	1.98668
HP	Thrombocytopenia	CORUM:7385		2.95196				3.78245	1.30377												345.619				483.867	96.7733
HP	Abnormal platelet count	CORUM:6616							1.30377																	96.7733
HP	Recurrent infections	CORUM:6418							1.30377																	96.7733
HP	Membranoproliferative glomerulonephritis	HP:0002960							3.94373	2.23444																6.68513	11.4602
HP	Sinusitis	HP:0000246								3.33234																	17.5798
HP	Abnormality of the paranasal sinuses	HP:0000245								2.93724																	15.0893
HP	Autoimmunity	HP:0002960							3.94373	2.23444																6.68513	11.4602
HP	Abnormality of skin physiology	HP:0011122								2.08105																	6.25463
HP	Skin rash	HP:0000988								1.8609																	14.5089
HP	Abnormality of the nasopharynx	HP:0001739								1.70319																	13.4726
HP	Inflammatory abnormality of the skin	HP:0011123								1.44291																	6.38218
HP	Otitis media	HP:0000388								1.42781																	8.30603
HP	Vasculitis	HP:0002633								1.42348																	19.47
HP	Diffuse nuclear cataract	HP:0007657
HP	Peripheral tractional retinal detachment	HP:0007643															1.30161																	4225
HPA	spleen; cells in red pulp[Approved,Medium]	TF:M09956_0		4.1615				4.57557	1.49768												11.0609				12.1453	4.47352
HPA	skin; sebaceous cells[Uncertain,Medium]	HPA:042010_02
HPA	skin; sebaceous cells[Uncertain,High]	HPA:042010_03
HPA	skin; sebaceous cells[Supported,Medium]	HPA:042010_12
HPA	skin; sebaceous cells[Supported,High]	HPA:042010_13
KEGG	GnRH secretion	KEGG:04929	1.36836																	40.5625
KEGG	Hepatitis C	KEGG:05160		7.06873				8.93987	2.91691												16.7484				20.0981	4.89112
KEGG	Influenza A	KEGG:05164		5.42269				7.13524	10.7731												13.8177				16.7885	8.25393
KEGG	Measles	KEGG:05162		4.70303				6.38267	5.14607												14.6312				18.0591	6.4925
KEGG	Epstein-Barr virus infection	KEGG:05169		3.65899				5.16929	7.52612	1.49271											10.2493				12.6506	6.29729	7.32092
KEGG	NOD-like receptor signaling pathway	KEGG:04621		2.79456				3.01107	3.88864												9.77778				10.56	5.06195
KEGG	RIG-I-like receptor signaling pathway	KEGG:04622		2.24231				2.38845	1.35505												16.4825				17.8011	5.90746
KEGG	Herpes simplex virus 1 infection	KEGG:05168						1.39937																	4.4777
KEGG	NF-kappa B signaling pathway	KEGG:04064							7.95578																	9.64885
KEGG	Toll-like receptor signaling pathway	KEGG:04620							7.8373																	9.45966
KEGG	Viral protein interaction with cytokine and cytokine receptor	KEGG:04061							5.91773																	8.43923
KEGG	Staphylococcus aureus infection	KEGG:05150							5.44634																	8.71407
KEGG	Rheumatoid arthritis	KEGG:05323							4.3718	1.85543																7.83186	13.1111
KEGG	Cytokine-cytokine receptor interaction	KEGG:04060							4.11445																	4.01249
KEGG	Inflammatory bowel disease (IBD)	KEGG:05321							3.62586	3.91373																8.89295	23.2616
KEGG	TNF signaling pathway	KEGG:04668							3.39987	1.45467																6.1536	10.3016
KEGG	Cell adhesion molecules (CAMs)	KEGG:04514							3.22298								2.18006									5.26475								54.0833
KEGG	Leishmaniasis	KEGG:05140							3.12913																	7.65782
KEGG	Toxoplasmosis	KEGG:05145							2.63754	1.4994																5.69067	10.5851
KEGG	Asthma	KEGG:05310							2.49086	2.18372																12.763	32.0494
KEGG	Tuberculosis	KEGG:05152							2.42411																	4.33214
KEGG	Antigen processing and presentation	KEGG:04612							2.29551	2.26684																6.99192	16.7214
KEGG	Allograft rejection	KEGG:05330							1.9886	1.87988																10.1353	25.451
KEGG	Viral myocarditis	KEGG:05416							1.8898																	7.38432
KEGG	Graft-versus-host disease	KEGG:05332							1.86674	1.80518																9.57227	24.037
KEGG	Type I diabetes mellitus	KEGG:04940							1.64489	1.66814																8.61504	21.6333
KEGG	Cytosolic DNA-sensing pathway	KEGG:04623							1.64321																	6.66971
KEGG	Phagosome	KEGG:04145							1.62887																	4.21961
KEGG	Th1 and Th2 cell differentiation	KEGG:04658							1.5937	3.13431																5.4207	16.2047
KEGG	Chemokine signaling pathway	KEGG:04062							1.49477																	3.68558
KEGG	Hematopoietic cell lineage	KEGG:04640							1.41955	1.72742																5.07834	12.145
KEGG	Intestinal immune network for IgA production	KEGG:04672							1.40117	1.51593																7.65782	19.2296
KEGG	Systemic lupus erythematosus	KEGG:05322							1.32139																	4.27413
KEGG	Th17 cell differentiation	KEGG:04659								2.80425																	13.8675
KEGG	IL-17 signaling pathway	KEGG:04657								1.781		1.72066															12.5411		56.4348
KEGG	Autoimmune thyroid disease	KEGG:05320								1.40654																	17.6599
KEGG	Human T-cell leukemia virus 1 infection	KEGG:05166								1.31041																	6.67695
KEGG	Serotonergic synapse	KEGG:04726									1.36668																	15.9047
KEGG	AGE-RAGE signaling pathway in diabetic complications	KEGG:04933
KEGG	Fluid shear stress and atherosclerosis	KEGG:05418
KEGG	MAPK signaling pathway	KEGG:04010
MIRNA	hsa-miR-146a-5p	MIRNA:hsa-miR-146a-5p		15.0941				16.8856	10.9073												24.1567				26.2012	9.67058
MIRNA	hsa-miR-1-3p	MIRNA:hsa-miR-1-3p						1.85983																	4.03122
MIRNA	hsa-miR-146a-5p	TF:M00053							1.51367																	1.73554
MIRNA	hsa-miR-6740-5p	MIRNA:hsa-miR-6740-5p														1.54948																	133.836
REAC	Interferon Signaling	REAC:R-HSA-913531		25.0054				31.5957	26.9505	1.31039											29.4538				35.1867	14.1386	9.464
REAC	Interferon alpha/beta signaling	REAC:R-HSA-909733		24.673				29.7	18.0616												65.5617				77.0325	22.7596
REAC	Antiviral mechanism by IFN-stimulated genes	REAC:R-HSA-1169410		15.3969				17.6954	9.63251												42.5199				48.1389	14.2229
REAC	Cytokine Signaling in Immune system	REAC:R-HSA-1280215		12.3028				16.9203	22.7834	3.63832											7.1516				8.499	5.21529	5.27524
REAC	Immune System	REAC:R-HSA-168256		8.85859				10.8829	26.0675	4.3268											3.49013				3.79564	3.21479	3.23283
REAC	ISG15 antiviral mechanism	REAC:R-HSA-1169408		8.78668				10.7872	5.27179												32.7537				38.2593	11.3039
REAC	OAS antiviral response	REAC:R-HSA-8983711		7.54094				7.68944	4.93477												143.55				150.912	44.5875
REAC	DDX58/IFIH1-mediated induction of interferon-alpha/beta	REAC:R-HSA-168928		3.78404				3.95257	3.77619												19.8762				20.8955	9.26049
REAC	Interferon gamma signaling	REAC:R-HSA-877300		3.50156				3.66946	10.2904	2.98139											17.82				18.7339	13.8375	20.9948
REAC	Negative regulators of DDX58/IFIH1 signaling	REAC:R-HSA-936440		2.54984				2.67251	2.9345												30.3989				31.9578	14.1631
REAC	Interleukin-10 signaling	REAC:R-HSA-6783783							5.93916																	16.0515
REAC	Innate Immune System	REAC:R-HSA-168249							5.54408									1.82033								2.71935									2.77185
REAC	PD-1 signaling	REAC:R-HSA-389948							3.88977	5.86878																20.0644	76.1063
REAC	Signaling by Interleukins	REAC:R-HSA-449147							3.49524																	3.49706
REAC	Chemokine receptors bind chemokines	REAC:R-HSA-380108							2.66597																	9.85619
REAC	MyD88 dependent cascade initiated on endosome	REAC:R-HSA-975155							2.23815																	7.05561
REAC	Toll Like Receptor 7/8 (TLR7/8) Cascade	REAC:R-HSA-168181							2.23815																	7.05561
REAC	Toll-like Receptor Cascades	REAC:R-HSA-168898							2.17902																	5.2801
REAC	Toll Like Receptor 9 (TLR9) Cascade	REAC:R-HSA-168138							2.10083																	6.75853
REAC	Translocation of ZAP-70 to Immunological synapse	REAC:R-HSA-202430							1.48207	4.18249																16.0515	73.0621
REAC	Adaptive Immune System	REAC:R-HSA-1280218							1.37048																	2.31029
REAC	TRAF6 mediated induction of NFkB and MAP kinases upon TLR7/8 or 9 activation	REAC:R-HSA-975138							1.36271																	6.24226
REAC	Phosphorylation of CD3 and TCR zeta chains	REAC:R-HSA-202427								3.92306																	63.5322
REAC	Costimulation by the CD28 family	REAC:R-HSA-388841								3.54768																	27.262
REAC	Generation of second messenger molecules	REAC:R-HSA-202433								3.21298																	42.9777
REAC	Metal sequestration by antimicrobial proteins	REAC:R-HSA-6799990								1.47793		3.85029			2.30839												121.77		1177.11			294.278
REAC	Downstream TCR signaling	REAC:R-HSA-202424								1.37403																	14.9106
REAC	Regulation of TLR by endogenous ligand	REAC:R-HSA-5686938										2.79374						2.83572											371.719						35.4018
REAC	RHO GTPases Activate NADPH Oxidases	REAC:R-HSA-5668599										2.58597																	294.278
REAC	Antimicrobial peptides	REAC:R-HSA-6803157										1.36087																	72.811
REAC	NR1H3 & NR1H2 regulate gene expression linked to cholesterol transport and efflux	REAC:R-HSA-9029569											2.22787																	196.185
REAC	NR1H2 and NR1H3-mediated signaling	REAC:R-HSA-9024446											2.03182																	156.948
REAC	Platelet activation, signaling and aggregation	REAC:R-HSA-76002
REAC	VEGF binds to VEGFR leading to receptor dimerization	REAC:R-HSA-195399
REAC	VEGF ligand-receptor interactions	REAC:R-HSA-194313
REAC	Neutrophil degranulation	REAC:R-HSA-6798695																2.91323																	4.59257
WP	Splicing factor NOVA regulated synaptic proteins	WP:WP4148	1.59724																	63.2952
WP	The human immune response to tuberculosis	WP:WP4197		7.1423				7.42425	5.17384												54.1793				59.7841	18.3881
WP	Type II interferon signaling (IFNG)	WP:WP619		4.1385				6.08007	10.4383												28.0659				37.1631	19.5951
WP	Non-genomic actions of 1,25 dihydroxyvitamin D3	WP:WP4341		2.74369				2.96671	4.66988												14.8348				16.3695	8.63117
WP	Novel intracellular components of RIG-I-like receptor (RLR) pathway	WP:WP3865		1.74957				1.92524													13.8458				15.2782
WP	Adipogenesis	WP:WP236			1.30206																	34.3463
WP	Regulation of toll-like receptor signaling pathway	WP:WP1449							6.06183																	6.47338
WP	Toll-like Receptor Signaling Pathway	WP:WP75							4.91629																	7.03901
WP	Allograft Rejection	WP:WP2328							4.68658																	7.55227
WP	Ebola Virus Pathway on Host	WP:WP4217							3.87533																	5.6642
WP	Photodynamic therapy-induced NF-kB survival signaling	WP:WP3617							3.80672																	12.0836
WP	miRNAs involvement in the immune response in sepsis	WP:WP4329							3.66366																	9.2951
WP	Platelet-mediated interactions with vascular and circulating cells	WP:WP4462							3.13967																	17.7701
WP	Interactions between immune cells and microRNAs in tumor microenvironment	WP:WP4559							2.62272																	10.3574
WP	IL1 and megakaryocytes in obesity	WP:WP2865							2.34295																	12.5871
WP	Toll-like Receptor Signaling related to MyD88	WP:WP3858							1.78124																	9.74487
WP	Cytosolic DNA-sensing pathway	WP:WP4655							1.64686																	5.79352
WP	Complement Activation	WP:WP545							1.30107																	10.9851
WP	Human Complement System	WP:WP2806
WP	Spinal Cord Injury	WP:WP2431
WP	MicroRNA for Targeting Cancer Growth and Vascularization in Glioblastoma	WP:WP3593
CORUM	GABBR2-HTR1A complex	CORUM:5418	1.30414																	907.25
CORUM	GABBR1-GABBR2 complex	CORUM:6437	1.30414																	907.25
CORUM	DTX3L-PARP9-STAT1 complex	CORUM:7385		2.95196				3.78245	1.30377												345.619				483.867	96.7733
CORUM	IRF3-CBP complex	CORUM:299
CORUM	TRIB3-DDIT3 complex	CORUM:5383			1.30414																	907.25
CORUM	GDF15-ERBB2 complex	CORUM:7351			1.30414																	907.25
CORUM	IL1RAP-KIT complex	CORUM:7510				1.30173																	1814.5
CORUM	DTX3L-PARP9-STAT1 complex	CORUM:7385		4.1615				4.57557	1.49768												11.0609				12.1453	4.47352
CORUM	CADM1-4.1B-MPP3 complex	CORUM:7385		2.56506				3.0006	1.40969												6.49713				7.1341	3.30763
CORUM	C1q complex	CORUM:6418		2.56506				3.0006	1.40969												6.49713				7.1341	3.30763
CORUM	Calprotectin heterotetramer	CORUM:6826								3.18817		5.16478			4.38663			2.476									453.625		1814.5			907.25			302.417
CORUM	iNOS-S100A8/A9 complex	CORUM:6827								2.71153		4.68766			3.90966			1.99968									302.417		1209.67			604.833			201.611

## Sheet: S5C Table
S5C Table	Heatmap of gProfiler enrichment of the downregulated HITS identified in the screen (S4C Table)		-Log10 (P-value)							1.3					>7								Fold enrichment						2				>50
Source	Term name	ORF Term ID	AIRE-	ATG16L1 -	ETS2+	ETS2-	GPR35-	IFIH1-	PTGIR-	PTPN2-	RCL1-	RNFT1-	RTEL1-	SLC2A13-	SLC22A4-	SLC39A11-	SLC7A10-	TMEM135-	TYK2-	ZBTB40-		AIRE-	ATG16L1 -	ETS2-	GPR35-	IFIH1-	PTGIR-	PTPN2-	RCL1-	RNFT1-	RTEL1-	SLC2A13-	SLC22A4-	SLC39A11-	SLC7A10-	TMEM135-	TYK2-	ZBTB40-
GO:BP	defense response to virus	GO:0051607								6.12892						7.42076												47.5591						13.062
GO:BP	response to virus	GO:0009615								5.35991						5.83558												35.4224						9.72867
GO:BP	cellular response to type I interferon	GO:0071357								6.2216						9.63549												104.713						29.2018
GO:BP	type I interferon signaling pathway	GO:0060337								6.2216						9.63549												104.713						29.2018
GO:BP	response to type I interferon	GO:0034340								6.13046						9.43287												100.483						28.0219
GO:BP	response to other organism	GO:0051707								4.47875						10.1741												10.2621						4.87809
GO:BP	response to external biotic stimulus	GO:0043207								4.4743						10.1592												10.2488						4.87181
GO:BP	response to biotic stimulus	GO:0009607								4.40838						9.93906												10.0546						4.77948
GO:BP	defense response to other organism	GO:0098542								3.582						10.1309												11.4908						5.61825
GO:BP	innate immune response	GO:0045087								2.5301						8.17469												11.8191						5.7431
GO:BP	defense response	GO:0006952								2.43216						13.056												7.81093						4.95059
GO:BP	immune effector process	GO:0002252								3.41639						9.55064												10.8719						5.31563
GO:BP	response to external stimulus	GO:0009605								2.30661						8.0535		2.19994										5.44524						3.19237		3.26715
GO:BP	negative regulation of viral process	GO:0048525								3.75373						4.72109												75.7926						19.215
GO:BP	negative regulation of viral life cycle	GO:1903901								1.91753						5.3352												67.8258						22.927
GO:BP	negative regulation of viral genome replication	GO:0045071								2.35623						6.52117												94.7407						32.025
GO:BP	immune response	GO:0006955								1.68897						13.1941												6.07101						4.28757
GO:BP	regulation of viral genome replication	GO:0045069								3.83927						4.88989												79.5822						20.1758
GO:BP	regulation of viral life cycle	GO:1903900								3.10788						3.46258												52.3567						13.2735
GO:BP	regulation of multi-organism process	GO:0043900								1.68162						6.64181												12.8524						6.19089
GO:BP	regulation of viral process	GO:0050792								4.46224						2.36512												46.9235						9.51687
GO:BP	cytokine-mediated signaling pathway	GO:0019221								3.12873						9.28222												14.9403						6.9441
GO:BP	viral genome replication	GO:0019079								3.40734						4.0425												62.1736						15.7623
GO:BP	immune system process	GO:0002376														12.2267																		3.43019
GO:BP	regulation of symbiosis, encompassing mutualism through parasitism	GO:0043903								4.32324						2.15839												44.0167						8.92733
GO:BP	negative regulation of multi-organism process	GO:0043901								2.41274						4.32826												35.0582						11.11
GO:BP	multi-organism process	GO:0051704								2.13745						6.67437												5.18113						2.95544
GO:BP	response to cytokine	GO:0034097								2.04021						6.48153	1.76127	1.48442										9.74476						4.73513	3.08584	4.87238
GO:BP	response to stress	GO:0006950														4.7966																		2.37176
GO:BP	cellular response to cytokine stimulus	GO:0071345								2.24474						7.18295	1.66201											10.564						5.13322	3.1692
GO:BP	viral life cycle	GO:0019058								1.75377						2.77979												23.8986						7.57349
GO:BP	viral process	GO:0016032								1.51403																		11.8709
GO:BP	symbiotic process	GO:0044403								1.38501																		11.1647
GO:BP	interspecies interaction between organisms	GO:0044419														3.58056																		4.53688
GO:BP	interferon-gamma-mediated signaling pathway	GO:0060333														2.55406																		17.3929
GO:BP	cellular response to organic substance	GO:0071310														4.35019	1.72974																	2.77928	2.19254
GO:BP	response to stimulus	GO:0050896														3.72778																		1.57373
GO:BP	response to interferon-gamma	GO:0034341														1.4916																		8.8269
GO:BP	regulation of ribonuclease activity	GO:0060700														1.95032																		84.0657
GO:BP	cellular response to chemical stimulus	GO:0070887														4.09006																		2.50869
GO:BP	response to organic substance	GO:0010033														4.08023	1.70476																	2.50649	2.0355
GO:BP	regulation of cytokine production	GO:0001817														5.81943		1.31919																5.94182		6.24991
GO:BP	regulation of response to biotic stimulus	GO:0002831														1.91215																		5.38674
GO:BP	cytokine production	GO:0001816														5.19065																		5.4236
GO:BP	cell surface receptor signaling pathway	GO:0007166														4.8492		1.67899		1.88783														2.68211		2.98713		2.00786
GO:BP	signal transduction	GO:0007165														2.58337																		1.80255
GO:BP	response to chemical	GO:0042221														2.2055																		1.95701
GO:BP	regulation of immune system process	GO:0002682														8.35834																		4.33277
GO:BP	signaling	GO:0023052														2.0831																		1.71309
GO:BP	cell communication	GO:0007154														2.03051																		1.70654
GO:BP	regulation of immune response	GO:0050776														4.79539																		4.51966
GO:BP	regulation of nervous system process	GO:0031644						1.55471																		126.099
GO:BP	regulation of cell death	GO:0010941															1.56941																		2.60443
GO:BP	inflammatory response	GO:0006954														1.63046																		4.20329
GO:BP	positive regulation of immune system process	GO:0002684														4.27052																		4.20679
GO:BP	positive regulation of cytokine production	GO:0001819														1.45213																		5.3659
GO:BP	positive regulation of immune response	GO:0050778														2.40964																		4.24098
GO:BP	positive regulation of response to stimulus	GO:0048584														1.7744																		2.4803
GO:BP	regulation of response to stimulus	GO:0048583														2.34299																		2.05363
GO:BP	leukocyte activation	GO:0045321																2.1025																		5.03106
GO:BP	cell activation	GO:0001775													1.31315			3.40081															4.20149			5.29643
GO:BP	regulation of immune effector process	GO:0002697														2.4661																		6.15115
GO:BP	response to bacterium	GO:0009617														2.66606																		4.79723
GO:BP	regulation of interferon-gamma production	GO:0032649																1.37999																		23.6383
GO:BP	regulation of multicellular organismal process	GO:0051239														2.04063		1.40158		1.3886														2.25444		2.84561		1.91273
GO:BP	adaptive immune response based on somatic recombination of immune receptors built from immunoglobulin superfamily domains	GO:0002460														1.54287																		6.2701
GO:BP	positive regulation of multicellular organismal process	GO:0051240													1.8544			2.23059															3.92569			4.18741
GO:BP	regulation of leukocyte migration	GO:0002685																1.43318																		14.6291
GO:BP	leukocyte mediated immunity	GO:0002443														1.76246																		4.01223
GO:BP	positive regulation of lysosomal membrane permeability	GO:0097214									1.30222																		8953
GO:BP	cholesterol homeostasis	GO:0042632											1.86059																		179.06
GO:BP	sterol homeostasis	GO:0055092											1.8519																		177.287
GO:BP	lipid homeostasis	GO:0055088											1.47276																		114.782
GO:BP	regulation of apoptotic process	GO:0042981															2.22273																		2.85108
GO:BP	regulation of programmed cell death	GO:0043067															2.09591																		2.80219
GO:BP	cellular response to acid chemical	GO:0071229															1.59732																		7.403
GO:BP	cellular response to organic cyclic compound	GO:0071407															1.5595																		4.14491
GO:BP	positive regulation of developmental process	GO:0051094													2.15689																		4.60861
GO:BP	regulation of platelet activation	GO:0010543													1.3533																		52.459
GO:BP	regulation of humoral immune response	GO:0002920														1.55911																		11.7301
GO:BP	female sex differentiation	GO:0046660																2.59417																		25.291
GO:BP	platelet degranulation	GO:0002576																2.45338																		23.6852
GO:BP	anatomical structure formation involved in morphogenesis	GO:0048646																2.43663																		5.44406
GO:BP	ovarian follicle development	GO:0001541																2.40324																		42.6333
GO:BP	regulated exocytosis	GO:0045055																2.1605																		6.77402
GO:BP	lymph vessel morphogenesis	GO:0036303																2.14197																		94.2421
GO:BP	negative regulation of tumor necrosis factor production	GO:0032720																1.98832																		33.6263
GO:BP	negative regulation of tumor necrosis factor superfamily cytokine production	GO:1903556																1.94003																		32.705
GO:BP	regulation of tumor necrosis factor production	GO:0032680																1.87926																		18.0869
GO:BP	regulation of cell shape	GO:0008360																1.86648																		17.9779
GO:BP	regulation of tumor necrosis factor superfamily cytokine production	GO:1903555																1.84117																		17.7639
GO:BP	tumor necrosis factor production	GO:0032640																1.82863																		17.6588
GO:BP	secretion	GO:0046903																1.7821																		4.19099
GO:BP	lymph vessel development	GO:0001945																1.76952																		71.624
GO:BP	tumor necrosis factor superfamily cytokine production	GO:0071706																1.7671																		17.1513
GO:BP	exocytosis	GO:0006887																1.68708																		5.9226
GO:BP	positive regulation of protein autophosphorylation	GO:0031954																1.6661																		66.3185
GO:BP	cell volume homeostasis	GO:0006884																1.61737																		63.95
GO:BP	regulation of anatomical structure morphogenesis	GO:0022603																1.58176																		4.99888
GO:BP	leukocyte activation involved in immune response	GO:0002366																1.57549																		6.78258
GO:BP	cell activation involved in immune response	GO:0002263																1.55765																		6.74426
GO:BP	female gonad development	GO:0008585																1.41426																		24.1158
GO:BP	secretion by cell	GO:0032940																1.34351																		4.18987
GO:BP	development of primary female sexual characteristics	GO:0046545																1.3299																		22.9564
GO:BP	cell adhesion	GO:0007155																		2.88112																		2.93272
GO:BP	biological adhesion	GO:0022610																		2.8422																		2.91853
GO:BP	cellular developmental process	GO:0048869																		1.9774																		1.78953
GO:BP	cell-substrate adhesion	GO:0031589																		1.84704																		5.23428
GO:BP	cell differentiation	GO:0030154																		1.73121																		1.79251
GO:BP	anatomical structure morphogenesis	GO:0009653																		1.43594																		2.03668
GO:CC	vesicle	GO:0031982													1.91431	1.31339		2.40807															2.55934	1.91383		2.72996
GO:CC	mitochondrial membrane	GO:0031966								1.61592																		11.5912
GO:CC	mitochondrial envelope	GO:0005740								1.51942																		10.9405
GO:CC	integral component of plasma membrane	GO:0005887															2.20701																		2.7092
GO:CC	intrinsic component of plasma membrane	GO:0031226															1.91118																		2.58808
GO:CC	secretory vesicle	GO:0099503													2.13638			3.32898															5.25595			6.22927
GO:CC	secretory granule	GO:0030141													1.85925			3.04031															5.61859			6.74231
GO:CC	ficolin-1-rich granule membrane	GO:0101003													1.4864																		29.4625
GO:CC	tertiary granule	GO:0070820													1.43473																		14.4601
GO:CC	extracellular region	GO:0005576														1.31043		2.17705																1.81742		2.4876
GO:CC	secretory granule lumen	GO:0034774																3.91202																		13.7923
GO:CC	cytoplasmic vesicle lumen	GO:0060205																3.87566																		13.6215
GO:CC	vesicle lumen	GO:0031983																3.85765																		13.5376
GO:CC	platelet alpha granule lumen	GO:0031093																3.101																		38.0929
GO:CC	extracellular space	GO:0005615																3.01736																		3.01582
GO:CC	platelet alpha granule	GO:0031091																2.56285																		27.9348
GO:CC	tertiary granule lumen	GO:1904724																1.69039																		34.2836
GO:CC	specific granule	GO:0042581																1.60506																		15.9122
GO:CC	specific granule lumen	GO:0035580																1.55589																		30.9115
GO:MF	beta-3 adrenergic receptor binding	GO:0031699	1.30127																			3625.2
GO:MF	2'-5'-oligoadenylate synthetase activity	GO:0001730														4.4997																		255.296
GO:MF	prostaglandin receptor activity	GO:0004955				1.8148																		181.26
GO:MF	prostanoid receptor activity	GO:0004954				1.72794																		164.782
GO:MF	icosanoid receptor activity	GO:0004953				1.44826																		120.84
GO:MF	potassium channel regulator activity	GO:0015459					1.75925																		118.471
GO:MF	ghrelin receptor binding	GO:0031768						1.30362																		9063
GO:MF	cytokine receptor binding	GO:0005126																1.50919																		11.074
GO:MF	immune receptor activity	GO:0140375													2.93384	2.16732																	21.6198	11.6929
GO:MF	telomerase RNA reverse transcriptase activity	GO:0003721							1.30127																		3625.2
GO:MF	template-free RNA nucleotidyltransferase	GO:0098680							1.30127																		3625.2
GO:MF	propionate CoA-transferase activity	GO:0018729											1.30362																		9063
GO:MF	hormone activity	GO:0005179												1.66268																		33.1978
GO:MF	neuropeptide hormone activity	GO:0005184												1.39533																		103.282
GO:MF	phenanthrene 9,10-monooxygenase activity	GO:0018636															1.32882																		135.775
GO:MF	potassium:chloride symporter activity	GO:0015379																1.39987																		129.935
GO:MF	exoribonuclease II activity	GO:0008859																	1.30127																		3625.2
HP	Autoimmunity	MIRNA:hsa-miR-146a-5p														3.12273																		9.86399
HP	Diffuse nuclear cataract	HP:0007657												1.30161																		4225
HPA	skin; sebaceous cells[Uncertain,Medium]	HPA:042010_02										1.30173																		2373.5
HPA	skin; sebaceous cells[Uncertain,High]	HPA:042010_03										1.30173																		2373.5
HPA	skin; sebaceous cells[Supported,Medium]	HPA:042010_12										1.30173																		2373.5
HPA	skin; sebaceous cells[Supported,High]	HPA:042010_13										1.30173																		2373.5
KEGG	Hepatitis C	KEGG:05160								2.8095						2.92372												37.6839						8.37419
KEGG	Influenza A	KEGG:05164														2.71338																		7.77246
KEGG	Epstein-Barr virus infection	KEGG:05169														2.25441																		6.58883
KEGG	NOD-like receptor signaling pathway	KEGG:04621														2.55067																		7.33333
KEGG	Rheumatoid arthritis	KEGG:05323																2.41396																		17.7
KEGG	TNF signaling pathway	KEGG:04668																2.00574																		13.9071
KEGG	AGE-RAGE signaling pathway in diabetic complications	KEGG:04933																2.19685																		15.576
KEGG	Fluid shear stress and atherosclerosis	KEGG:05418																1.66934																		11.3693
KEGG	MAPK signaling pathway	KEGG:04010																1.35776																		6.6
MIRNA	hsa-miR-146a-5p	MIRNA:hsa-miR-146a-5p														3.12273																		9.86399
REAC	Interferon Signaling	REAC:R-HSA-913531								5.68689						6.96996	1.36827											45.7427						11.556	6.19739
REAC	Interferon alpha/beta signaling	REAC:R-HSA-909733								8.02359						10.8803	3.09327											131.766						30.5143	15.3019
REAC	Antiviral mechanism by IFN-stimulated genes	REAC:R-HSA-1169410								2.84362						4.20296												67.0506						16.4686
REAC	Cytokine Signaling in Immune system	REAC:R-HSA-1280215								4.37878						5.01531	2.27335											12.7485						4.2495	3.28993
REAC	Immune System	REAC:R-HSA-168256								1.90057						10.0385												4.93433						3.20298
REAC	OAS antiviral response	REAC:R-HSA-8983711														2.40205																		61.9532
REAC	Interferon gamma signaling	REAC:R-HSA-877300														1.4877																		10.6816
REAC	Innate Immune System	REAC:R-HSA-168249														1.90837																		2.89342
REAC	Platelet activation, signaling and aggregation	REAC:R-HSA-76002																2.18284																		9.89323
REAC	VEGF binds to VEGFR leading to receptor dimerization	REAC:R-HSA-195399																1.37509																		105.94
REAC	VEGF ligand-receptor interactions	REAC:R-HSA-194313																1.37509																		105.94
WP	The human immune response to tuberculosis	WP:WP4197								1.90899						2.83801												96.3188						26.2688
WP	Type II interferon signaling (IFNG)	WP:WP619														1.99466																		16.3292
WP	Human Complement System	WP:WP2806														3.52192																		10.9002
WP	Spinal Cord Injury	WP:WP2431																2.41624																		12.455
WP	MicroRNA for Targeting Cancer Growth and Vascularization in Glioblastoma	WP:WP3593																1.50528																		72.2391
CORUM	IRF3-CBP complex	CORUM:299		1.30414																			907.25
CORUM	IL1RAP-KIT complex	CORUM:7510			1.30173
CORUM	PRLR homodimer complex	CORUM:3161				1.30408																		907.25
CORUM	NRP1-VEGFC complex, heparin dependent	CORUM:5731					1.30414																		907.25
CORUM	NRP2-VEGFC complex	CORUM:5732					1.30414																		907.25
CORUM	KCNE1-KCNH2 complex	CORUM:6571					1.30414																		907.25
CORUM	Potassium channel complex (KCNB1, KCNE1)	CORUM:7507					1.30414																		907.25
CORUM	Angiogenin-PRI complex	CORUM:6170																	1.30414																		907.25
