# Supplementary material for: Prostaglandins and calprotectin are genetically and functionally linked to the Inflammatory Bowel Diseases
Source: PLoS Genet. 2022 Sep 26;18(9):e1010189. doi: 10.1371/journal.pgen.1010189 (PMC9536535; doi:10.1371/journal.pgen.1010189)
Supplement: S6 Table — (XLSX) [file pgen.1010189.s006.xlsx]

## Sheet: Table legend
S6 Table	Transcription factor binding site analysis of HITS upregulated by different IBD-ORFs by gProfiler
	The transcription factor biding site analysis (TFBS) was performed using gProfiler (TRANSFAC dataset) in the proximal promoter of up and dowregulated HITs obtained from the overexpression of the different ORFs in THP-1 cells ; TFBS with enrichment of greater than 2-fold and a corrected P<0.05 are listed.
	ORF	Only candidate ORFs with 15 up or down-regulated HITs were included in this analysis
	TF	TF name. Red, the TF is a HIT
	Term ID	unique term identifier
	adj. p-value	algorithm g:SCS. g:SCS method is the default method for computing multiple testing correction for p-values
	Term size	number of genes that are annotated to the term
	Query size	number of genes that were included in the query (input HITS)
	Intersection size	the number of genes in the input query that are annotated to the corresponding term
	Effective domain size	the total number of genes “in the dataset” used for the hypergeometric test
	Fold enrich.	Fold enrichment of the genes involved in a term (intersection_size/query_size)/(term size/effective_domain_size)
	Intersections genes list	List of intersection genes

## Sheet: S6 Table
S6 Table	Transcription factor binding site analysis of HITS upregulated by different IBD-ORFs by gProfiler
ORF	TF	Term ID	adj. p-value	Term size	Query size	Intersection size	Effective domain size	Fold enrich.	Intersections gene list
ATG16L1+	IRF9	M11680	2.78697e-15	133	56	14	19945	37.4906	IFI27,IFI44,IFIT1,MX1,EPSTI1,IFIT3,IFIT2,OAS2,IFITM1,PARP9,IFIT5,HERC6,DDX60,DHX58
	IRF8	M04020	1.09629e-14	1001	56	25	19945	8.89512	IFI27,IFI44,IFIT1,MX1,EPSTI1,IFIT3,IFIT2,OAS2,IFITM1,USP18,OAS3,IFI6,PARP9,IFIT5,IRF7,RSAD2,HERC6,PTX3,LGALS3BP,SAMD9L,HERC5,DDX60,STAT1,DHX58,UBE2L6
	IRF5	M11670	1.26737e-13	875	56	23	19945	9.36194	IFI27,IFI44,IFIT1,MX1,EPSTI1,IFIT3,IFIT2,OAS2,IFITM1,USP18,OAS3,PARP9,IFIT5,IRF7,RSAD2,HERC6,PTX3,SAMD9L,HERC5,DDX60,STAT1,DHX58,UBE2L6
	STAT2	M10080	2.90257e-13	360	56	17	19945	16.8187	IFI44,IFIT1,MX1,EPSTI1,IFIT3,OAS2,IFITM1,USP18,OAS3,PARP9,IFIT5,IRF7,HERC6,SAMD9L,HERC5,DDX60,DHX58
	IRF	M08887	3.73094e-13	1295	56	26	19945	7.15072	IFI27,IFI44L,IFI44,IFIT1,MX1,EPSTI1,IFIT3,IFIT2,OAS2,IFITM1,USP18,OAS3,IFI6,PARP9,IFIT5,IRF7,RSAD2,HERC6,PTX3,LGALS3BP,IFI16,SAMD9L,DDX60,STAT1,DHX58,UBE2L6
	IRF2	M11664	1.87123e-12	1684	56	28	19945	5.92191	IFI27,IFI44,IFIT1,MX1,EPSTI1,IFIT3,IFIT2,OAS2,IFITM1,USP18,OAS3,OAS1,IFI6,IL4I1,PARP9,IFIT5,IRF7,RSAD2,HERC6,PTX3,LGALS3BP,IFI16,SAMD9L,HERC5,DDX60,STAT1,DHX58,UBE2L6
	IRF3	M04014	4.76685e-12	284	56	15	19945	18.8113	IFI44,IFIT1,MX1,EPSTI1,IFIT3,IFIT2,USP18,OAS3,IL4I1,PARP9,HERC6,HERC5,DDX60,DHX58,UBE2L6
	IRF7	M04018	1.13854e-11	628	56	19	19945	10.7756	IFI27,IFIT1,MX1,EPSTI1,IFIT3,IFIT2,USP18,OAS3,PARP9,IFIT5,IRF7,HERC6,ITGB1BP2,LGALS3BP,SAMD9L,HERC5,DDX60,STAT1,UBE2L6
	IRF4	M04015	2.8557e-10	2052	56	28	19945	4.85989	IFI27,IFI44,IFIT1,MX1,EPSTI1,IFIT3,IFIT2,OAS2,TRPM8,IFITM1,USP18,OAS3,CMPK2,PARP9,IFIT5,IRF7,RSAD2,HERC6,PTX3,LGALS3BP,IFI16,SAMD9L,HERC5,DDX60,STAT1,DHX58,PEX5L,UBE2L6
	IRF1	M07045	4.70503e-09	549	56	16	19945	10.3799	IFI44L,IFI44,IFIT1,IFIT3,IFIT2,OAS2,USP18,OAS3,IFI6,PARP9,IFIT5,RSAD2,PTX3,DDX60,STAT1,DHX58
IFIH1+	IRF8	M04020	2.70944e-21	1001	51	29	19945	11.3299	IFI27,IFI44,MX1,IFIT1,EPSTI1,OAS2,IFI6,IFITM1,IFIT3,IFIT2,CXCL11,OAS3,USP18,HERC5,PARP9,ETV7,IFIT5,ISG20,HERC6,LGALS3BP,RSAD2,IRF7,UBE2L6,PARP14,DDX60,SAMD9L,DHX58,STAT1,EIF2AK2
	IRF9	M00258	2.57834e-16	850	51	24	19945	11.0422	IFI27,IFI44,MX1,IFIT1,EPSTI1,OAS2,IFI6,IFITM1,IFIT3,IFIT2,CXCL11,USP18,HERC5,PARP9,GMPR,IFIT5,HERC6,RSAD2,IRF7,DDX60,SAMD9L,DHX58,STAT1,EIF2AK2
	IRF5	M11670	5.04522e-16	875	51	24	19945	10.7267	IFI27,IFI44,MX1,IFIT1,EPSTI1,OAS2,IFITM1,IFIT3,IFIT2,OAS3,USP18,HERC5,PARP9,IFIT5,HERC6,RSAD2,IRF7,UBE2L6,PARP14,DDX60,SAMD9L,DHX58,STAT1,EIF2AK2
	IRF	M08887	1.19855e-15	1295	51	27	19945	8.15376	IFI27,IFI44L,IFI44,MX1,IFIT1,EPSTI1,OAS2,IFI6,IFITM1,IFIT3,IFIT2,OAS3,USP18,PARP9,IFIT5,HERC6,LGALS3BP,RSAD2,IRF7,UBE2L6,IFI16,DDX60,SAMD9L,DHX58,STAT1,SP110,EIF2AK2
	STAT2	M10080	1.56907e-15	360	51	18	19945	19.5539	IFI44,MX1,IFIT1,EPSTI1,OAS2,IFITM1,IFIT3,OAS3,USP18,HERC5,PARP9,IFIT5,HERC6,IRF7,DDX60,SAMD9L,DHX58,EIF2AK2
	IRF7	M04018	3.51108e-15	628	51	21	19945	13.0775	IFI27,MX1,IFIT1,EPSTI1,IFIT3,IFIT2,OAS3,USP18,HERC5,PARP9,ETV7,IFIT5,HERC6,LGALS3BP,IRF7,UBE2L6,PARP14,DDX60,SAMD9L,STAT1,EIF2AK2
	IRF2	M11664	5.23398e-15	1684	51	29	19945	6.73472	IFI27,IFI44,MX1,IFIT1,EPSTI1,OAS2,IFI6,IFITM1,IFIT3,IFIT2,OAS3,USP18,OAS1,HERC5,PARP9,ETV7,IFIT5,HERC6,LGALS3BP,RSAD2,IRF7,UBE2L6,IFI16,PARP14,DDX60,SAMD9L,DHX58,STAT1,EIF2AK2
	IRF4	M04015	6.8844e-15	2052	51	31	19945	5.9081	IFI27,IFI44,MX1,IFIT1,EPSTI1,OAS2,IFITM1,IFIT3,IFIT2,CXCL11,OAS3,USP18,HERC5,CMPK2,PARP9,ETV7,IFIT5,ISG20,HERC6,LGALS3BP,RSAD2,IRF7,UBE2L6,IFI16,PARP14,DDX60,SAMD9L,DHX58,STAT1,HELZ2,EIF2AK2
	IRF3	M04014	2.94622e-11	284	51	14	19945	19.2785	IFI44,MX1,IFIT1,EPSTI1,IFIT3,IFIT2,OAS3,USP18,HERC5,PARP9,HERC6,UBE2L6,DDX60,DHX58
	IRF1	M07216	8.05317e-10	448	51	15	19945	13.0941	IFI44,MX1,IFIT1,EPSTI1,IFIT3,IFIT2,OAS3,USP18,PARP9,RSAD2,UBE2L6,PARP14,DDX60,DHX58,SP110
	IKZF2	M09745	0.00424542	3509	51	24	19945	2.6748	IFI27,IFI44L,IFI44,MX1,TRIM22,IFIT1,EPSTI1,IFI6,IFIT3,IFIT2,OAS3,OAS1,PARP9,HERC6,IFITM3,UBE2L6,PARP14,BTC,DDX60,DHX58,SP110,HESX1,EIF2AK2,XAF1
IRF5+	IRF2	M11664	1.5039e-15	1684	180	57	19945	3.75054	IL18RAP,IL18R1,CXCL10,IFI44,BCL2A1,IFIT1,GBP1,IL4I1,MX1,IFIT3,EPSTI1,CCL3L3,IFITM1,IFIT2,CYBB,OAS3,OAS2,USP18,CSF1,IFIT5,ETV7,IFI6,CD209,HLA-DPB1,CFB,PARP9,RND3,OAS1,DUSP4,HERC6,UBE2L6,RCAN1,IFI16,FXYD6,NT5E,DHX58,IFI30,RSAD2,IRF7,TRIM69,PTGIR,PARP14,EPB41L3,DDX60,STAT1,MAML2,HIVEP1,IFIH1,APOL3,HERC5,SOGA3,SAMD9L,CD274,TRIM5,EIF2AK2,BATF2,PARP12
	IRF8	M04020	1.27998e-13	1001	180	42	19945	4.64918	IFI44,IFIT1,GBP1,MX1,IFIT3,EPSTI1,ISG20,IFITM1,IFIT2,OAS3,OAS2,CXCL11,USP18,IFIT5,ETV7,IFI6,CFB,GPR84,PARP9,HERC6,UBE2L6,RCAN1,FXYD6,NT5E,DHX58,IFI30,RSAD2,IRF7,TRIM69,PARP14,DDX60,STAT1,IFIH1,NCOA7,HERC5,ARHGAP31,CCPG1,SAMD9L,CD274,EIF2AK2,BATF2,PARP12
	IRF3	M04014	5.1992e-12	284	180	23	19945	8.97369	CCL8,IFI44,IFIT1,IL4I1,MX1,IFIT3,EPSTI1,IFIT2,OAS3,USP18,CFB,PARP9,HERC6,UBE2L6,FXYD6,DHX58,DDX60,IFIH1,NCOA7,APOL3,HERC5,CD274,PARP12
	IRF1	M07045	8.45182e-12	549	180	30	19945	6.05495	IL18R1,IFI44L,CXCL10,IFI44,BCL2A1,IFIT1,GBP1,IFIT3,CCL3L3,IFIT2,OAS3,OAS2,USP18,CSF1,IFIT5,IFI6,CFB,PARP9,RND3,DUSP4,RCAN1,DHX58,RSAD2,DDX60,STAT1,NCOA7,APOL3,CD274,TRIM5,BATF2
	IRF	M08887	8.68447e-12	1295	180	45	19945	3.85039	IL18R1,IFI44L,CXCL10,IFI44,BCL2A1,IFIT1,GBP1,MX1,IFIT3,EPSTI1,CCL3L3,IFITM1,SGK1,IFIT2,CYBB,OAS3,OAS2,USP18,CSF1,IFIT5,IFI6,HLA-DPB1,CFB,PARP9,RND3,DUSP4,HERC6,UBE2L6,RCAN1,IFI16,DHX58,RSAD2,IRF7,TRIM69,DDX60,STAT1,NCOA7,APOL3,SOGA3,SP110,SAMD9L,CD274,TRIM5,EIF2AK2,BATF2
	IRF5	M11670	1.08583e-11	875	180	37	19945	4.68549	CXCL10,IFI44,IFIT1,GBP1,MX1,IFIT3,EPSTI1,IFITM1,IFIT2,OAS3,OAS2,USP18,IFIT5,CFB,GPR84,PARP9,HERC6,UBE2L6,RCAN1,FXYD6,DHX58,IFI30,RSAD2,IRF7,TRIM69,PARP14,DDX60,STAT1,IFIH1,NCOA7,HERC5,CCPG1,SAMD9L,CD274,EIF2AK2,BATF2,PARP12
	IRF7	M04018	4.39087e-11	628	180	31	19945	5.4697	MMP9,IFIT1,GBP1,C5AR1,MX1,IFIT3,EPSTI1,CCL3L3,IFIT2,OAS3,USP18,CSF1,IFIT5,ETV7,PARP9,HERC6,UBE2L6,RCAN1,IFI30,IRF7,PARP14,DDX60,STAT1,HIVEP1,IFIH1,APOL3,HERC5,ARHGAP31,SAMD9L,EIF2AK2,PARP12
	STAT2	M09733	4.49383e-11	2903	180	68	19945	2.59551	CCL8,IL18R1,IFI44L,CXCL10,IFI44,CCL13,BCL2A1,IFIT1,ADAMDEC1,GBP1,IL4I1,MX1,IFIT3,EPSTI1,CCL3L3,IFITM1,SGK1,CLEC10A,IFIT2,CYBB,OAS3,GMPR,GRIA3,OAS2,USP18,CSF1,IFIT5,ETV7,IFI6,CD209,GPR35,HLA-DPB1,CFB,PARP9,RND3,OAS1,DUSP4,DDX58,HERC6,UBE2L6,RCAN1,PLA2G4C,FXYD6,NT5E,DHX58,IFI30,BIRC3,RSAD2,IRF7,TRIM69,PTGIR,DDX60,STAT1,MAML2,IFIH1,NCOA7,APOL3,HERC5,ARHGAP31,SAMD9L,CD274,MMP25,PEX5L,TRIM5,SLC2A6,EIF…
	IRF9	M00258	1.52505e-10	850	180	35	19945	4.56258	IFI44,RGS1,IFIT1,GBP1,MX1,IFIT3,EPSTI1,TLR8,CCL3L3,IFITM1,IFIT2,GMPR,OAS2,CXCL11,USP18,IFIT5,IFI6,GPR35,IL1B,CFB,PARP9,HERC6,RCAN1,DHX58,BIRC3,RSAD2,IRF7,DDX60,STAT1,HIVEP1,NCOA7,HERC5,SAMD9L,EIF2AK2,BATF2
	IRF4	M11686	1.7132e-09	3444	180	72	19945	2.31649	IL18RAP,CCL8,IL18R1,CXCL10,IFI44,BCL2A1,TNFAIP6,IFIT1,GBP1,IL4I1,MX1,IFIT3,EPSTI1,CCL3L3,IFITM1,SGK1,CLEC10A,IFIT2,CYBB,OAS3,GMPR,OAS2,CXCL11,USP18,CSF1,IFIT5,ETV7,IFI6,CD209,IL1B,HLA-DPB1,CFB,PARP9,RND3,OAS1,KCNE1,DUSP4,DDX58,HERC6,UBE2L6,RCAN1,IFI16,KCNJ2,FXYD6,NT5E,DHX58,IFI30,BIRC3,RSAD2,IRF7,CIITA,TRIM69,PTGIR,PARP14,EPB41L3,DDX60,STAT1,MAML2,HIVEP1,IFIH1,NCOA7,APOL3,HERC5,ARHGAP31,SOGA3,SP1…
	NFKB1	M07221	2.13093e-05	2447	180	51	19945	2.30939	CCL4,IL18RAP,CCL4L1,CXCL10,MMP9,IL32,EGR2,ISG15,SLAMF8,ICAM1,EBI3,OAS3,CXCL11,CSF1,CYP19A1,GPR35,IL1B,FCAR,CFB,BCL3,DDX58,TLR7,CNTNAP1,UBE2L6,RCAN1,PLA2G4C,PILRA,BIRC3,HLA-DMB,IRF7,LAMP3,TRIM69,PTGIR,NKAIN1,OSGIN1,MAML2,HIVEP1,C3,IFIH1,CD40,TNFAIP3,RELB,NFKB2,ACSL1,IL1RN,MPEG1,SAMD9L,CD274,PHLDA1,MMP25,SLC2A6
	IKZF2	M09745	0.000964835	3509	180	60	19945	1.89465	CCL4,CCL4L1,IL18R1,IFI44L,IFI44,TRIM22,RGS1,C1QC,IFIT1,IL32,ADAMDEC1,CD14,IL4I1,MX1,IFIT3,EPSTI1,LY96,CLEC10A,IFIT2,CYBB,OAS3,GRIA3,IFI6,IL1B,HLA-DPB1,GPR84,OLAH,PARP9,OAS1,KCNE1,TLR7,ABCG1,IFITM3,GLDN,HERC6,STRA6,UBE2L6,NT5E,DHX58,PLA2G2D,LGMN,ANG,CIITA,TRIM69,PTGIR,PARP14,DDX60,NFE2L3,HESX1,IFIH1,NCOA7,APOL3,TNFAIP3,ARHGAP31,SOGA3,SP110,CD274,EIF2AK2,BATF2,XAF1
	RELA	M03563	0.00624229	4710	180	71	19945	1.67032	CCL4,IL18RAP,CCL4L1,IL18R1,CXCL10,MMP9,PTCHD4,IFIT1,IL32,GBP1,GDF15,EGR2,LILRB3,ISG15,SLAMF8,ICAM1,EBI3,OAS3,CXCL11,CSF1,CYP19A1,ETV7,GPR35,IL1B,FCAR,CFB,BCL3,CD83,DDX58,TLR7,ABCG1,CNTNAP1,MX2,RGL1,UBE2L6,RCAN1,IFI16,PLA2G4C,PILRA,DHX58,BIRC3,HLA-DMB,IRF7,TYMP,LGMN,LAMP3,TRIM69,PTGIR,NKAIN1,OSGIN1,MAML2,HIVEP1,C3,HESX1,IFIH1,PRR18,CD40,TNFAIP3,ARHGAP31,RELB,NFKB2,ACSL1,IL1RN,MPEG1,SAMD9L,CD274,PH…
SLC7A10+	OCT3	TF:M11935_1	0.0293659	473	14	5	19945	15.0559	IGSF6,TMEM71,GPR141,MS4A3,MARCH1
SLC39A11-	IRF8	TF:M11685_1	0.00114373	119	75	7	19945	15.6392	USP18,OAS3,IRF7,EPSTI1,IFITM1,IFIT1,IFI6
	STAT2	TF:M10080	0.00339192	360	75	10	19945	7.38519	PARP9,USP18,OAS3,ATP10A,IRF7,EPSTI1,IFITM1,IFIT1,OAS2,MX1
	IRF5	TF:M11671	0.00665839	388	75	10	19945	6.85223	PARP9,RASGRP4,USP18,OAS3,SMAGP,IRF7,EPSTI1,IFIT1,OAS2,MX1
	ISGF3	TF:M00258	0.0101705	848	75	14	19945	4.38931	BIRC3,PARP9,GPR35,USP18,PDE4B,RSAD2,IRF7,EPSTI1,IFITM1,IFIT1,OAS2,IFI6,MX1,TGIF2-C20ORF24
	SMAD2	TF:M03580_1	0.0164874	9186	75	54	19945	1.5629	MPEG1,IL10RA,SERPING1,BIRC3,CD180,RHOB,LGALS3BP,NT5M,PARP9,PPM1M,IGF2BP3,NLRC4,C2,RASGRP4,C15ORF38-AP3S2,USP18,MAML2,LILRB2,PPAP2A,GDPD1,XAGE1B,RSAD2,CD9,RNF144B,OAS3,CXCR3,LDLRAD4,LTB,LPO,PDK4,LY6E,SMAGP,GHRL,GPNMB,TNNI2,EBI3,SIGLEC1,C7ORF61,KLF2,OAS1,EPSTI1,CFP,IFIT1,OAS2,IFI6,AXL,MX1,TGIF2-C20ORF24,C5AR1,IL32,S100A1,S100P,ORM1,IFI44L
	IRF9	TF:M11680	0.038775	133	75	6	19945	11.994	PARP9,EPSTI1,IFITM1,IFIT1,OAS2,MX1
ZBTB40-	KLF3	TF:M03553	0.00193035	1887	113	29	19945	2.71189	CBS,TBX6,DOK4,LRP1,EPS8L2,PPM1N,AP1S2,CDC42EP1,TP63,SLC17A7,TCEA3,TNNI3,SEC14L2,CHPF,TWIST2,ZNF358,SOCS1,HSPB7,ICAM1,EEF1A2,ACP5,TMEM119,SLC12A7,SAMD14,CRIP2,LAMB2,POLR2J2,CNR1,NR4A1
	WT1	TF:M10108	0.00502754	6564	113	62	19945	1.66675	CBS,KIRREL2,COL27A1,TBX6,SHC2,DMTN,MUC1,DOK4,PRTFDC1,AADAT,SOCS2,LRP1,TENC1,EPS8L2,PPM1N,LAG3,DLL1,AP1S2,CDC42EP1,DTX3,KCNH2,SLC7A10,SIX2,SLC17A7,TCEA3,DMPK,TNFSF12,NXPH4,ARHGEF35,EPAS1,TNNI3,CCNO,SEC14L2,SIM1,ADCY6,LYPD5,CHPF,PLEKHA4,FOXO6,RNF208,SOCS1,TP53INP2,ICAM1,EEF1A2,ACP5,CSF1,TMEM119,SLC12A7,SAMD14,IFITM1,IGLON5,CRIP2,TIMP3,PCGF2,AXL,APOBEC3H,ZNF670-ZNF695,CNR1,NR4A1,RAMP2,HIST1H2BC,GPRA…
	MAZ	TF:M09984	0.00901833	9600	113	79	19945	1.45212	CBS,KIRREL2,COL27A1,TBX6,SHC2,DMTN,MUC1,DOK4,ACVRL1,PRTFDC1,AADAT,SLC25A41,SOCS2,LRP1,LAMB3,TENC1,EPS8L2,PPM1N,LAG3,DPEP1,DLL1,AP1S2,CDC42EP1,DTX3,KCNH2,SLC7A10,SIX2,SLC17A7,TCEA3,DMPK,TNFSF12,NXPH4,ARHGEF35,EPAS1,TNNI3,KALRN,CCNO,SIM1,ADCY6,LYPD5,CHPF,TWIST2,FOXO6,PAX5,ZNF358,RNF208,SOCS1,UGT3A2,CD9,SULT2B1,DBNDD1,TP53INP2,HSPB7,GPR158,GALR2,TGFB1I1,ICAM1,EEF1A2,ACP5,CSF1,TMEM119,SLC12A7,SGSH,SA…
	ZNF692	TF:M09734	0.0119166	11791	113	90	19945	1.34691	CBS,KIRREL2,COL27A1,TBX6,SHC2,DMTN,MUC1,DOK4,ACVRL1,SEMA6A,PRTFDC1,DZANK1,AADAT,SLC25A41,PLD3,HTRA3,SOCS2,LRP1,IL17RE,LAMB3,TENC1,EPS8L2,PPM1N,LAG3,DPEP1,DLL1,AP1S2,CDC42EP1,KCNH2,SLC7A10,TSPAN10,IFITM3,SIX2,SLC17A7,TCEA3,DMPK,TMPRSS9,TNFSF12,NXPH4,ARHGEF35,EPAS1,TNNI3,CXCR3,SEC14L2,SIM1,ADCY6,LYPD5,CHPF,TWIST2,PLEKHA4,FOXO6,ZNF358,RNF208,SOCS1,UGT3A2,CD9,SULT2B1,DBNDD1,TP53INP2,HSPB7,TGFB1I1,ICA…
