# Supplementary material for: Prostaglandins and calprotectin are genetically and functionally linked to the Inflammatory Bowel Diseases
Source: PLoS Genet. 2022 Sep 26;18(9):e1010189. doi: 10.1371/journal.pgen.1010189 (PMC9536535; doi:10.1371/journal.pgen.1010189)
Supplement: S7 Table — (XLSX) [file pgen.1010189.s007.xlsx]

## Sheet: Table legend
S7 Table	Transcription factor binding site analysis of HITS upregulated by different IBD-ORFs by PRIMA-EXPANDER
	The transcription factor biding site analysis (TFBS) was performed using PRIMA, as implemented in the EXPANDER software (v8.0) , in the proximal promoter of up-regulated HITs obtained from the overexpression of the different ORFs in THP-1 cells. ; TFBS with enrichment of greater than 2-fold and a corrected P<0.05 (using the FDR method) are listed.
	ORF	Only candidate ORFs with 15 up or down-regulated HITs were included in this analysis
	TF	TF name. Red, the TF is a HIT
	Term ID	TF accession number from Jaspar DB
	Term size	number of genes that are annotated to the term
	Raw p value	p value
	Corr. p value	corrected p value using the FDR method
	Fold enrich.	Fold enrichment of the genes involved in a term (intersection_size/query_size)/(term size/effective_domain_size)
	Intersections	List of intersection genes

## Sheet: S7 Table
S7 Table	Transcription factor binding site analysis of HITS upregulated by different IBD-ORFs by PRIMA-EXPANDER
ORF	TF	Term ID	Term size	Raw p value	Corr. p value	Fold Enrich.	Intersection
ATG16L1+	IRF7	MA0772.1	27	7.18e-20	7.45e-17	4.479	UBE2L6, STAT1, EPSTI1, DDX58, SAMD9L, IFIT5, DHX58, IFIT3, LGALS3BP, DDX60, IFIT1, IFIT2, OAS3, ISG15, XAF1, USP18, RSAD2, ITGB1BP2, HERC5, IFI6, IFI16, IFI44L, PTX3, OAS2, IFI44, IFI27, TRIM22
	IRF1	MA0050.2	25	2.27e-09	1.3e-06	2.236	UBE2L6, STAT1, EPSTI1, DDX58, SAMD9L, IFIT5, DHX58, IFIT3, DDX60, IFIT1, IFIT2, OAS3, ISG15, XAF1, USP18, RSAD2, HERC5, IFI6, IFI44L, PTX3, OAS2, IFI44, IFI27, IFITM1, SELM
	IRF9	MA0653.1	31	9.12e-23	1.74e-19	4.579	STAT1, EPSTI1, DDX58, SAMD9L, IFIT5, DHX58, IFIT3, LGALS3BP, DDX60, IFIT1, IFIT2, OAS3, ISG15, XAF1, C6orf223, TTC39B, USP18, RSAD2, HERC5, IFI6, IFI16, IFI44L, PTX3, OAS1, OAS2, IFI44, MX1, CMPK2, IFI27, TRIM22, IFITM1
	IRF8	MA0652.1	27	1.02e-20	1.16e-17	4.969	STAT1, EPSTI1, DDX58, SAMD9L, IFIT5, DHX58, IFIT3, LGALS3BP, DDX60, IFIT1, IFIT2, OAS3, ISG15, XAF1, TTC39B, USP18, RSAD2, HERC5, IFI6, IFI44L, PTX3, OAS2, IFI44, PEX5L, CMPK2, IFI27, IFITM1
	IRF2	MA0051.1	27	9.65e-18	8.48e-15	4.439	UBE2L6, STAT1, EPSTI1, DDX58, SAMD9L, IFIT5, DHX58, IFIT3, LGALS3BP, DDX60, IFIT1, IFIT2, OAS3, ISG15, XAF1, USP18, RSAD2, HERC5, IFI6, IFI16, IFI44L, OAS2, IFI44, CMPK2, IFI27, TRIM22, IFITM1
	STAT1::STAT2	MA0517.1	31	2.02e-21	2.56e-18	4.009	STAT1, EPSTI1, DDX58, SAMD9L, IFIT5, DHX58, IFIT3, LGALS3BP, DDX60, IFIT1, IFIT2, OAS3, ISG15, MX2, XAF1, USP18, RSAD2, HERC5, IFI6, IFI16, IFI44L, OAS1, OAS2, IL4I1, IFI44, MX1, OASL, CMPK2, IFI27, TRIM22, IFITM1
IFIH1+	IRF7	MA0772.1	30	5.27e-25	1.5e-21	5.465	UBE2L6, STAT1, EPSTI1, DDX58, SAMD9L, IFIT5, DHX58, IFIT3, LGALS3BP, DDX60, IFIT1, IFIT2, EIF2AK2, OAS3, ISG15, IFITM3, XAF1, USP18, RSAD2, SP110, HERC5, IFI6, IFI16, IFI44L, OAS2, IFI44, PARP14, ETV7, IFI27, TRIM22
	IRF1	MA0050.2	34	2.08e-18	1.98e-15	3.339	CXCL11, UBE2L6, STAT1, EPSTI1, DDX58, SAMD9L, IFIT5, DHX58, IFIT3, DDX60, IFIT1, IFIT2, EIF2AK2, OAS3, ISG15, IFITM3, XAF1, HESX1, PAX5, USP18, RSAD2, SP110, HERC5, STAP1, IFI6, IFI44L, OAS2, BTC, IFI44, PARP14, ETV7, ISG20, IFI27, IFITM1
	IRF9	MA0653.1	35	3.17e-29	1.81e-25	5.676	CXCL11, STAT1, EPSTI1, DDX58, SAMD9L, IFIT5, DHX58, IFIT3, GMPR, LGALS3BP, DDX60, IFIT1, IFIT2, EIF2AK2, OAS3, ISG15, IFITM3, XAF1, USP18, RSAD2, SP110, HERC5, IFI6, IFI16, IFI44L, OAS1, OAS2, IFI44, MX1, PARP14, ETV7, CMPK2, IFI27, TRIM22, IFITM1
	IRF8	MA0652.1	29	3.84e-24	8.77e-21	5.861	CXCL11, STAT1, EPSTI1, DDX58, SAMD9L, IFIT5, DHX58, IFIT3, LGALS3BP, DDX60, IFIT1, IFIT2, EIF2AK2, OAS3, ISG15, IFITM3, XAF1, USP18, RSAD2, HERC5, IFI6, IFI44L, OAS2, IFI44, PARP14, ETV7, CMPK2, IFI27, IFITM1
	IRF2	MA0051.1	33	1.96e-25	7.46e-22	5.958	CXCL11, UBE2L6, STAT1, EPSTI1, DDX58, SAMD9L, IFIT5, DHX58, IFIT3, LGALS3BP, DDX60, IFIT1, IFIT2, EIF2AK2, OAS3, ISG15, IFITM3, XAF1, USP18, RSAD2, SP110, HERC5, IFI6, IFI16, IFI44L, OAS2, IFI44, PARP14, CMPK2, ISG20, IFI27, TRIM22, IFITM1
	STAT1::STAT2	MA0517.1	38	1.59e-32	1.82e-28	5.397	CXCL11, STAT1, EPSTI1, DDX58, SAMD9L, IFIT5, DHX58, IFIT3, LGALS3BP, DDX60, IFIT1, IFIT2, EIF2AK2, OAS3, ISG15, MX2, IFITM3, XAF1, USP18, RSAD2, SP110, HERC5, STAP1, IFI6, IFI16, IFI44L, OAS1, OAS2, IFI44, MX1, OASL, PARP14, ETV7, CMPK2, ISG20, IFI27, TRIM22, IFITM1
IRF5+	IRF7	MA0772.1	50	5.01e-15	3.58e-12	2.58	EPSTI1, RND3, SAMD9L, IFIT5, DHX58, CYBB, IFIT3, IL18R1, BCL2A1, DDX60, IFIT1, HLA-DPB1, IFIT2, EIF2AK2, IFITM3, USP18, ARHGAP31, GBP1, OAS2, TRIM22, CD14, UBE2L6, IFIH1, STAT1, GRIA3, DDX58, BIRC3, TRIM69, SLAMF8, CD274, OAS3, ISG15, BATF2, XAF1, RSAD2, SP110, IFI35, HERC5, IFI6, IFI16, IFI44L, TMCC3, NCF1C, SOGA3, IFI44, PARP14, ETV7, CFB, DUSP4, CXCL10
	IRF1	MA0050.2	67	1.1e-12	7.39e-10	1.864	CCL13, EPSTI1, HLA-DRA, PLA2G2D, SAMD9L, IFIT5, DHX58, CYBB, IFIT3, IL18R1, BCL2A1, DDX60, IFIT1, HLA-DPB1, IFIT2, MAML2, EIF2AK2, PLA2G4C, IFITM3, HESX1, USP18, EPB41L3, ANG, GBP1, OAS2, PLEKHO1, ADAMDEC1, CLEC10A, P2RX7, GPR84, SLC2A3, SELM, CD14, CXCL11, UBE2L6, IFIH1, STAT1, GRIA3, DDX58, BIRC3, TRIM69, CD274, DTX4, PDCD1LG2, OAS3, CNTNAP1, ISG15, BATF2, XAF1, PHLDA1, RSAD2, SP110, IFI35, HER…
	IRF9	MA0653.1	63	4.96e-22	8.09e-19	2.895	EPSTI1, PLA2G2D, SAMD9L, IFIT5, DHX58, CYBB, IFIT3, IL18R1, BCL2A1, DDX60, IFIT1, IFIT2, ZFP36L1, HLA-DPA1, EIF2AK2, C1QC, FXYD6, IL18RAP, IFITM3, MPEG1, USP18, CCPG1, OAS1, ARHGAP31, GBP1, OAS2, CLEC10A, GPR84, TRIM22, CXCL11, IFIH1, STAT1, DDX58, BIRC3, EDNRB, TRIM69, GMPR, CD274, PDCD1LG2, OAS3, ISG15, EGR2, BATF2, XAF1, PHLDA1, TTC39B, RSAD2, SP110, HERC5, IFI6, IFI16, IFI44L, NCF1C, IFI44, C…
	RELA	MA0107.1	30	2.18e-09	1.3e-06	3.226	CCL4, CXCL11, NFKB2, IFIH1, DDX58, ICAM1, CCL4L1, OSGIN1, BIRC3, TRIM69, CSF1, SLAMF8, FCAR, TLR7, CD274, GDF15, OAS3, PLA2G4C, EGR2, CD40, ABCG1, IL32, MMP25, HLA-DMB, LAMP3, GBP1, TNFAIP3, IRF7, CFB, CXCL10
	IRF8	MA0652.1	52	5.75e-17	4.69e-14	2.977	EPSTI1, SAMD9L, IFIT5, DHX58, CYBB, IFIT3, IL18R1, BCL2A1, DDX60, IFIT1, IFIT2, HLA-DPA1, EIF2AK2, C1QC, IL18RAP, IFITM3, USP18, CCPG1, ARHGAP31, GBP1, OAS2, DLL4, GPR84, CXCL11, IFIH1, STAT1, DDX58, BIRC3, TRIM69, CD274, OAS3, ISG15, EGR2, BATF2, XAF1, TTC39B, RSAD2, IFI35, HERC5, IFI6, IFI44L, NCF1C, IFI44, CD209, PEX5L, PARP14, ETV7, CMPK2, CFB, DUSP4, CXCL10, IFITM1
	IRF2	MA0051.1	53	3.1e-15	2.36e-12	2.711	EPSTI1, PLA2G2D, RND3, SAMD9L, IFIT5, DHX58, CYBB, IFIT3, IL18R1, BCL2A1, TLR7, DDX60, IFIT1, IFIT2, ZFP36L1, MAML2, EIF2AK2, PLA2G4C, IFITM3, ABCG1, USP18, CCPG1, OAS2, P2RX7, GPR84, TRIM5, TRIM22, CD14, CXCL11, UBE2L6, CADM1, STAT1, DDX58, MSC, SLAMF8, PDCD1LG2, OAS3, ISG15, XAF1, RSAD2, SP110, IFI35, HERC5, IFI6, IFI16, IFI44L, IFI44, PARP14, CMPK2, CFB, ISG20, CXCL10, IFITM1
	STAT1::STAT2	MA0517.1	67	1.03e-21	1.47e-18	2.696	EPSTI1, PLA2G2D, SAMD9L, IFIT5, DHX58, CYBB, IFIT3, IL18R1, DDX60, IFIT1, IFIT2, MAML2, EIF2AK2, PLA2G4C, MX2, IL18RAP, IFITM3, USP18, RGL1, ANG, HIVEP1, OAS1, ARHGAP31, GBP1, IL4I1, OAS2, ADAMDEC1, CLEC10A, TRIM22, CD14, CXCL11, IFIH1, STAT1, DDX58, BIRC3, TRIM69, CD274, OAS3, ISG15, EGR2, NCOA7, BATF2, XAF1, PHLDA1, MMP25, STRA6, RSAD2, SP110, IFI35, HERC5, IFI6, IFI16, IFI44L, LAMP3, NCF1C, SO…
	REL	MA0101.1	30	5.61e-08	3.05e-05	2.923	NFKB2, IFIH1, DDX58, ICAM1, BIRC3, PTGIR, TRIM69, CSF1, IL18R1, SLAMF8, FCAR, GDF15, OAS3, CNTNAP1, PLA2G4C, EGR2, CD40, ABCG1, IL32, MMP25, RELB, IFI16, HLA-DMB, GBP1, TNFAIP3, IRF7, ZC3H12C, MMP9, CXCL10, EBI3
NFKB1+	REL	MA0101.1	11	1.46e-05	0.00641	4.706	IL32, GHRL, TMEM176A, CSF1, SLAMF8, NFKB2, CBR3, TNFAIP3, TMEM176B, MMP9, EBI3
SLC7A10+	HOXB3	MA0903.1	5	6.61e-05	0.0252	4.493	MARCH1, MSRB3, MS4A3, GPR141, ADAM28
	NKX6-1	MA0674.1	4	8.52e-05	0.0295	4.806	PCOLCE2, MSRB3, MS4A3, GPR141
	PDX1	MA0132.2	6	1.25e-05	0.00571	7.357	MARCH1, PCOLCE2, MSRB3, MS4A3, GPR141, ADAM28
	HOXB2	MA0902.1	6	7.81e-06	0.00372	5.744	MARCH1, PCOLCE2, MSRB3, MS4A3, GPR141, ADAM28
	VAX2	MA0723.1	5	6.19e-05	0.0244	6.306	MARCH1, PCOLCE2, MSRB3, MS4A3, ADAM28
	POU3F1	MA0786.1	8	6.97e-05	0.0257	4.754	TMEM71, SELENBP1, SLC3A2, MARCH1, IGSF6, MS4A3, GPR141, ADAM28
	MEOX2	MA0706.1	6	3.18e-06	0.00158	4.898	MARCH1, PCOLCE2, MSRB3, MS4A3, GPR141, ADAM28
SLC39A11-	IRF9	MA0653.1	23	1.95e-09	1.24e-06	2.503	CD180, MINOS1-NBL1, MPEG1, USP18, RSAD2, EPSTI1, C7orf61, ATP10A, RASGRP4, BIRC3, IFI6, RHEBL1, IFI44L, LGALS3BP, SMAGP, OAS1, OAS2, IFIT1, OAS3, MX1, ISG15, C2, IFITM1
	IRF8	MA0652.1	17	1.07e-06	0.000555	2.305	USP18, RSAD2, TGIF2-C20orf24, EPSTI1, ATP10A, RASGRP4, BIRC3, IFI6, IFI44L, LGALS3BP, SMAGP, OAS2, IFIT1, OAS3, ISG15, SIGLEC6, IFITM1
	IRF2	MA0051.1	17	2.94e-05	0.012	2.059	PDE4B, MINOS1-NBL1, USP18, RSAD2, EPSTI1, ATP10A, IFI6, IFI44L, LGALS3BP, OAS2, IFIT1, P2RX7, MAML2, OAS3, ISG15, SIGLEC6, IFITM1
	STAT1::STAT2	MA0517.1	21	1.94e-05	0.0082	2.001	PDE4B, USP18, RSAD2, TGIF2-C20orf24, EPSTI1, ATP10A, RASGRP4, BIRC3, IFI6, IFI44L, LGALS3BP, SMAGP, OAS1, OAS2, IFIT1, MAML2, OAS3, MX1, ISG15, C2, IFITM1
ZBTB40-	MZF1	MA0056.1	84	0.000102	0.0343	1.225	IL17RE, SOCS1, HIST1H2AC, EPAS1, HSPB7, TMEM119, NR4A1, IFIT5, TGFB1I1, LAMB2, LAMB3, SIX2, LGALS3BP, AADAT, TP53INP2, CBS, PLEKHA4, AXL, SULT2B1, GPX8, C19orf44, ACVRL1, IFITM3, KCNH2, TWIST2, SERPINB10, MUC1, HIST1H2BC, PAX5, TNFSF12, HTRA3, OSR2, HSD17B14, SLC17A7, GPR158, CXCR3, DMTN, DTX3, CDKN1A, TENC1, RGS22, CCNO, SLC7A10, TBX6, GALR2, RAMP2, CD9, KALRN, LRP1, SLC22A18AS, APOBEC3H, DLL1, …
	ZNF263	MA0528.1	60	7.26e-05	0.0259	1.467	SOCS1, TMEM119, LEPREL2, LAMB2, SIX2, ADCY6, AADAT, TP53INP2, AXL, SULT2B1, IFITM3, ACP5, SERPINB10, MUC1, TNFSF12, TNNI3, SEMA6A, GPR158, DMTN, DTX3, TENC1, RGS22, DBNDD1, CNR1, SLC7A10, TBX6, GALR2, CD9, LRP1, DLL1, RNF208, PRTFDC1, CSF1, EFCAB4A, NT5E, ARHGEF35, CRIP2, TCEA3, OAS3, EEF1A2, SGSH, KIRREL2, NXPH4, TIMP3, EPS8L2, LAG3, CHPF, SLC12A7, SLC25A41, UGT3A2, LYPD5, DMPK, DOK4, SOCS2, COL…
