# Supplementary material for: Prostaglandins and calprotectin are genetically and functionally linked to the Inflammatory Bowel Diseases
Source: PLoS Genet. 2022 Sep 26;18(9):e1010189. doi: 10.1371/journal.pgen.1010189 (PMC9536535; doi:10.1371/journal.pgen.1010189)
Supplement: S8 Table — (XLSX) [file pgen.1010189.s008.xlsx]

## Sheet: S8 Table
Table S8	Genetic data of the 5 loci of PTGIR, ZBTB40, NFKB1, SLC39A11 and PTGER4.
				Data from Jostins et al (see note #1)				Data from Huang et al (Fine Mapping) (see note #2)					LD Region r2 at least 0.8 (see note #3)		LD Region r2 at least 0.5 (see note #4)
Locus name	Chr	Position (hg19 (Mb))	Index SNP	P-value	RAF	OR	PHENO	HD #	FM ?	# Signals	PHENO	Gene	LD Region (bp)	Genes within region
PTGIR	19	47.12	rs1126510	1.55e-09	0.363	1.075	UC	168	failed	Tier 2	N/A	N/A	2043	PTGIR; rs1126510 located in 3' UTR of PTGIR	PTGIR encodes receptor for prostacyclin I2; (see below for PPP5C,CCDC8,PNMAL1,PNMAL2,CALM3,GNG8,DACT3,PRKD2,MIR320E,STRN4,FKRP,SLC1A5,SNAR-E,AP2S1)
ZBTB40	1	22.7	rs12568930	1.26e-17	0.821	1.095	IBD	5	failed	not resolved	N/A	N/A	19876	None; Closest gene (76 kb) to rs12568930 is ZBTB40	ZBTB40 encodes a DNA-binding protein with transcription factor activity; WNT4 important for formation of female sex organs; EPH8 important for development of nervous system
NFKB1	4	103.51	rs3774959	3.662e-12	0.358	1.118	UC	N/A	N.T.	N/A	N/A	N/A	135511	NFKB1; rs3774959 is located in intron 11 of NFKB1	NFKB1 is a DNA binding subunit of the NF-kappa-B (NFKB) protein complex; SLC39A8 is pleiotropic risk factor that has rare coding variant associated with CD (PMID: 274926170); MANBA mutations lead to a lysosomal storage disease that has a wide spectrum of neurological involvement; UBE2D3 encodes an E2 ligase and functions in the ubiquitination of the tumor-suppressor protein p53 and others
SLC39A11	17	70.64	rs7210086	1.886e-09	0.797	1.111	UC	N/A	N.T.	N/A	N/A	N/A	5979	None; Closest gene (387 bp) to rs7210086 is SLC39A11	SLC39A11 encodes a Zinc transported in the small intestine (PMID: 34843931); FLJ26484 (LINC00511) may be involved in EMT; LOC100499467, no known function
PTGER4	5	40.38	rs11742570	1.808e-82	0.605	1.198	IBD	60	yes	3	IBD (1); CD (2&3)	PTGER4	99423	None; CD-associated variants regulate expression of PTGER4 (PMID: 17447842)	PTGER4 previously proposed as causal gene (PMID: 17447842); TTC33 identified as a conjoined gene (CGs) in non-Hodgkin B-cell lymphoma (B-NHL) cell line KPUM-UH1 (PMID: 33883344)
Notes:	1	Jostins et al is a meta-GWAS with immuno-chip validation (PMID 23128233); IBD loci were defined as 250kb on either side of the index SNP or the extent of LD (defined as the positions of the furthest up-and-downstream variants with r2 > 0.5 to the index SNP)
	2	Huang et al was a targeted fine mapping of 99 IBD loci (PMID 28658209)
	3	LD Region was defined as 250kb on either side of the index SNP or the extent of LD (defined as the positions of the furthest up-and-downstream variants with an r2 of at least 0.8 to the index SNP)
	4	LD Region was defined as 250kb on either side of the index SNP or the extent of LD (defined as the positions of the furthest up-and-downstream variants with an r2 of at least 0.8 to the index SNP); Summary of functional data obtained from public sources (e.g. genecards.org)
		Expression (RNA) genecards.org	Entrez Gene Summary
	PPP5C	Ubiquitous	This gene encodes a serine/threonine phosphatase which is a member of the protein phosphatase catalytic subunit family. Proteins in this family participate in pathways regulated by reversible phosphorylation at serine and threonine residues; many of these pathways are involved in the regulation of cell growth and differentiation. The product of this gene has been shown to participate in signaling…
	CCDC8	Highest in adrenal glands, present in many different tissues including in gut	This gene encodes a coiled-coil domain-containing protein. The encoded protein functions as a cofactor required for p53-mediated apoptosis following DNA damage, and may also play a role in growth through interactions with the cytoskeletal adaptor protein obscurin-like 1
	PNMAL1	Highest in brain	This gene encodes a Paraneoplastic Ma Antigen Family Member 8A
	PNMAL2	Highest in testis	This gene encodes a Paraneoplastic Ma Antigen Family Member 8B
	CALM3	Multiple tissues including intestine	This gene encodes a member of a family of proteins that binds calcium and functions as a enzymatic co-factor. Activity of this protein is important in the regulation of the cell cycle and cytokinesis. Diseases associated with CALM3 include Long QT syndrome
	GNG8	Multiple tissues, highest in brain/fetal brain	This gene encodes G protein Subunit Gamma 8; Predicted to enable G-protein beta-subunit binding activity. Predicted to be involved in G protein-coupled receptor signaling pathway. Predicted to act upstream of or within cellular response to pheromone; nose development; and social behavior
	DACT3	Multiple tissues	This gene encodes a protein predicted to enable delta-catenin binding activity; protein kinase A binding activity; and protein kinase C binding activity. Involved in negative regulation of canonical Wnt signaling pathway and negative regulation of cell growth
	PRKD2	Multiple tissues including intestine	The protein encoded by this gene belongs to the protein kinase D (PKD) family of serine/threonine protein kinases.
	MIR320E	Highest in spleen	Micro RNA of unkown function
	STRN4	Primarily expressed in heart, brain, immune cells	Binds calmodulin in a calcium dependent manner. May function as scaffolding or signaling protein. Diseases associated with STRN4 include Muscular Dystrophy-Dystroglycanopathy , Type C, 5
	FKRP	Multiple tissues	This gene encodes a protein which is targeted to the medial Golgi apparatus and is necessary for posttranslational modification of dystroglycan
	SLC1A5	Multiple tissues including intestine	This gene encodes a sodium-dependent neutral amino acid transporter that can act as a receptor for RD114/type D retrovirus. Diseases associated with SLC1A5 include Hartnup Disorder and Placental Choriocarcinoma
	SNAR-E	Not well charcterized	SNAR-E (Small NF90 (ILF3) Associated RNA E) is an RNA Gene, and is affiliated with the snRNA class.
	AP2S1	Ubiquitous	This gene encodes a clathrin-associated Adaptor Related Protein Complex 2 Subunit
