# Supplementary material for: Prostaglandins and calprotectin are genetically and functionally linked to the Inflammatory Bowel Diseases
Source: PLoS Genet. 2022 Sep 26;18(9):e1010189. doi: 10.1371/journal.pgen.1010189 (PMC9536535; doi:10.1371/journal.pgen.1010189)
Supplement: S9 Table — (XLSX) [file pgen.1010189.s009.xlsx]

## Sheet: Table legend
S9 Table	Forward and reverse primer sequences 5´-3´ used in the study
	Primers for mRNA quantification of the studied genes
	Primers for PCR analysis for absence of genomic integration test in hiPSC characterization
	Primers for RT-qPCR analysis for pluripotency markers test in hiPSC characterization

## Sheet: S9 Table
S9 Table	Forward and reverse primer sequences 5´-3´ used in the study
	Gene	5'-Forward primer	5'-Reverse primer
Primers for mRNA quantification of the studied genes	PTGIR (endogenous)	GAAACGTTTATCCTGGAGTG	TAGACAATGAGATGGATGGG
	PTGIR (exogenous+endogenous)	GACTCAAGCTCTGGGTCTGC	CTTCTGCTTTGGACGACGTT
	S100A8	GTATATCAGGAAAAAGGGTGC	TACTCTTTGTGGCTTTCTTC
	S100A9	GCAAAATTTTCTCAAGAAGGAG	CCATCAGCATGATGAACTC
	ZBTB40 endogenous	GTAAAGTAAGAGAGGAAAGCC	TGTATCAGGTCCTCTTTGTG
	ZBTB40 exogenous/optimized	CTTTCTGCTGGAAAACGAGGG	GAAGCACTTCACGATCATTTCT
	TNFa	GACCTCTCTCTAATCAGC	CTGGTTATCTCTCAGCTC
	β-actin	AGAGCTACGAGCTGCCTGAC	AGCACTGTGTTGGCGTACAG
	HPRT	TGGCGTCGTGATTAGTGATG	CAGAGGGCTACAATGTGATGG
Primers for PCR analysis for absence of genomic integration test in hiPSC characterization	OCT3/4	AATCTGTGCGGAGCCGAAA	CAGGGTGAGCCCCACAT
	SOX2	AATCTGTGCGGAGCCGAAA	GGGCAGCGTGTACTTATCCT
	LMYC	AATCTGTGCGGAGCCGAAA	TCATTCTCCGAGTCGCTTGGG
	p53DD	AATCTGTGCGGAGCCGAAA	CCGGAACATCTCGAAGCGT
Primers for RT-qPCR analysis for pluripotency markers test in hiPSC characterization	NANOG	GATTTGTGGGCCTGAAGAAA	ATGGAGGAGGGAAGAGGAGA
	SOX2	AACCCCAAGATGCACAACTC	GCTTAGCCTCGTCGATGAAC
	POU5F1	GAAGGAGAAGCTGGAGCAAA	CTTCTGCTTCAGGAGCTTGG
