# Supplementary material for: Prostaglandins and calprotectin are genetically and functionally linked to the Inflammatory Bowel Diseases
Source: PLoS Genet. 2022 Sep 26;18(9):e1010189. doi: 10.1371/journal.pgen.1010189 (PMC9536535; doi:10.1371/journal.pgen.1010189)
Supplement: S10 Table — (XLSX) [file pgen.1010189.s010.xlsx]

## Sheet: S10 Table
S10 Table	Numerical data for the graphs in the main and the supporting figures
Numerical data for the graphs in the main figures
Fig 1. Impact of IBD gene candidate ORFs on the THP-1 transcriptome
	Please see Table 2 in S1 Table
Fig 2. Impact of PTGIR expression and knockdown on S100A8/A9 genes expression in THP-1
A		PTGIR					S100A8			S100A9
	Empty plasmid	0.753	0.895	1.48		Empty plasmid	1.67	0.896	0.667	1.3	0.786	0.979
	PTGIR ORF	21.5	23.3	30.4		PTGIR ORF	4.23	3.47	3.36	4.09	3.18	3.35
B		PTGIR					S100A8			S100A9
	Empty plasmid	1.2	0.958	0.867		Empty plasmid	0.867	1.18	0.978	1.01	1.05	0.94
	PTGIR shRNA	0.149	0.304	0.419		PTGIR shRNA	0.472	0.388	0.386	0.613	0.44	0.514
Fig 3. Impact of PTGIR agonist/antagonist on CP genes expression in THP-1: parental, PTGIR over-expressed or knocked-down
A		S100A8			S100A9			B		S100A8			S100A9			C		S100A8			S100A9
	DMSO	0.925	1.15	0.936	0.842	1.09	1.09		DMSO	1.22264	0.898132	0.91067	0.617709	1.21841	1.32869		DMSO	0.96929	1.48452	0.694959	0.837987	1.73508	0.687771
	Beraprost	6.39	4.18	8.17	6.35	6.21	7.97		Beraprost	14.2215	17.8147	15.2422	19.6983	19.7667	21.9325		Beraprost	2.97935	2.15846	2.2974	2.86791	2.20381	2.22684
D		S100A8			S100A9			E		S100A8			S100A9			F		S100A8			S100A9
	DMSO	1.21	1.07	0.773	0.981	0.89	1.15		DMSO	1.05215	0.903335	1.05215	0.974905	1.05215	0.974905		DMSO	0.757059	1.2908	1.02332	0.810936	1.32976	0.92734
	Ro 1138452	0.445	0.512	0.436	0.427	0.518	0.511		Ro 1138452	0.386445	0.328356	0.378492	0.32496	0.373281	0.347078		Ro 1138452	0.803859	1.08792	0.852765	0.744988	1.0707	0.893432
Fig 4. Impact of AC activator/inhibitor and STAT3 inhibitor on the S100A8/A9 expression induction in parental THP-1
A		S100A8			S100A9			B		S100A8			S100A9
	DMSO	0.877798	1.78414	0.638522	0.630471	1.6948	0.935874		DMSO	1.28608	0.959934	0.810008	0.67034	1.08224	1.37842
	Beraprost	5.38037	7.68675	6.3359	5.00085	6.12583	5.03072		CAY10684	25.0405	20.5777	16.3306	14.8203	20.6735	23.6409
	Beraprost + Forskolin	54.1881	52.2087	35.9325	39.1881	44.5589	41.9512		CAY10684 + Forskolin	131.629	96.8657	72.6934	87.0276	106.944	102.322
	Beraprost + MDL12330A	0.368388	0.298482	1.06269	0.366535	0.389485	1.70958		CAY10684 + MDL12330A	1.31221	0.528509	1.38751	2.12463	0.437912	1.55748
	Beraprost + Stattic	0.758159	0.524392	2.2724	1.02883	0.977481	2.55999		CAY10684 + Stattic	1.41582	0.572859	1.3734	1.01615	1.63434	4.15317
	Forskolin	13.3599	10.2903	14.9722	12.1457	14.7449	17.0257		Forskolin	22.5072	15.4651	11.7353	19.1393	16.5793	23.649
	MDL12330A	0.194829	0.173405	0.137378	0.122608	0.091705	0.180259		MDL12330A	0.370242	0.260693	0.206491	0.0728	0.103116	0.202702
	Stattic	0.929127	0.719326	0.994276	0.971556	1.39924	1.40166		Stattic	1.4945	1.08096	0.823787	1.57604	1.57317	2.01402
Fig 5. Impact of PG receptor agonists on the expression of S100A8/A9 in response to LPS
		S100A8			S100A9
	DMSO	0.816	1.68626	0.726644	0.972	0.806489	1.27544
	Beraprost	4.74911	5.04299	7.26182	4.30616	5.4762	6.11427
	CAY10684	12.2449	11.2651	7.91928	11.597	9.72667	12.1123
	LPS	72.098	91.9276	64.2947	73.6734	72.7383	101.601
	Beraprost + LPS	129.317	205.145	139.312	111.743	98.8095	230.704
	CAY10684 + LPS	328.236	293.401	214.154	177.372	117.08	299.366
Fig 6. Impact of PTGIR agonist on the expression of CP genes in hiPSC-derived monocyte
		S100A8			S100A9
	DMSO	0.267598	1.41937	2.63282	0.951841	0.780911	1.34535
	Beraprost	0.585294	3.5111	7.7899	1.37089	1.36146	2.62026
Numerical data for the graphs in the supporting figures
S7 Fig. Impact of ZBTB40 expression on S100A8/9 genes expression in THP1
		Endogenous ZBTB40				Exogenous ZBTB40					S100A8			S100A9
	Empty plasmid	0.000182	2.34e-05		Empty plasmid	0	0			Empty plasmid	1.13419	0.82169	1.07301	1.13158	0.848704	1.04126
	ZBTB40 ORF	0.000121	1.16e-05		ZBTB40 ORF	0.0421	0.00223			ZBTB40 ORF	16.3551	16.0741	15.366	16.3173	27.0646	23.5611
S8 Fig. Impact of PTGIR expression on the CP (S100A8/9 dimer) protein levels in THP1
		CP (ng)					[Intracellular CP] (ng/ml)					[Extracellular CP] (ng/ml)
	Empty plasmid	0.7976	0.4916	0.6136		Empty plasmid	11.018	6.228	13.848		DMSO	3.32	2.65625	2.6	3.175
	PTGIR ORF	5.0796	3.4296	4.3606		PTGIR ORF	29.678	26.788	29.518		Beraprost	4.37	3.72	5.85	5.9125
S9 Fig. Impact of LPS on PTGIR expression in THP-1
		PTGIR
	DMSO	2.73524	1.03288	0.353962
	LPS	40.9749	24.0284	28.0838
S12 Fig. The impact of different concentrations of PTGIR agonist on CP genes
	[Beraprost]x10-5M	S100A8		S100A9
	0	0.000161	4.99e-06	0.000174	3.79e-06
	0.5	0.000476	1.78e-05	0.000593	8.56325e-06
	1	0.000613	3.85e-05	0.000781	2.81e-05
	2	0.000364	1.64e-05	0.000419	3.42e-05
	4	0.000305	2.33e-05	0.000194	7.82e-05
	8	0.000265	4.65e-05	0.000152	3.7e-05
S13 Fig. The impact of PTGIR agonist on CP genes at different time
	Beraprost time incubation (h)	S100A8		S100A9
	0h	0.0258	0.000892	0.0112	0.000968
	24h	0.424	0.0727	0.364	0.00909
	48h	0.233	0.00647	0.114	0.00671
S14 Fig. The impact of different concentrations of PTGIR antagonist on CP genes expression in THP1
	[Ro 1138452]x10-5M	S100A8		S100A9
	0	2.09	0.0218	1.77	0.374
	10-3	1.21	0.138	0.899	0.0405
	10-2	0.807	0.00559	0.827	0.0201
	0.1	0.705	0.0318	0.691	0.0716
	1	0.603	0.0125	0.533	0.0369
	10	1.08	0.206	0.921	0.389
